# Supplementary material for: A lateral hypothalamic neuronal population expressing leptin receptors counteracts anxiety to enable adaptive behavioral responses
Source: Nat Neurosci. 2025 Oct 20;28(11):2262–72. doi: 10.1038/s41593-025-02078-y (PMC12586148; doi:10.1038/s41593-025-02078-y)
Supplement: Supplementary file 2 — Statistical source data. [file 41593_2025_2078_MOESM2_ESM.xlsx]

## Sheet: Fig1
Fig. 1f						Fig. 1h						Fig. 1t					Fig. 1k				Fig. 1l				Fig. 1o				Fig. 1p				Fig. 1w				Fig. 1x
animal	cell	sex	variable	value		modulation	zone	n	total	percentage		animal	cell	variable	value		animal	group	value		animal	group	value		animal	group	value		animal	group	value		animal	time_s	group		animal	latency_entry_centre_s	group
AP49	1	M	closed	0.0937933		Excited	closed	16	193	8.29016		AP29	1	closed	-0.153768		AP91	Ctl	89.5		AP91	Ctl	13		RF047	hM3Dq	81		RF047	hM3Dq	37		C1	521.4	control		C1	24.3	control
AP74	1	M	closed	-0.216721		non-responsive	open	95	193	49.2228		AP40	1	closed	-0.0601786		AP92	Ctl	37.9		AP92	Ctl	18		RF048	hM3Dq	46.1		RF048	hM3Dq	22		C2	370.9	control		C2	19	control
AP77	1	M	closed	-0.181984		Inhibited	closed	45	193	23.3161		AP71	1	closed	-0.0922447		AP93	Ctl	34.1		AP93	Ctl	23		RF049	hM3Dq	119.4		RF049	hM3Dq	22		C3	273.9	control		C3	48.4	control
AP78	1	M	closed	-0.148178		Excited	open	66	193	34.1969		AP73	1	closed	-0.105861		AP94	Ctl	20.6		AP94	Ctl	13		RF050	hM3Dq	41		RF050	hM3Dq	6		C4	77.6	control		C4	8.7	control
AP79	1	M	closed	0.108749		non-responsive	closed	132	193	68.3938		AP71	2	closed	-0.129777		AP100	Ctl	57.9		AP100	Ctl	15		RF051	hM3Dq	61.8		RF051	hM3Dq	15		C5	103.1	control		C5	66.3	control
RF02	1	F	closed	0.65334		Inhibited	open	32	193	16.5803		AP73	2	closed	0.103863		AP101	Ctl	163.2		AP101	Ctl	56		RF052	hM3Dq	55.6		RF052	hM3Dq	9		C6	46.1	control		C6	8.2	control
RF07	1	F	closed	-0.104197								AP29	3	closed	-0.262669		AP104	Ctl	37.4		AP104	Ctl	11		RF053	hM3Dq	105.8		RF053	hM3Dq	21		C7	125.2	control		C7	0	control
RF20	1	F	closed	-0.00396091		Fig. 1u						AP40	3	closed	0.397873		AP105	Ctl	30		AP105	Ctl	5		RF054	hM3Dq	17.6		RF054	hM3Dq	6		C8	111.9	control		C8	5.1	control
RF24	1	F	closed	-0.0926266		zone	modulation	n	total	percentage		AP71	3	closed	-0.167447		AP90	ChR	23.6		AP90	ChR	17		RF055	Ctl	38.8		RF055	Ctl	9		C9	277.9	control		C9	24.6	control
RF25	1	F	closed	-0.0785867		open	Excited	14	226	6.19469		AP73	3	closed	-0.101246		AP95	ChR	516.2		AP95	ChR	101		RF057	Ctl	5.8		RF057	Ctl	5		E2	52.3	exp		E2	34	exp
RF63	1	F	closed	-0.0563421		closed	Excited	33	226	14.6018		AP29	4	closed	0.380545		AP96	ChR	260.1		AP96	ChR	97		RF058	Ctl	30.8		RF058	Ctl	19		E3	51.1	exp		E3	18.5	exp
RF64	1	F	closed	-0.0299725								AP71	4	closed	0.112397		AP97	ChR	242		AP97	ChR	32		RF059	Ctl	2.1		RF059	Ctl	5		E4	86.5	exp		E4	34.7	exp
RF65	1	F	closed	-0.0678024								AP73	4	closed	-0.0765764		AP98	ChR	67.1		AP98	ChR	22		RF060	Ctl	4.7		RF060	Ctl	4		E5	137.8	exp		E5	3.2	exp
RF66	1	F	closed	-0.0785145								AP29	5	closed	-0.1455		AP99	ChR	3.6		AP99	ChR	4		RF061	Ctl	15.4		RF061	Ctl	3		E6	111.5	exp		E6	12.5	exp
RF67	1	F	closed	-0.187508								AP40	5	closed	-0.127374		AP102	ChR	144.9		AP102	ChR	55		RF062	Ctl	7.8		RF062	Ctl	6		E7	39.3	exp		E7	12.9	exp
AP49	2	M	closed	-0.0053009								AP71	5	closed	0.0188433		AP103	ChR	437.9		AP103	ChR	70										E8	119	exp		E8	13.4	exp
AP74	2	M	closed	-0.0122192								AP73	5	closed	-0.228537		CW26	ChR	53.7		CW26	ChR	35										E10	138.9	exp		E10	16.2	exp
AP77	2	M	closed	-0.198797								AP29	6	closed	0.0439243		CW29	ChR	196.3		CW29	ChR	97										E11	159.8	exp		E11	0	exp
AP78	2	M	closed	-0.0912436								AP40	6	closed	0.256023		CW30	ChR	196		CW30	ChR	110
AP79	2	M	closed	0.13989								AP71	6	closed	-0.107349
RF02	2	F	closed	0.521899								AP73	6	closed	0.0502788
RF07	2	F	closed	-0.101535								AP29	7	closed	-0.125962
RF20	2	F	closed	0.26906								AP40	7	closed	-0.36518
RF24	2	F	closed	0.033992								AP71	7	closed	0.0942497
RF25	2	F	closed	0.0146878								AP73	7	closed	-0.153622
RF63	2	F	closed	-0.133231								AP29	8	closed	-0.0902278
RF64	2	F	closed	0.0513576								AP40	8	closed	-0.110192
RF65	2	F	closed	-0.032995								AP71	8	closed	0.113556
RF66	2	F	closed	-0.0210694								AP73	8	closed	0.0609017
RF67	2	F	closed	-0.0108965								AP29	9	closed	-0.189448
AP46	3	M	closed	-0.57032								AP40	9	closed	0.199709
AP49	3	M	closed	-0.00246997								AP73	9	closed	-0.16782
AP74	3	M	closed	0.258369								AP29	10	closed	-0.223893
AP77	3	M	closed	-0.315675								AP40	10	closed	-0.00302152
AP78	3	M	closed	0.100335								AP73	10	closed	0.017129
AP79	3	M	closed	0.0706158								AP29	11	closed	0.0341701
RF02	3	F	closed	-0.0855577								AP73	11	closed	0.0166694
RF07	3	F	closed	0.0590876								AP29	12	closed	-0.254725
RF20	3	F	closed	-0.0506685								AP40	12	closed	0.116378
RF24	3	F	closed	-0.117189								AP71	12	closed	0.0153979
RF25	3	F	closed	-0.0169898								AP73	12	closed	-0.00695042
RF63	3	F	closed	0.0141225								AP29	13	closed	-0.157276
RF64	3	F	closed	0.0384455								AP71	13	closed	-0.036434
RF65	3	F	closed	-0.0856575								AP73	13	closed	-0.0581332
RF66	3	F	closed	0.00292348								AP29	14	closed	0.00851406
RF67	3	F	closed	0.048788								AP71	14	closed	0.0954323
AP46	4	M	closed	-0.531961								AP73	14	closed	-0.0101002
AP49	4	M	closed	-0.0401662								AP29	15	closed	0.0458438
AP74	4	M	closed	-0.146716								AP40	15	closed	-0.0274836
AP77	4	M	closed	-0.348883								AP71	15	closed	0.0658323
AP78	4	M	closed	-0.167073								AP29	16	closed	0.186383
AP79	4	M	closed	0.121233								AP29	17	closed	-0.239184
RF02	4	F	closed	0.374661								AP40	17	closed	4.59478e-05
RF07	4	F	closed	-0.113053								AP73	17	closed	0.0282086
RF24	4	F	closed	-0.134205								AP29	18	closed	-0.228306
RF25	4	F	closed	-0.147571								AP71	18	closed	-0.0994091
RF63	4	F	closed	0.0065002								AP73	18	closed	0.205526
RF64	4	F	closed	0.0482838								AP29	19	closed	-0.135283
RF65	4	F	closed	-0.0578976								AP40	19	closed	-0.39246
RF66	4	F	closed	0.0363195								AP71	19	closed	-0.0520674
RF67	4	F	closed	-0.283222								AP73	19	closed	0.0516682
AP49	5	M	closed	0.0652707								AP29	20	closed	0.466215
AP74	5	M	closed	-0.00647416								AP40	20	closed	-0.077544
AP77	5	M	closed	0.0524042								AP71	20	closed	0.131021
AP78	5	M	closed	-0.0293832								AP29	21	closed	-0.151734
AP79	5	M	closed	-0.124384								AP40	22	closed	0.390283
RF02	5	F	closed	0.287722								AP73	22	closed	-0.194951
RF07	5	F	closed	-0.0781296								AP71	23	closed	-0.11643
RF24	5	F	closed	-0.118709								AP73	23	closed	-0.123793
RF25	5	F	closed	0.0372729								AP40	24	closed	0.0723834
RF63	5	F	closed	-0.0717512								AP71	24	closed	0.0649932
RF64	5	F	closed	0.0618709								AP73	24	closed	-0.0171748
RF65	5	F	closed	0.00662822								AP40	25	closed	0.317377
RF67	5	F	closed	0.0636353								AP73	25	closed	-0.0317373
AP49	6	M	closed	0.0199006								AP71	26	closed	-0.0784843
AP74	6	M	closed	-0.231101								AP73	26	closed	0.0407082
AP77	6	M	closed	-0.112454								AP40	27	closed	0.0220693
AP78	6	M	closed	0.112444								AP71	27	closed	-0.0179049
AP79	6	M	closed	0.0831017								AP73	27	closed	0.053325
RF02	6	F	closed	0.216138								AP40	28	closed	-0.447007
RF07	6	F	closed	-0.0954684								AP71	28	closed	-0.100495
RF24	6	F	closed	0.0108945								AP40	29	closed	-0.327199
RF63	6	F	closed	-0.0690152								AP40	30	closed	0.0390965
RF65	6	F	closed	-0.0356478								AP40	31	closed	0.0438078
AP46	7	M	closed	-0.558895								AP71	31	closed	-0.0846205
AP49	7	M	closed	0.00659452								AP71	32	closed	-0.188762
AP74	7	M	closed	-0.208255								AP40	33	closed	-0.0757258
AP77	7	M	closed	-0.324658								AP71	33	closed	-0.0520045
AP78	7	M	closed	-0.0186281								AP40	34	closed	0.14126
AP79	7	M	closed	-0.230256								AP71	34	closed	-0.0940061
RF02	7	F	closed	-0.0924596								AP40	35	closed	0.217276
RF07	7	F	closed	-0.1217								AP71	35	closed	0.00944207
RF24	7	F	closed	-0.0970959								AP40	36	closed	-0.187397
RF63	7	F	closed	0.00961701								AP40	37	closed	-0.383911
AP46	8	M	closed	0.0211051								AP71	37	closed	-0.115319
AP49	8	M	closed	-0.0409353								AP71	38	closed	-0.0979761
AP74	8	M	closed	-0.22356								AP71	39	closed	-0.0933703
AP77	8	M	closed	-0.178402								AP40	40	closed	0.0652655
AP78	8	M	closed	0.00194363								AP71	40	closed	0.0261835
AP79	8	M	closed	0.101541								AP40	41	closed	-0.0114194
RF02	8	F	closed	0.212653								AP71	41	closed	-0.00717401
RF07	8	F	closed	-0.0620164								AP40	42	closed	0.0751194
RF24	8	F	closed	-0.090478								AP71	42	closed	-0.0265661
RF63	8	F	closed	0.00752068								AP40	43	closed	-0.155641
AP49	9	M	closed	-0.0108908								AP71	43	closed	-0.00808153
AP74	9	M	closed	-0.128999								AP71	44	closed	-0.128739
AP77	9	M	closed	-0.246578								AP40	45	closed	0.0448917
AP78	9	M	closed	-0.0326891								AP71	45	closed	-0.113371
AP79	9	M	closed	0.128218								AP71	47	closed	-0.0066149
RF02	9	F	closed	0.228001								AP40	48	closed	-0.0455945
RF07	9	F	closed	-0.134007								AP71	48	closed	-0.0649509
RF24	9	F	closed	-0.10894								AP40	51	closed	-0.118946
AP46	10	M	closed	0.0668221								AP40	52	closed	0.206716
AP49	10	M	closed	0.0491256								AP40	53	closed	-0.177839
AP74	10	M	closed	-0.264216								AP40	54	closed	0.238527
AP77	10	M	closed	-0.103756								AP71	54	closed	0.0104299
AP78	10	M	closed	0.146131								AP40	55	closed	-0.0936713
RF07	10	F	closed	-0.0396993								AP40	56	closed	-0.178456
RF24	10	F	closed	-0.0421528								AP71	57	closed	-0.143325
AP46	11	M	closed	-0.122924								AP71	58	closed	0.0678141
AP49	11	M	closed	0.051364								AP71	59	closed	-0.0146498
AP74	11	M	closed	0.0934517								AP71	61	closed	0.00187623
AP77	11	M	closed	0.114091								AP40	63	closed	-0.160721
AP78	11	M	closed	0.103207								AP40	64	closed	0.411053
AP79	11	M	closed	0.0580465								AP71	64	closed	-0.016473
RF07	11	F	closed	-0.0514693								AP40	65	closed	-0.209698
RF24	11	F	closed	-0.114314								AP71	65	closed	-0.0304619
AP46	12	M	closed	-0.0887407								AP40	66	closed	0.345798
AP49	12	M	closed	0.0833151								AP71	66	closed	-0.012021
AP74	12	M	closed	-0.135357								AP40	67	closed	-0.168788
AP77	12	M	closed	-0.100946								AP71	67	closed	-0.00265486
AP78	12	M	closed	-0.0590399								AP40	68	closed	0.116201
RF24	12	F	closed	-0.0330678								AP40	69	closed	0.225253
AP46	13	M	closed	-0.0269344								AP71	69	closed	-0.0166537
AP49	13	M	closed	0.0604343								AP40	70	closed	-0.271671
AP74	13	M	closed	0.0974178								AP71	70	closed	-0.0906923
AP77	13	M	closed	-0.271454								AP71	72	closed	-0.0448981
AP78	13	M	closed	0.178914								AP71	73	closed	-0.10094
AP79	13	M	closed	0.125349								AP40	74	closed	-0.0163787
RF24	13	F	closed	-0.0300261								AP71	74	closed	-0.0591732
AP46	14	M	closed	-0.427482								AP71	75	closed	-0.0266925
AP49	14	M	closed	0.0276611								AP40	76	closed	-0.26808
AP74	14	M	closed	0.141752								AP71	76	closed	0.030269
AP77	14	M	closed	-0.229531								AP71	77	closed	-0.0748992
AP78	14	M	closed	-0.0525653								AP40	78	closed	-0.19399
AP49	15	M	closed	0.0369716								AP71	80	closed	0.0290684
AP74	15	M	closed	-0.148891								AP71	81	closed	-0.0780899
AP77	15	M	closed	-0.28675								AP71	82	closed	-0.090389
AP78	15	M	closed	-0.0898509								AP40	83	closed	-0.0839321
AP49	16	M	closed	-0.0152468								AP71	83	closed	0.00463787
AP74	16	M	closed	-0.0821117								AP40	84	closed	-0.302709
AP77	16	M	closed	-0.0430199								AP71	84	closed	-0.104234
AP78	16	M	closed	-0.0013324								AP40	85	closed	0.246986
AP46	17	M	closed	-0.565817								AP71	85	closed	0.0272007
AP74	17	M	closed	0.168474								AP40	86	closed	-0.459757
AP77	17	M	closed	0.0111453								AP71	86	closed	-0.092196
AP78	17	M	closed	0.0432966								AP40	87	closed	-0.127158
AP46	18	M	closed	0.168845								AP71	87	closed	0.0906254
AP74	18	M	closed	0.0645619								AP40	88	closed	0.244078
AP77	18	M	closed	-0.255461								AP40	89	closed	0.00700446
AP78	18	M	closed	0.0750947								AP40	90	closed	0.511616
AP46	19	M	closed	-0.548963								AP40	91	closed	0.116114
AP74	19	M	closed	-0.117913								AP71	91	closed	-0.10345
AP77	19	M	closed	-0.18551								AP40	92	closed	0.0926817
AP78	19	M	closed	-0.0541752								AP40	94	closed	-0.222894
AP46	20	M	closed	-0.568525								AP40	95	closed	0.348239
AP74	20	M	closed	0.0408854								AP40	96	closed	0.0585552
AP77	20	M	closed	0.0444969								AP40	97	closed	0.323301
AP78	20	M	closed	0.0217389								AP40	98	closed	-0.238371
AP46	21	M	closed	-0.227599								AP40	100	closed	0.0259846
AP74	21	M	closed	0.132158								AP40	102	closed	-0.0404777
AP78	21	M	closed	-0.127346								AP40	106	closed	-0.0551085
AP46	22	M	closed	-0.428579								AP40	108	closed	0.156915
AP74	22	M	closed	-0.201866								AP40	109	closed	0.295936
AP78	22	M	closed	0.0719529								AP40	110	closed	0.24208
AP46	23	M	closed	-0.587626								AP40	111	closed	-0.0330201
AP74	23	M	closed	-0.150939								AP40	112	closed	-0.245041
AP78	23	M	closed	-0.130858								AP40	113	closed	-0.177121
AP78	24	M	closed	-0.0717506								AP40	114	closed	0.326722
AP74	25	M	closed	-0.204474								AP40	119	closed	0.278507
AP78	25	M	closed	-0.141431								AP40	121	closed	-0.0941923
AP74	26	M	closed	-0.00557196								AP40	122	closed	-0.144198
AP78	26	M	closed	-0.157965								AP40	124	closed	-0.138952
AP74	27	M	closed	-0.182607								AP40	128	closed	0.118738
AP74	28	M	closed	-0.206658								AP40	131	closed	-0.329452
AP74	29	M	closed	-0.19383								AP40	132	closed	-0.0502194
AP78	29	M	closed	-0.171955								AP40	133	closed	0.214476
AP74	30	M	closed	-0.190894								AP40	134	closed	0.105357
AP74	31	M	closed	0.178334								AP40	135	closed	0.000841678
AP74	32	M	closed	-0.126584								AP40	136	closed	0.206336
AP74	33	M	closed	-0.126856								AP40	137	closed	-0.209979
AP74	35	M	closed	-0.250996								AP40	139	closed	0.118701
AP74	36	M	closed	-0.131665								AP40	143	closed	0.0880112
AP49	1	M	open	-0.434276								AP40	144	closed	0.230471
AP74	1	M	open	0.12387								AP40	145	closed	0.0474428
AP77	1	M	open	1.04261								AP40	146	closed	-0.271785
AP78	1	M	open	0.12869								AP40	147	closed	-0.325178
AP79	1	M	open	-0.307389								AP40	149	closed	0.18399
RF02	1	F	open	-0.167422								AP40	150	closed	0.110015
RF07	1	F	open	0.300968								AP40	152	closed	0.0639126
RF20	1	F	open	-0.0544434								AP40	155	closed	-0.480041
RF24	1	F	open	0.484925								AP40	156	closed	-0.00524482
RF25	1	F	open	0.509581								AP40	157	closed	-0.190375
RF63	1	F	open	1.12584								AP40	158	closed	0.243255
RF64	1	F	open	0.286343								AP40	159	closed	0.320596
RF65	1	F	open	0.315421								AP40	160	closed	0.0887457
RF66	1	F	open	0.252325								AP40	162	closed	0.171775
RF67	1	F	open	0.471389								AP40	164	closed	0.186373
AP49	2	M	open	0.668191								AP40	165	closed	0.14885
AP74	2	M	open	0.135276								AP40	166	closed	-0.146019
AP77	2	M	open	1.15328								AP40	167	closed	0.307411
AP78	2	M	open	-0.141387								AP40	168	closed	-0.0447237
AP79	2	M	open	-0.351428								AP40	169	closed	-0.230962
RF02	2	F	open	0.244325								AP40	170	closed	0.151952
RF07	2	F	open	0.305196								AP40	175	closed	0.0477089
RF20	2	F	open	-0.129816								AP40	176	closed	0.314306
RF24	2	F	open	-0.148112								AP40	181	closed	-0.219605
RF25	2	F	open	0.0455512								AP40	182	closed	0.292774
RF63	2	F	open	1.75837								AP40	183	closed	0.00759593
RF64	2	F	open	-0.171618								AP40	189	closed	-0.00523735
RF65	2	F	open	0.204698								AP40	190	closed	-0.177692
RF66	2	F	open	0.0841847								AP40	191	closed	-0.0588484
RF67	2	F	open	0.0757227								AP40	192	closed	0.30818
AP46	3	M	open	1.2507								AP40	193	closed	-0.227361
AP49	3	M	open	-0.510918								AP40	194	closed	0.0130245
AP74	3	M	open	-0.602364								AP40	195	closed	0.293436
AP77	3	M	open	1.9692								AP29	1	open	0.0434815
AP78	3	M	open	-0.324839								AP40	1	open	-0.315865
AP79	3	M	open	-0.384453								AP71	1	open	0.0788743
RF02	3	F	open	0.429433								AP73	1	open	0.264479
RF07	3	F	open	-0.0973397								AP71	2	open	-0.135178
RF20	3	F	open	0.0226338								AP73	2	open	-0.343367
RF24	3	F	open	0.644174								AP29	3	open	-0.0482695
RF25	3	F	open	0.198501								AP40	3	open	-0.533743
RF63	3	F	open	0.0798303								AP71	3	open	0.258953
RF64	3	F	open	-0.0696772								AP73	3	open	0.88979
RF65	3	F	open	0.322015								AP29	4	open	-0.364148
RF66	3	F	open	0.00686738								AP71	4	open	-0.110513
RF67	3	F	open	-0.0235424								AP73	4	open	-0.506458
AP46	4	M	open	1.2271								AP29	5	open	0.0767535
AP49	4	M	open	0.52811								AP40	5	open	0.0375656
AP74	4	M	open	1.2216								AP71	5	open	0.0328983
AP77	4	M	open	1.93404								AP73	5	open	-0.604643
AP78	4	M	open	0.101774								AP29	6	open	-0.190519
AP79	4	M	open	-0.323845								AP40	6	open	-0.835505
RF02	4	F	open	0.0508783								AP71	6	open	0.185658
RF07	4	F	open	0.456859								AP73	6	open	0.121865
RF24	4	F	open	0.829039								AP29	7	open	0.264384
RF25	4	F	open	1.44862								AP40	7	open	-0.224347
RF63	4	F	open	-0.477986								AP71	7	open	-0.0997558
RF64	4	F	open	0.0119951								AP73	7	open	0.380745
RF65	4	F	open	0.0744601								AP29	8	open	-0.30019
RF66	4	F	open	-0.126334								AP40	8	open	-0.320304
RF67	4	F	open	1.1218								AP71	8	open	-0.243489
AP49	5	M	open	-0.483848								AP73	8	open	-0.689758
AP74	5	M	open	0.681206								AP29	9	open	-0.146543
AP77	5	M	open	-0.0900839								AP40	9	open	-0.609828
AP78	5	M	open	0.0591141								AP73	9	open	-0.314941
AP79	5	M	open	0.274736								AP29	10	open	0.497504
RF02	5	F	open	0.0735676								AP40	10	open	-0.397642
RF07	5	F	open	0.286369								AP73	10	open	-0.544623
RF24	5	F	open	0.698254								AP29	11	open	-0.270605
RF25	5	F	open	-0.4505								AP73	11	open	0.152698
RF63	5	F	open	1.34116								AP29	12	open	0.261225
RF64	5	F	open	-0.0137972								AP40	12	open	0.241864
RF65	5	F	open	0.0928983								AP71	12	open	0.246893
RF67	5	F	open	-0.185484								AP73	12	open	0.298418
AP49	6	M	open	-0.0755944								AP29	13	open	0.064435
AP74	6	M	open	0.0685407								AP71	13	open	0.235842
AP77	6	M	open	-0.0814073								AP73	13	open	0.118189
AP78	6	M	open	0.214827								AP29	14	open	0.0964252
AP79	6	M	open	-0.27973								AP71	14	open	0.208322
RF02	6	F	open	-0.368172								AP73	14	open	-0.405775
RF07	6	F	open	0.295151								AP29	15	open	-0.53032
RF24	6	F	open	-0.0295169								AP40	15	open	0.433256
RF63	6	F	open	0.804464								AP71	15	open	-0.220961
RF65	6	F	open	0.030515								AP29	16	open	-0.301331
AP46	7	M	open	1.2465								AP29	17	open	0.073268
AP49	7	M	open	-1.03138								AP40	17	open	-0.139233
AP74	7	M	open	0.649931								AP73	17	open	0.984914
AP77	7	M	open	1.93519								AP29	18	open	0.360771
AP78	7	M	open	-0.0433741								AP71	18	open	-0.256632
AP79	7	M	open	0.0363802								AP73	18	open	-0.336161
RF02	7	F	open	0.655591								AP29	19	open	0.129237
RF07	7	F	open	0.372624								AP40	19	open	0.993715
RF24	7	F	open	0.495214								AP71	19	open	-0.350641
RF63	7	F	open	-0.632235								AP73	19	open	-0.0396706
AP46	8	M	open	-0.0417256								AP29	20	open	-0.344166
AP49	8	M	open	-0.350559								AP40	20	open	-0.166501
AP74	8	M	open	0.460855								AP71	20	open	0.0113068
AP77	8	M	open	1.09481								AP29	21	open	-0.106261
AP78	8	M	open	0.0886695								AP40	22	open	-0.632728
AP79	8	M	open	-0.289347								AP73	22	open	-0.316426
RF02	8	F	open	-0.397953								AP71	23	open	-0.132089
RF07	8	F	open	0.104409								AP73	23	open	-0.319326
RF24	8	F	open	0.537596								AP40	24	open	-0.603059
RF63	8	F	open	-0.225363								AP71	24	open	0.0943866
AP49	9	M	open	0.839446								AP73	24	open	0.441294
AP74	9	M	open	-0.115498								AP40	25	open	-0.600868
AP77	9	M	open	1.6656								AP73	25	open	-0.377947
AP78	9	M	open	-0.182687								AP71	26	open	0.123253
AP79	9	M	open	-0.363659								AP73	26	open	0.932169
RF02	9	F	open	-0.194615								AP40	27	open	-0.303471
RF07	9	F	open	0.163101								AP71	27	open	0.139902
RF24	9	F	open	0.57625								AP73	27	open	-0.331393
AP46	10	M	open	-0.385651								AP40	28	open	0.524659
AP49	10	M	open	-0.114183								AP71	28	open	-0.105571
AP74	10	M	open	-0.104281								AP40	29	open	0.909645
AP77	10	M	open	0.132624								AP40	30	open	0.00979262
AP78	10	M	open	0.208785								AP40	31	open	-0.224541
RF07	10	F	open	0.0747119								AP71	31	open	-0.0265457
RF24	10	F	open	0.153727								AP71	32	open	-0.0152577
AP46	11	M	open	0.193889								AP40	33	open	-0.0542877
AP49	11	M	open	-0.929538								AP71	33	open	0.279437
AP74	11	M	open	-0.328583								AP40	34	open	-0.130962
AP77	11	M	open	-0.686812								AP71	34	open	-0.385403
AP78	11	M	open	-0.162818								AP40	35	open	-0.336221
AP79	11	M	open	-0.0753003								AP71	35	open	-0.00725985
RF07	11	F	open	0.142775								AP40	36	open	0.342713
RF24	11	F	open	0.582289								AP40	37	open	0.0984574
AP46	12	M	open	-0.0385651								AP71	37	open	-0.32313
AP49	12	M	open	-0.799752								AP71	38	open	-0.170148
AP74	12	M	open	-0.0687741								AP71	39	open	0.121376
AP77	12	M	open	-0.0728044								AP40	40	open	0.160984
AP78	12	M	open	-0.0906113								AP71	40	open	0.124776
RF24	12	F	open	0.100537								AP40	41	open	-0.0891979
AP46	13	M	open	-0.314674								AP71	41	open	0.211341
AP49	13	M	open	-0.746575								AP40	42	open	0.0683053
AP74	13	M	open	-0.106279								AP71	42	open	0.217237
AP77	13	M	open	0.845526								AP40	43	open	0.0599707
AP78	13	M	open	-0.4269								AP71	43	open	0.0130515
AP79	13	M	open	-0.418702								AP71	44	open	-0.36513
RF24	13	F	open	0.260748								AP40	45	open	0.0234325
AP46	14	M	open	0.968021								AP71	45	open	-0.0542225
AP49	14	M	open	0.217549								AP71	47	open	-0.00611776
AP74	14	M	open	-0.549326								AP40	48	open	0.123737
AP77	14	M	open	1.4803								AP71	48	open	0.142535
AP78	14	M	open	0.50305								AP40	51	open	-0.234197
AP49	15	M	open	-0.409725								AP40	52	open	-0.411087
AP74	15	M	open	-0.547239								AP40	53	open	0.482226
AP77	15	M	open	1.79754								AP40	54	open	-0.52827
AP78	15	M	open	0.195212								AP71	54	open	-0.0484699
AP49	16	M	open	-0.117664								AP40	55	open	-0.156682
AP74	16	M	open	0.470035								AP40	56	open	0.908372
AP77	16	M	open	0.313781								AP71	57	open	-0.142356
AP78	16	M	open	-0.0880631								AP71	58	open	0.108264
AP46	17	M	open	1.28251								AP71	59	open	-0.0284557
AP74	17	M	open	-0.706123								AP71	61	open	-0.39008
AP77	17	M	open	0.329355								AP40	63	open	-0.0194861
AP78	17	M	open	-0.00838922								AP40	64	open	-0.730965
AP46	18	M	open	-0.495985								AP71	64	open	-0.172348
AP74	18	M	open	0.507135								AP40	65	open	0.245073
AP77	18	M	open	1.59829								AP71	65	open	0.0268545
AP78	18	M	open	-0.223279								AP40	66	open	-0.909626
AP46	19	M	open	1.24263								AP71	66	open	-0.090247
AP74	19	M	open	1.21715								AP40	67	open	-0.349229
AP77	19	M	open	1.19315								AP71	67	open	0.110923
AP78	19	M	open	0.0749184								AP40	68	open	-0.613574
AP46	20	M	open	1.29465								AP40	69	open	-0.270171
AP74	20	M	open	-0.539792								AP71	69	open	0.0364308
AP77	20	M	open	-0.0251785								AP40	70	open	0.334205
AP78	20	M	open	-0.0466892								AP71	70	open	-0.315183
AP46	21	M	open	0.406625								AP71	72	open	0.255124
AP74	21	M	open	-0.875081								AP71	73	open	-0.0656517
AP78	21	M	open	0.243771								AP40	74	open	0.128344
AP46	22	M	open	0.873303								AP71	74	open	0.62061
AP74	22	M	open	0.576765								AP71	75	open	-0.143429
AP78	22	M	open	-0.11803								AP40	76	open	0.335567
AP46	23	M	open	1.29258								AP71	76	open	0.138479
AP74	23	M	open	0.354447								AP71	77	open	-0.224059
AP78	23	M	open	-0.240038								AP40	78	open	0.144328
AP78	24	M	open	-0.425245								AP71	80	open	-0.0411757
AP74	25	M	open	1.20253								AP71	81	open	-0.257469
AP78	25	M	open	-0.280197								AP71	82	open	-0.233183
AP74	26	M	open	-0.54141								AP40	83	open	-0.0384522
AP78	26	M	open	-0.226866								AP71	83	open	-0.0219336
AP74	27	M	open	1.23367								AP40	84	open	0.313948
AP74	28	M	open	-0.0675273								AP71	84	open	-0.05531
AP74	29	M	open	1.17353								AP40	85	open	-0.643009
AP78	29	M	open	0.0560477								AP71	85	open	-0.172037
AP74	30	M	open	1.1907								AP40	86	open	1.22702
AP74	31	M	open	-0.863054								AP71	86	open	-0.122407
AP74	32	M	open	-0.276409								AP40	87	open	0.0143271
AP74	33	M	open	1.22738								AP71	87	open	-0.114763
AP74	35	M	open	0.267855								AP40	88	open	-0.542891
AP74	36	M	open	1.21078								AP40	89	open	-0.225032
												AP40	90	open	-1.05911
												AP40	91	open	0.276598
												AP71	91	open	-0.380699
												AP40	92	open	0.0645603
												AP40	94	open	-0.275746
												AP40	95	open	-0.612629
												AP40	96	open	-0.226901
												AP40	97	open	-0.740872
												AP40	98	open	0.530875
												AP40	100	open	0.302996
												AP40	102	open	-0.186778
												AP40	106	open	0.441285
												AP40	108	open	-0.278232
												AP40	109	open	-0.113603
												AP40	110	open	-0.842127
												AP40	111	open	-0.0434849
												AP40	112	open	0.271263
												AP40	113	open	0.339594
												AP40	114	open	-0.578206
												AP40	119	open	-0.533063
												AP40	121	open	0.169605
												AP40	122	open	-0.0418247
												AP40	124	open	1.17991
												AP40	128	open	-0.20429
												AP40	131	open	0.334281
												AP40	132	open	-0.201766
												AP40	133	open	-0.350827
												AP40	134	open	-0.400011
												AP40	135	open	0.0696929
												AP40	136	open	0.00919127
												AP40	137	open	0.0606671
												AP40	139	open	-0.206589
												AP40	143	open	-0.202383
												AP40	144	open	-0.273507
												AP40	145	open	0.284128
												AP40	146	open	0.47854
												AP40	147	open	0.558829
												AP40	149	open	-0.0493762
												AP40	150	open	-0.467704
												AP40	152	open	-0.217327
												AP40	155	open	0.663893
												AP40	156	open	-0.01888
												AP40	157	open	-0.063038
												AP40	158	open	-0.717623
												AP40	159	open	-0.372282
												AP40	160	open	-0.603009
												AP40	162	open	-0.397092
												AP40	164	open	-0.26937
												AP40	165	open	-0.358303
												AP40	166	open	0.558292
												AP40	167	open	-0.607372
												AP40	168	open	0.424446
												AP40	169	open	-0.141378
												AP40	170	open	-0.378272
												AP40	175	open	-0.205013
												AP40	176	open	-0.319339
												AP40	181	open	0.457119
												AP40	182	open	-0.442461
												AP40	183	open	-0.15716
												AP40	189	open	-0.161407
												AP40	190	open	0.0716025
												AP40	191	open	-0.0194045
												AP40	192	open	-0.440204
												AP40	193	open	0.536539
												AP40	194	open	0.134308
												AP40	195	open	-0.435001

## Sheet: ED1
Extended Fig. 1d							Extended Data Fig. 1f,g					Extended Data Fig. 1k				Extended Data Fig. 1l			Extended Data Fig. 1r
modulation	zone	n	total	percentage			animal	unique_cell_ep	epi_dur	value_ci		animal	virus	value		animal	distance_m	group	phase	unique_cell	group	animal	value
Excited	closed	16	193	8.29016			RF02	RF02_7_3	1	0.696382		RF1-44	AAV5-hSyn-Cre-EGFP	4.6		RF1-44	22.536	AAV5-hSyn-Cre-EGFP	post	RF24_1	low_anxiety	RF24	-1.79576
non-responsive	open	95	193	49.2228			RF02	RF02_7_6	4	0.705655		RF1-95	AAV5-hSyn-Cre-EGFP	2.3		RF1-95	32.382	AAV5-hSyn-Cre-EGFP	post	RF24_10	low_anxiety	RF24	0.0123122
Inhibited	closed	45	193	23.3161			RF02	RF02_7_11	2	-0.485782		RF2-89	AAV5-hSyn-EGFP	16.5		RF2-89	32.573	AAV5-hSyn-EGFP	post	RF24_11	low_anxiety	RF24	0.22346
Excited	open	66	193	34.1969			RF02	RF02_7_14	14	0.474572		RF2-15	AAV5-hSyn-EGFP	51.4		RF2-15	51.707	AAV5-hSyn-EGFP	post	RF24_12	low_anxiety	RF24	-0.821337
non-responsive	closed	132	193	68.3938			RF02	RF02_7_16	4	1.38606		RF2-17	AAV5-hSyn-EGFP	21.9		RF2-17	23.987	AAV5-hSyn-EGFP	post	RF24_13	low_anxiety	RF24	-1.21698
Inhibited	open	32	193	16.5803			RF02	RF02_7_21	6	0.931268		RF2-18	AAV5-hSyn-EGFP	25.7		RF2-18	38.892	AAV5-hSyn-EGFP	post	RF24_14	low_anxiety	RF24	0.428518
							RF07	RF07_1_1	9	1.02825		RF3-73	AAV5-hSyn-Cre-EGFP	7		RF3-73	28.209	AAV5-hSyn-Cre-EGFP	post	RF24_15	low_anxiety	RF24	-0.714129
Extended Fig. 1c							RF07	RF07_1_4	6	1.41677		RF3-42	AAV5-hSyn-Cre-EGFP	4.9		RF3-42	28.771	AAV5-hSyn-Cre-EGFP	post	RF24_16	low_anxiety	RF24	-0.864119
modulation	diff	count	total	percentage			RF07	RF07_1_6	3	0.208971		RF3-43	AAV5-hSyn-Cre-EGFP	19.2		RF3-43	34.196	AAV5-hSyn-Cre-EGFP	post	RF24_2	low_anxiety	RF24	-0.816238
Excited	hit	815	1061	76.8143			RF07	RF07_1_8	1	-0.362253		RF4-71	AAV5-hSyn-EGFP	20.8		RF4-71	30.513	AAV5-hSyn-EGFP	post	RF24_3	low_anxiety	RF24	-0.510326
Excited	miss	246	1061	23.1857			RF07	RF07_1_10	7	0.734312		RF4-72	AAV5-hSyn-EGFP	103.2		RF4-72	42.436	AAV5-hSyn-EGFP	post	RF24_4	low_anxiety	RF24	-1.5642
							RF07	RF07_1_13	1	-0.425399		RF4-93	AAV5-hSyn-EGFP	37.1		RF4-93	32.031	AAV5-hSyn-EGFP	post	RF24_5	low_anxiety	RF24	0.109867
Extended Data Fig. 1e							RF07	RF07_1_15	5	0.276318		RF4-78	AAV5-hSyn-EGFP	18.8		RF4-78	24.942	AAV5-hSyn-EGFP	post	RF24_6	low_anxiety	RF24	-0.675125
modulation	zone	group	n	total	percentage		RF07	RF07_1_21	13	0.716058									post	RF24_7	low_anxiety	RF24	0.0898274
Excited	closed	high_anxiety	8	89	8.98876		RF07	RF07_1_25	1	-0.629776		Extended Data Fig. 1h				Extended Data Fig. 1i			post	RF24_8	low_anxiety	RF24	-0.74678
non-responsive	open	high_anxiety	57	89	64.0449		RF07	RF07_1_28	6	-0.109907		animal	distance_cm	group		animal	group	open_closed_ratio	post	RF24_9	low_anxiety	RF24	0.543952
non-responsive	closed	high_anxiety	67	89	75.2809		RF07	RF07_1_30	3	-0.560271		AP100	3854.37	yfp		AP100	yfp	0.0794893	post	RF25_1	low_anxiety	RF25	1.24482
Excited	open	high_anxiety	20	89	22.4719		RF07	RF07_1_3	10	0.124815		AP95	7091.84	chr		AP95	chr	2.11818	post	RF25_2	low_anxiety	RF25	-0.787256
Inhibited	closed	low_anxiety	31	104	29.8077		RF07	RF07_1_5	4	0.662735		AP93	5844.01	yfp		AP93	yfp	0.05277	post	RF25_3	low_anxiety	RF25	-0.581593
Excited	open	low_anxiety	46	104	44.2308		RF07	RF07_1_7	1	-0.577687		AP91	4930.48	yfp		AP91	yfp	0.164492	post	RF25_4	low_anxiety	RF25	0.557545
non-responsive	closed	low_anxiety	65	104	62.5		RF07	RF07_1_9	1	0.470212		AP101	5927.95	yfp		AP101	yfp	0.298901	post	RF25_5	low_anxiety	RF25	-1.03655
non-responsive	open	low_anxiety	38	104	36.5385		RF07	RF07_1_12	4	0.00443514		AP103	4908.87	chr		AP103	chr	3.05796	post	RF25_6	low_anxiety	RF25	0.49863
Inhibited	open	low_anxiety	20	104	19.2308		RF07	RF07_1_14	4	0.277972		AP90	3736.49	chr		AP90	chr	0.0309793	post	RF25_7	low_anxiety	RF25	-1.01699
Inhibited	closed	high_anxiety	14	89	15.7303		RF07	RF07_1_16	6	0.4381		AP97	3703.48	chr		AP97	chr	0.508083	post	RF25_8	low_anxiety	RF25	1.02614
Inhibited	open	high_anxiety	12	89	13.4831		RF07	RF07_1_18	2	-0.138211		AP99	4011.16	chr		AP99	chr	0.00473809	post	RF25_9	low_anxiety	RF25	1.01535
Excited	closed	low_anxiety	8	104	7.69231		RF07	RF07_1_20	5	0.485471		AP94	4744.67	yfp		AP94	yfp	0.030117	post	RF63_1	high_anxiety	RF63	0.569408
							RF07	RF07_1_32	2	-0.215636		AP98	5544.04	chr		AP98	chr	0.102427	post	RF63_2	high_anxiety	RF63	-0.160685
Extended Data Fig. 1o							RF07	RF07_1_35	5	0.0710381		AP105	3729.28	yfp		AP105	yfp	0.0398406	post	RF63_3	high_anxiety	RF63	1.43157
animal	group	AS_OFT					RF07	RF07_1_40	3	0.328251		AP104	4334.88	yfp		AP104	yfp	0.0521109	post	RF63_4	high_anxiety	RF63	1.43157
RF24	low_anxiety	0.10355					RF07	RF07_1_2	8	0.551555		AP96	6568.76	chr		AP96	chr	0.48131	post	RF63_5	high_anxiety	RF63	-0.649379
RF25	low_anxiety	-1.31217					RF07	RF07_1_4	3	0.214487		AP92	3869	yfp		AP92	yfp	0.0527929	post	RF63_6	high_anxiety	RF63	1.50269
RF63	high_anxiety	1.38012					RF07	RF07_1_6	3	0.359146		AP102	5167.78	chr		AP102	chr	0.246806	post	RF63_7	high_anxiety	RF63	1.10807
RF64	high_anxiety	1.12287					RF07	RF07_1_9	1	-0.300776						CW26	chr	0.0700222	post	RF63_8	high_anxiety	RF63	-0.989928
RF65	high_anxiety	0.571142					RF07	RF07_1_12	3	0.0193274						CW29	chr	0.384074	post	RF63_9	high_anxiety	RF63	1.92537
RF66	low_anxiety	-1.06624					RF07	RF07_1_14	7	-0.187546						CW30	chr	0.374189	post	RF64_1	high_anxiety	RF64	0.443887
RF67	low_anxiety	-0.799275					RF07	RF07_1_16	14	-0.150536									post	RF64_2	high_anxiety	RF64	-1.15229
							RF07	RF07_1_20	5	0.400773									post	RF64_3	high_anxiety	RF64	2.23747
Extended Data Fig. 1s							RF07	RF07_1_23	2	-0.497418									post	RF65_1	high_anxiety	RF65	0.331904
animal	cohort	time_center					RF07	RF07_2_1	9	-0.199718									post	RF65_2	high_anxiety	RF65	-0.023932
RF47	chemo	165.9					RF07	RF07_2_4	6	-0.211951									post	RF65_3	high_anxiety	RF65	0.470576
RF48	chemo	68					RF07	RF07_2_6	3	-0.211951									post	RF65_4	high_anxiety	RF65	0.461867
RF49	chemo	77					RF07	RF07_2_8	1	-0.211951									post	RF65_5	high_anxiety	RF65	1.11622
RF50	chemo	127.4					RF07	RF07_2_10	7	-0.211951									post	RF65_6	high_anxiety	RF65	0.200573
RF51	chemo	52.7					RF07	RF07_2_13	1	-0.211951									post	RF65_7	high_anxiety	RF65	0.0218732
RF52	chemo	51.5					RF07	RF07_2_15	5	-0.211951									post	RF66_1	low_anxiety	RF66	-1.41546
RF53	chemo	75.6					RF07	RF07_2_21	13	2.70066									post	RF66_2	low_anxiety	RF66	-1.21722
RF54	chemo	117.5					RF07	RF07_2_25	1	-0.211951									post	RF66_3	low_anxiety	RF66	-1.55399
RF47	chemo_internal	30.8					RF07	RF07_2_28	6	-0.211951									post	RF66_4	low_anxiety	RF66	-1.29705
RF48	chemo_internal	52.2					RF07	RF07_2_30	3	-0.211951									post	RF66_5	low_anxiety	RF66	-1.58495
RF49	chemo_internal	106.6					RF07	RF07_2_3	10	-0.211951									post	RF67_1	low_anxiety	RF67	-0.830349
RF50	chemo_internal	22.2					RF07	RF07_2_5	4	-0.211951									post	RF67_2	low_anxiety	RF67	2.02532
RF51	chemo_internal	9.1					RF07	RF07_2_7	1	-0.211951									post	RF67_3	low_anxiety	RF67	0.0337196
RF52	chemo_internal	0					RF07	RF07_2_9	1	-0.211951									post	RF67_4	low_anxiety	RF67	-1.73233
RF53	chemo_internal	18.3					RF07	RF07_2_12	4	-0.211951									post	RF67_5	low_anxiety	RF67	-0.539357
RF54	chemo_internal	9.9					RF07	RF07_2_14	4	-0.202566									post	RF67_6	low_anxiety	RF67	-0.850597
							RF07	RF07_2_16	6	3.54277									post	RF67_7	low_anxiety	RF67	-0.913964
							RF07	RF07_2_18	2	-0.211865
							RF07	RF07_2_20	5	-0.211946
							RF07	RF07_2_32	2	-0.135053
							RF07	RF07_2_35	5	-0.211856
							RF07	RF07_2_40	3	4.73328
							RF07	RF07_2_2	8	-0.21195
							RF07	RF07_2_4	3	-0.211951
							RF07	RF07_2_6	3	-0.211951
							RF07	RF07_2_9	1	0.795756
							RF07	RF07_2_12	3	-0.211927
							RF07	RF07_2_14	7	-0.211951
							RF07	RF07_2_16	14	-0.211951
							RF07	RF07_2_20	5	-0.211951
							RF07	RF07_2_23	2	-0.211951
							RF07	RF07_4_1	9	2.46051
							RF07	RF07_4_4	6	2.55635
							RF07	RF07_4_6	3	0.280361
							RF07	RF07_4_8	1	-0.309268
							RF07	RF07_4_10	7	2.92785
							RF07	RF07_4_13	1	2.42125
							RF07	RF07_4_15	5	-0.0152425
							RF07	RF07_4_21	13	2.41072
							RF07	RF07_4_25	1	-0.331671
							RF07	RF07_4_28	6	-0.379101
							RF07	RF07_4_30	3	-0.388153
							RF07	RF07_4_3	10	-0.388176
							RF07	RF07_4_5	4	-0.388176
							RF07	RF07_4_7	1	-0.388176
							RF07	RF07_4_9	1	-0.388176
							RF07	RF07_4_12	4	-0.388176
							RF07	RF07_4_14	4	1.04279
							RF07	RF07_4_16	6	0.816341
							RF07	RF07_4_18	2	-0.386748
							RF07	RF07_4_20	5	-0.387958
							RF07	RF07_4_32	2	-0.177811
							RF07	RF07_4_35	5	-0.385285
							RF07	RF07_4_40	3	-0.21891
							RF07	RF07_4_2	8	-0.388168
							RF07	RF07_4_4	3	-0.388176
							RF07	RF07_4_6	3	-0.388176
							RF07	RF07_4_9	1	-0.388176
							RF07	RF07_4_12	3	-0.388176
							RF07	RF07_4_14	7	-0.191615
							RF07	RF07_4_16	14	-0.386855
							RF07	RF07_4_20	5	-0.388176
							RF07	RF07_4_23	2	-0.388176
							RF07	RF07_6_1	9	-0.159745
							RF07	RF07_6_4	6	-0.199254
							RF07	RF07_6_6	3	-0.199255
							RF07	RF07_6_8	1	-0.199255
							RF07	RF07_6_10	7	-0.199255
							RF07	RF07_6_13	1	-0.199255
							RF07	RF07_6_15	5	-0.199255
							RF07	RF07_6_21	13	2.43488
							RF07	RF07_6_25	1	-0.199255
							RF07	RF07_6_28	6	-0.199255
							RF07	RF07_6_30	3	-0.199255
							RF07	RF07_6_3	10	-0.199255
							RF07	RF07_6_5	4	-0.199255
							RF07	RF07_6_7	1	-0.199255
							RF07	RF07_6_9	1	-0.199255
							RF07	RF07_6_12	4	-0.127005
							RF07	RF07_6_14	4	-0.197796
							RF07	RF07_6_16	6	3.59587
							RF07	RF07_6_18	2	-0.199254
							RF07	RF07_6_20	5	-0.199255
							RF07	RF07_6_32	2	-0.187716
							RF07	RF07_6_35	5	-0.199254
							RF07	RF07_6_40	3	4.56286
							RF07	RF07_6_2	8	-0.199255
							RF07	RF07_6_4	3	-0.199255
							RF07	RF07_6_6	3	-0.199255
							RF07	RF07_6_9	1	0.998361
							RF07	RF07_6_12	3	-0.199254
							RF07	RF07_6_14	7	-0.199255
							RF07	RF07_6_16	14	-0.199255
							RF07	RF07_6_20	5	-0.199255
							RF07	RF07_6_23	2	-0.199255
							RF07	RF07_7_1	9	1.41999
							RF07	RF07_7_4	6	1.59761
							RF07	RF07_7_6	3	-0.0345135
							RF07	RF07_7_8	1	0.223061
							RF07	RF07_7_10	7	0.801031
							RF07	RF07_7_13	1	-0.277376
							RF07	RF07_7_15	5	0.664993
							RF07	RF07_7_21	13	0.673497
							RF07	RF07_7_25	1	-0.362708
							RF07	RF07_7_28	6	0.259082
							RF07	RF07_7_30	3	-0.247886
							RF07	RF07_7_3	10	-0.172071
							RF07	RF07_7_5	4	0.184982
							RF07	RF07_7_7	1	-0.427694
							RF07	RF07_7_9	1	-0.428014
							RF07	RF07_7_12	4	-0.263905
							RF07	RF07_7_14	4	0.719342
							RF07	RF07_7_16	6	0.16992
							RF07	RF07_7_18	2	-0.427274
							RF07	RF07_7_20	5	0.746746
							RF07	RF07_7_32	2	-0.427307
							RF07	RF07_7_35	5	0.382527
							RF07	RF07_7_40	3	0.809577
							RF07	RF07_7_2	8	0.514193
							RF07	RF07_7_4	3	0.51916
							RF07	RF07_7_6	3	0.586706
							RF07	RF07_7_9	1	0.354712
							RF07	RF07_7_12	3	0.362839
							RF07	RF07_7_14	7	-0.33557
							RF07	RF07_7_16	14	-0.0461549
							RF07	RF07_7_20	5	0.372285
							RF07	RF07_7_23	2	-0.153239
							RF24	RF24_1_1	12	2.28296
							RF24	RF24_1_3	1	0.692526
							RF24	RF24_1_5	22	-0.226227
							RF24	RF24_1_7	20	1.15688
							RF24	RF24_1_16	2	-0.172084
							RF24	RF24_1_20	4	3.31414
							RF24	RF24_1_23	7	1.39988
							RF24	RF24_1_25	10	0.0613663
							RF24	RF24_1_27	5	-0.225356
							RF24	RF24_1_30	4	-0.191872
							RF24	RF24_1_33	1	-0.226225
							RF24	RF24_1_35	1	-0.226129
							RF24	RF24_1_1	2	0.184355
							RF24	RF24_1_5	3	-0.226227
							RF24	RF24_1_7	2	-0.226227
							RF24	RF24_1_9	4	-0.226227
							RF24	RF24_1_11	4	-0.226227
							RF24	RF24_1_13	2	-0.226227
							RF24	RF24_1_15	1	-0.226227
							RF24	RF24_1_18	1	-0.226159
							RF24	RF24_1_20	2	-0.226227
							RF24	RF24_1_22	1	-0.226227
							RF24	RF24_1_24	2	-0.226227
							RF24	RF24_1_26	4	-0.226194
							RF24	RF24_1_28	7	-0.226227
							RF24	RF24_3_1	12	2.65104
							RF24	RF24_3_3	1	0.545861
							RF24	RF24_3_5	22	0.00359255
							RF24	RF24_3_7	20	1.28417
							RF24	RF24_3_16	2	-0.173984
							RF24	RF24_3_20	4	3.45784
							RF24	RF24_3_23	7	2.23578
							RF24	RF24_3_25	10	0.141266
							RF24	RF24_3_27	5	-0.190905
							RF24	RF24_3_30	4	-0.1911
							RF24	RF24_3_33	1	-0.1911
							RF24	RF24_3_35	1	-0.1911
							RF24	RF24_3_1	2	-0.1911
							RF24	RF24_3_5	3	-0.1911
							RF24	RF24_3_7	2	-0.1911
							RF24	RF24_3_9	4	-0.1911
							RF24	RF24_3_11	4	-0.1911
							RF24	RF24_3_13	2	-0.1911
							RF24	RF24_3_15	1	-0.1911
							RF24	RF24_3_18	1	-0.1911
							RF24	RF24_3_20	2	-0.1911
							RF24	RF24_3_22	1	-0.1911
							RF24	RF24_3_24	2	-0.1911
							RF24	RF24_3_26	4	-0.1911
							RF24	RF24_3_28	7	-0.1911
							RF24	RF24_4_1	12	1.23566
							RF24	RF24_4_3	1	0.487846
							RF24	RF24_4_5	22	1.32378
							RF24	RF24_4_7	20	0.269317
							RF24	RF24_4_16	2	-0.356722
							RF24	RF24_4_20	4	1.03726
							RF24	RF24_4_23	7	7.57818
							RF24	RF24_4_25	10	0.550711
							RF24	RF24_4_27	5	-0.330905
							RF24	RF24_4_30	4	-0.374306
							RF24	RF24_4_33	1	-0.37545
							RF24	RF24_4_35	1	0.414819
							RF24	RF24_4_1	2	0.835827
							RF24	RF24_4_5	3	-0.0247993
							RF24	RF24_4_7	2	-0.368043
							RF24	RF24_4_9	4	-0.373866
							RF24	RF24_4_11	4	-0.375479
							RF24	RF24_4_13	2	-0.375678
							RF24	RF24_4_15	1	-0.375712
							RF24	RF24_4_18	1	0.0336892
							RF24	RF24_4_20	2	0.00740982
							RF24	RF24_4_22	1	-0.148265
							RF24	RF24_4_24	2	-0.265228
							RF24	RF24_4_26	4	0.0811233
							RF24	RF24_4_28	7	-0.33329
							RF24	RF24_5_1	12	1.73495
							RF24	RF24_5_3	1	-0.426813
							RF24	RF24_5_5	22	0.313026
							RF24	RF24_5_7	20	0.832999
							RF24	RF24_5_16	2	0.366111
							RF24	RF24_5_20	4	0.524986
							RF24	RF24_5_23	7	1.78829
							RF24	RF24_5_25	10	1.37153
							RF24	RF24_5_27	5	0.927097
							RF24	RF24_5_30	4	0.584752
							RF24	RF24_5_33	1	1.36061
							RF24	RF24_5_35	1	-0.147706
							RF24	RF24_5_1	2	0.345664
							RF24	RF24_5_5	3	0.525727
							RF24	RF24_5_7	2	-0.533225
							RF24	RF24_5_9	4	1.27489
							RF24	RF24_5_11	4	-0.519799
							RF24	RF24_5_13	2	-0.533379
							RF24	RF24_5_15	1	-0.533388
							RF24	RF24_5_18	1	-0.280108
							RF24	RF24_5_20	2	-0.533358
							RF24	RF24_5_22	1	-0.533388
							RF24	RF24_5_24	2	1.6247
							RF24	RF24_5_26	4	-0.532025
							RF24	RF24_5_28	7	0.504002
							RF24	RF24_7_1	12	1.7794
							RF24	RF24_7_3	1	1.47747
							RF24	RF24_7_5	22	0.703678
							RF24	RF24_7_7	20	0.738467
							RF24	RF24_7_16	2	1.28282
							RF24	RF24_7_20	4	0.949078
							RF24	RF24_7_23	7	-0.383884
							RF24	RF24_7_25	10	0.834134
							RF24	RF24_7_27	5	0.478426
							RF24	RF24_7_30	4	0.18892
							RF24	RF24_7_33	1	0.491037
							RF24	RF24_7_35	1	-0.619839
							RF24	RF24_7_1	2	-0.623971
							RF24	RF24_7_5	3	0.301359
							RF24	RF24_7_7	2	-0.622963
							RF24	RF24_7_9	4	-0.012385
							RF24	RF24_7_11	4	0.322739
							RF24	RF24_7_13	2	-0.527112
							RF24	RF24_7_15	1	-0.623877
							RF24	RF24_7_18	1	2.35
							RF24	RF24_7_20	2	-0.624141
							RF24	RF24_7_22	1	-0.624143
							RF24	RF24_7_24	2	-0.624143
							RF24	RF24_7_26	4	0.112753
							RF24	RF24_7_28	7	-0.623278
							RF24	RF24_8_1	12	1.89993
							RF24	RF24_8_3	1	-0.385413
							RF24	RF24_8_5	22	-0.297882
							RF24	RF24_8_7	20	0.657123
							RF24	RF24_8_16	2	1.6413
							RF24	RF24_8_20	4	-0.337914
							RF24	RF24_8_23	7	0.785885
							RF24	RF24_8_25	10	1.7235
							RF24	RF24_8_27	5	0.493016
							RF24	RF24_8_30	4	0.676591
							RF24	RF24_8_33	1	-0.503583
							RF24	RF24_8_35	1	0.6834
							RF24	RF24_8_1	2	-0.478915
							RF24	RF24_8_5	3	1.20886
							RF24	RF24_8_7	2	-0.512767
							RF24	RF24_8_9	4	0.526927
							RF24	RF24_8_11	4	-0.262456
							RF24	RF24_8_13	2	-0.376644
							RF24	RF24_8_15	1	-0.517956
							RF24	RF24_8_18	1	0.395909
							RF24	RF24_8_20	2	1.42243
							RF24	RF24_8_22	1	0.361948
							RF24	RF24_8_24	2	0.867203
							RF24	RF24_8_26	4	0.336981
							RF24	RF24_8_28	7	-0.0677477
							RF24	RF24_9_1	12	2.46887
							RF24	RF24_9_3	1	0.160485
							RF24	RF24_9_5	22	0.0535311
							RF24	RF24_9_7	20	1.25371
							RF24	RF24_9_16	2	-0.193107
							RF24	RF24_9_20	4	3.94757
							RF24	RF24_9_23	7	1.33916
							RF24	RF24_9_25	10	-0.0501448
							RF24	RF24_9_27	5	-0.193094
							RF24	RF24_9_30	4	-0.187535
							RF24	RF24_9_33	1	-0.193068
							RF24	RF24_9_35	1	-0.193107
							RF24	RF24_9_1	2	-0.193107
							RF24	RF24_9_5	3	-0.193107
							RF24	RF24_9_7	2	-0.193107
							RF24	RF24_9_9	4	-0.193107
							RF24	RF24_9_11	4	-0.193107
							RF24	RF24_9_13	2	-0.193107
							RF24	RF24_9_15	1	-0.193107
							RF24	RF24_9_18	1	-0.193107
							RF24	RF24_9_20	2	-0.193107
							RF24	RF24_9_22	1	-0.193107
							RF24	RF24_9_24	2	-0.193107
							RF24	RF24_9_26	4	-0.193107
							RF24	RF24_9_28	7	-0.193107
							RF24	RF24_11_1	12	3.40963
							RF24	RF24_11_3	1	0.279794
							RF24	RF24_11_5	22	-0.163579
							RF24	RF24_11_7	20	0.905553
							RF24	RF24_11_16	2	-0.17137
							RF24	RF24_11_20	4	3.65788
							RF24	RF24_11_23	7	1.44354
							RF24	RF24_11_25	10	-0.00146461
							RF24	RF24_11_27	5	-0.17133
							RF24	RF24_11_30	4	-0.17137
							RF24	RF24_11_33	1	-0.17137
							RF24	RF24_11_35	1	-0.17137
							RF24	RF24_11_1	2	-0.17137
							RF24	RF24_11_5	3	-0.17137
							RF24	RF24_11_7	2	-0.17137
							RF24	RF24_11_9	4	-0.17137
							RF24	RF24_11_11	4	-0.17137
							RF24	RF24_11_13	2	-0.17137
							RF24	RF24_11_15	1	-0.17137
							RF24	RF24_11_18	1	-0.17137
							RF24	RF24_11_20	2	-0.17137
							RF24	RF24_11_22	1	-0.17137
							RF24	RF24_11_24	2	-0.17137
							RF24	RF24_11_26	4	-0.17137
							RF24	RF24_11_28	7	-0.17137
							RF24	RF24_13_1	12	0.789052
							RF24	RF24_13_3	1	-0.211746
							RF24	RF24_13_5	22	-0.217745
							RF24	RF24_13_7	20	0.0823781
							RF24	RF24_13_16	2	-0.217734
							RF24	RF24_13_20	4	-0.217345
							RF24	RF24_13_23	7	4.77428
							RF24	RF24_13_25	10	0.382183
							RF24	RF24_13_27	5	-0.158195
							RF24	RF24_13_30	4	-0.217746
							RF24	RF24_13_33	1	-0.217746
							RF24	RF24_13_35	1	-0.217731
							RF24	RF24_13_1	2	-0.217746
							RF24	RF24_13_5	3	-0.217737
							RF24	RF24_13_7	2	-0.217746
							RF24	RF24_13_9	4	-0.217746
							RF24	RF24_13_11	4	-0.217746
							RF24	RF24_13_13	2	-0.217746
							RF24	RF24_13_15	1	-0.217746
							RF24	RF24_13_18	1	-0.217746
							RF24	RF24_13_20	2	-0.217746
							RF24	RF24_13_22	1	-0.217746
							RF24	RF24_13_24	2	-0.217746
							RF24	RF24_13_26	4	-0.217681
							RF24	RF24_13_28	7	-0.217745
							RF25	RF25_4_1	2	1.36911
							RF25	RF25_4_3	2	0.987492
							RF25	RF25_4_6	4	0.323682
							RF25	RF25_4_10	10	1.02341
							RF25	RF25_4_12	8	4.63094
							RF25	RF25_4_1	5	1.07548
							RF25	RF25_4_3	1	2.25196
							RF25	RF25_4_7	2	2.19463
							RF25	RF25_4_9	2	1.10058
							RF25	RF25_4_13	7	1.73384
							RF25	RF25_4_17	3	0.762784
							RF25	RF25_4_2	2	0.967553
							RF25	RF25_4_5	2	0.0750323
							RF25	RF25_4_7	9	0.16096
							RF64	RF64_1_1	16	0.204725
							RF64	RF64_1_3	4	1.71216
							RF64	RF64_1_5	1	1.97272
							RF64	RF64_1_7	12	5.45362
							RF64	RF64_1_9	1	2.30621
							RF64	RF64_1_11	1	1.8874
							RF64	RF64_1_13	5	0.116815
							RF64	RF64_1_16	4	-0.0576725
							RF64	RF64_1_19	1	-0.171666
							RF64	RF64_1_22	7	-0.225565
							RF64	RF64_1_24	4	-0.23102
							RF64	RF64_1_26	3	-0.233261
							RF64	RF64_1_28	9	-0.235496
							RF64	RF64_1_30	1	-0.237048
							RF64	RF64_1_39	4	-0.237713
							RF64	RF64_1_41	3	-0.237717
							RF64	RF64_1_43	12	-0.237719
							RF64	RF64_1_45	2	-0.23772
							RF64	RF64_1_47	1	-0.23772
							RF64	RF64_1_49	5	-0.23772
							RF64	RF64_1_2	3	-0.23772
							RF64	RF64_1_5	5	-0.23772
							RF64	RF64_1_7	3	-0.23772
							RF64	RF64_1_11	2	-0.23772
							RF64	RF64_1_16	1	-0.23772
							RF64	RF64_1_18	5	-0.23772
							RF64	RF64_1_20	3	-0.23772
							RF64	RF64_1_22	1	-0.23772
							RF64	RF64_1_24	2	-0.23772
							RF64	RF64_1_26	1	-0.23772
							RF64	RF64_1_28	3	-0.23772
							RF64	RF64_1_30	3	-0.23772
							RF64	RF64_1_33	2	-0.23772
							RF64	RF64_1_35	4	-0.23772
							RF64	RF64_1_38	4	-0.23772
							RF64	RF64_1_41	2	-0.23772
							RF64	RF64_1_1	4	-0.23772
							RF64	RF64_1_3	6	-0.23772
							RF64	RF64_1_8	3	-0.23772
							RF64	RF64_1_10	3	-0.23772
							RF64	RF64_1_12	2	-0.23772
							RF64	RF64_1_17	4	-0.23772
							RF64	RF64_1_21	12	-0.23772
							RF64	RF64_1_23	3	-0.23772
							RF65	RF65_1_2	32	2.24025
							RF65	RF65_1_5	1	0.941078
							RF65	RF65_1_8	4	0.336725
							RF65	RF65_1_10	2	-0.115364
							RF65	RF65_1_16	6	0.0351018
							RF65	RF65_1_18	1	-0.388313
							RF65	RF65_1_20	5	-0.488292
							RF65	RF65_1_23	5	-0.265524
							RF65	RF65_1_27	2	-0.315767
							RF65	RF65_1_31	8	-0.457283
							RF65	RF65_1_33	2	-0.493475
							RF65	RF65_1_36	3	-0.50828
							RF65	RF65_1_39	5	0.0675058
							RF65	RF65_1_41	1	0.750988
							RF65	RF65_1_43	13	-0.110622
							RF65	RF65_1_49	1	1.0144
							RF65	RF65_1_3	18	-0.460835
							RF65	RF65_1_6	1	-0.410528
							RF65	RF65_1_8	5	-0.466179
							RF65	RF65_1_2	3	0.893691
							RF65	RF65_1_4	2	-0.517806
							RF65	RF65_1_6	7	-0.14736
							RF65	RF65_1_9	3	-0.352371
							RF65	RF65_1_13	4	-0.129342
							RF65	RF65_1_15	1	-0.297872
							RF65	RF65_1_17	2	-0.441215
							RF65	RF65_1_19	4	-0.470898
							RF65	RF65_1_21	1	-0.487784
							RF65	RF65_1_23	1	-0.508088
							RF65	RF65_1_31	3	-0.51783
							RF65	RF65_3_2	32	1.89692
							RF65	RF65_3_5	1	1.67317
							RF65	RF65_3_8	4	0.864317
							RF65	RF65_3_10	2	-0.200943
							RF65	RF65_3_16	6	-0.0820726
							RF65	RF65_3_18	1	-0.289223
							RF65	RF65_3_20	5	1.84837
							RF65	RF65_3_23	5	-0.18387
							RF65	RF65_3_27	2	-0.290656
							RF65	RF65_3_31	8	-0.290661
							RF65	RF65_3_33	2	-0.290661
							RF65	RF65_3_36	3	-0.290661
							RF65	RF65_3_39	5	-0.290661
							RF65	RF65_3_41	1	-0.290661
							RF65	RF65_3_43	13	-0.290661
							RF65	RF65_3_49	1	-0.141719
							RF65	RF65_3_3	18	-0.290661
							RF65	RF65_3_6	1	-0.290661
							RF65	RF65_3_8	5	-0.290661
							RF65	RF65_3_2	3	-0.290661
							RF65	RF65_3_4	2	-0.272635
							RF65	RF65_3_6	7	-0.288147
							RF65	RF65_3_9	3	-0.29066
							RF65	RF65_3_13	4	-0.290661
							RF65	RF65_3_15	1	-0.290661
							RF65	RF65_3_17	2	-0.290661
							RF65	RF65_3_19	4	-0.290661
							RF65	RF65_3_21	1	-0.290661
							RF65	RF65_3_23	1	-0.290661
							RF65	RF65_3_31	3	-0.290631
							RF67	RF67_1_1	14	2.86144
							RF67	RF67_1_5	2	0.120632
							RF67	RF67_1_7	14	-0.0246375
							RF67	RF67_1_11	5	-0.481899
							RF67	RF67_1_29	10	0.247293
							RF67	RF67_1_2	4	0.51027
							RF67	RF67_1_6	8	0.754348
							RF67	RF67_1_9	10	0.874851
							RF67	RF67_1_11	9	1.66329
							RF67	RF67_1_2	2	-0.479959
							RF67	RF67_1_4	4	-0.482116
							RF67	RF67_1_6	11	-0.168011
							RF67	RF67_1_8	1	0.431941
							RF67	RF67_1_13	28	0.278625
							RF67	RF67_1_15	2	-0.470756
							RF67	RF67_1_17	3	-0.479003
							RF67	RF67_1_21	2	-0.484478
							RF67	RF67_1_24	15	-0.0288684
							RF67	RF67_1_28	2	0.41465
							RF67	RF67_1_31	1	-0.21341
							RF67	RF67_1_36	3	-0.479301
							RF67	RF67_4_1	14	3.15355
							RF67	RF67_4_5	2	0.159753
							RF67	RF67_4_7	14	0.784696
							RF67	RF67_4_11	5	-0.404057
							RF67	RF67_4_29	10	2.73344
							RF67	RF67_4_2	4	-0.162785
							RF67	RF67_4_6	8	0.387007
							RF67	RF67_4_9	10	1.16508
							RF67	RF67_4_11	9	0.782127
							RF67	RF67_4_2	2	-0.403719
							RF67	RF67_4_4	4	-0.404305
							RF67	RF67_4_6	11	1.89237
							RF67	RF67_4_8	1	-0.404234
							RF67	RF67_4_13	28	1.25484
							RF67	RF67_4_15	2	0.675038
							RF67	RF67_4_17	3	-0.00461278
							RF67	RF67_4_21	2	-0.404305
							RF67	RF67_4_24	15	0.517629
							RF67	RF67_4_28	2	-0.404243
							RF67	RF67_4_31	1	-0.404288
							RF67	RF67_4_36	3	2.05483
							AP46	AP46_3_1	10	2.18367
							AP46	AP46_3_5	2	-0.0443637
							AP46	AP46_3_14	1	-0.0930291
							AP46	AP46_4_1	10	3.96441
							AP46	AP46_4_5	2	0.508386
							AP46	AP46_4_14	1	-0.263197
							AP46	AP46_7_1	10	1.30846
							AP46	AP46_7_5	2	0.129713
							AP46	AP46_7_14	1	-0.187318
							AP46	AP46_14_1	10	5.00688
							AP46	AP46_14_5	2	-0.208789
							AP46	AP46_14_14	1	-0.239469
							AP46	AP46_17_1	10	3.75168
							AP46	AP46_17_5	2	0.164317
							AP46	AP46_17_14	1	-0.29633
							AP46	AP46_19_1	10	3.61064
							AP46	AP46_19_5	2	0.191341
							AP46	AP46_19_14	1	-0.136385
							AP46	AP46_20_1	10	3.39147
							AP46	AP46_20_5	2	0.296124
							AP46	AP46_20_14	1	-0.244839
							AP46	AP46_21_1	10	7.20858
							AP46	AP46_21_5	2	-0.24404
							AP46	AP46_21_14	1	-0.26599
							AP46	AP46_22_1	10	4.45633
							AP46	AP46_22_5	2	0.557059
							AP46	AP46_22_14	1	-0.410766
							AP46	AP46_23_1	10	1.4555
							AP46	AP46_23_5	2	0.0173819
							AP46	AP46_23_14	1	0.00971575
							AP49	AP49_2_2	10	-0.0869086
							AP49	AP49_2_4	2	-0.160778
							AP49	AP49_2_13	3	-0.372342
							AP49	AP49_2_13	9	2.03825
							AP49	AP49_4_2	10	0.214224
							AP49	AP49_4_4	2	0.347222
							AP49	AP49_4_13	3	0.355766
							AP49	AP49_4_13	9	0.974518
							AP49	AP49_9_2	10	1.08863
							AP49	AP49_9_4	2	0.901961
							AP49	AP49_9_13	3	2.24039
							AP49	AP49_9_13	9	0.0816977
							AP74	AP74_4_1	11	2.53991
							AP74	AP74_4_3	15	2.86671
							AP74	AP74_4_5	67	1.96911
							AP74	AP74_4_7	27	0.755198
							AP74	AP74_4_11	2	0.578592
							AP74	AP74_4_13	6	0.560371
							AP74	AP74_4_15	29	0.456657
							AP74	AP74_4_19	1	0.385792
							AP74	AP74_4_21	3	0.3124
							AP74	AP74_4_23	2	0.370684
							AP74	AP74_4_25	17	0.447119
							AP74	AP74_4_28	6	0.257203
							AP74	AP74_4_2	4	0.297763
							AP74	AP74_4_3	9	-0.910181
							AP74	AP74_4_7	1	-0.910195
							AP74	AP74_5_1	11	0.298544
							AP74	AP74_5_3	15	-0.46931
							AP74	AP74_5_5	67	0.503299
							AP74	AP74_5_7	27	1.22691
							AP74	AP74_5_11	2	1.27681
							AP74	AP74_5_13	6	1.50313
							AP74	AP74_5_15	29	1.5907
							AP74	AP74_5_19	1	1.97701
							AP74	AP74_5_21	3	2.73045
							AP74	AP74_5_23	2	2.08373
							AP74	AP74_5_25	17	0.713801
							AP74	AP74_5_28	6	0.195244
							AP74	AP74_5_2	4	-0.72302
							AP74	AP74_5_3	9	-0.930021
							AP74	AP74_5_7	1	-0.933208
							AP74	AP74_7_1	11	6.30277
							AP74	AP74_7_3	15	4.02993
							AP74	AP74_7_5	67	0.0228377
							AP74	AP74_7_7	27	0.0838975
							AP74	AP74_7_11	2	-0.0900156
							AP74	AP74_7_13	6	0.173079
							AP74	AP74_7_15	29	-0.127678
							AP74	AP74_7_19	1	0.290695
							AP74	AP74_7_21	3	0.250972
							AP74	AP74_7_23	2	0.225699
							AP74	AP74_7_25	17	0.0141933
							AP74	AP74_7_28	6	-0.100434
							AP74	AP74_7_2	4	-0.521574
							AP74	AP74_7_3	9	-0.0555918
							AP74	AP74_7_7	1	0.708595
							AP74	AP74_8_1	11	0.526344
							AP74	AP74_8_3	15	0.0599749
							AP74	AP74_8_5	67	1.18558
							AP74	AP74_8_7	27	0.315565
							AP74	AP74_8_11	2	0.137164
							AP74	AP74_8_13	6	-0.038736
							AP74	AP74_8_15	29	0.149889
							AP74	AP74_8_19	1	0.25927
							AP74	AP74_8_21	3	0.296622
							AP74	AP74_8_23	2	0.109322
							AP74	AP74_8_25	17	-0.0494453
							AP74	AP74_8_28	6	0.26956
							AP74	AP74_8_2	4	-0.272071
							AP74	AP74_8_3	9	-0.772578
							AP74	AP74_8_7	1	-0.964235
							AP74	AP74_16_1	11	1.84932
							AP74	AP74_16_3	15	0.999369
							AP74	AP74_16_5	67	0.608258
							AP74	AP74_16_7	27	-0.0227323
							AP74	AP74_16_11	2	0.300945
							AP74	AP74_16_13	6	-0.477165
							AP74	AP74_16_15	29	0.226211
							AP74	AP74_16_19	1	-0.177933
							AP74	AP74_16_21	3	-0.439552
							AP74	AP74_16_23	2	-0.0310874
							AP74	AP74_16_25	17	0.976224
							AP74	AP74_16_28	6	1.54519
							AP74	AP74_16_2	4	-0.431629
							AP74	AP74_16_3	9	-0.783032
							AP74	AP74_16_7	1	-1.29909
							AP74	AP74_18_1	11	4.49677
							AP74	AP74_18_3	15	1.47971
							AP74	AP74_18_5	67	0.790837
							AP74	AP74_18_7	27	1.04575
							AP74	AP74_18_11	2	-0.233728
							AP74	AP74_18_13	6	-0.280088
							AP74	AP74_18_15	29	-0.406602
							AP74	AP74_18_19	1	-1.10335
							AP74	AP74_18_21	3	-0.980663
							AP74	AP74_18_23	2	-0.778086
							AP74	AP74_18_25	17	-1.09876
							AP74	AP74_18_28	6	-0.444532
							AP74	AP74_18_2	4	0.530694
							AP74	AP74_18_3	9	-1.269
							AP74	AP74_18_7	1	-1.269
							AP74	AP74_19_1	11	2.43274
							AP74	AP74_19_3	15	2.72001
							AP74	AP74_19_5	67	1.97487
							AP74	AP74_19_7	27	0.934738
							AP74	AP74_19_11	2	0.706349
							AP74	AP74_19_13	6	0.661276
							AP74	AP74_19_15	29	0.494531
							AP74	AP74_19_19	1	0.392182
							AP74	AP74_19_21	3	0.378286
							AP74	AP74_19_23	2	0.356276
							AP74	AP74_19_25	17	0.209112
							AP74	AP74_19_28	6	0.139459
							AP74	AP74_19_2	4	0.155656
							AP74	AP74_19_3	9	-0.866116
							AP74	AP74_19_7	1	-0.866116
							AP74	AP74_22_1	11	2.07405
							AP74	AP74_22_3	15	1.27043
							AP74	AP74_22_5	67	0.249723
							AP74	AP74_22_7	27	0.394656
							AP74	AP74_22_11	2	1.18983
							AP74	AP74_22_13	6	0.232539
							AP74	AP74_22_15	29	0.686799
							AP74	AP74_22_19	1	1.45935
							AP74	AP74_22_21	3	1.12688
							AP74	AP74_22_23	2	0.755918
							AP74	AP74_22_25	17	1.17383
							AP74	AP74_22_28	6	0.529906
							AP74	AP74_22_2	4	-0.424186
							AP74	AP74_22_3	9	-0.493397
							AP74	AP74_22_7	1	-0.946321
							AP74	AP74_23_1	11	-0.469097
							AP74	AP74_23_3	15	-0.40994
							AP74	AP74_23_5	67	1.41829
							AP74	AP74_23_7	27	-0.320953
							AP74	AP74_23_11	2	-0.124453
							AP74	AP74_23_13	6	-0.552083
							AP74	AP74_23_15	29	-0.351446
							AP74	AP74_23_19	1	-0.243047
							AP74	AP74_23_21	3	-0.0191938
							AP74	AP74_23_23	2	0.411528
							AP74	AP74_23_25	17	0.371559
							AP74	AP74_23_28	6	0.674715
							AP74	AP74_23_2	4	-0.259867
							AP74	AP74_23_3	9	0.029325
							AP74	AP74_23_7	1	-0.519324
							AP74	AP74_25_1	11	3.81542
							AP74	AP74_25_3	15	2.87724
							AP74	AP74_25_5	67	2.07695
							AP74	AP74_25_7	27	0.364596
							AP74	AP74_25_11	2	0.269053
							AP74	AP74_25_13	6	0.129533
							AP74	AP74_25_15	29	0.183646
							AP74	AP74_25_19	1	0.311674
							AP74	AP74_25_21	3	0.176385
							AP74	AP74_25_23	2	0.00605867
							AP74	AP74_25_25	17	0.341574
							AP74	AP74_25_28	6	0.109888
							AP74	AP74_25_2	4	-0.0589631
							AP74	AP74_25_3	9	-0.733319
							AP74	AP74_25_7	1	-0.745709
							AP74	AP74_27_1	11	2.91796
							AP74	AP74_27_3	15	2.75232
							AP74	AP74_27_5	67	2.07048
							AP74	AP74_27_7	27	0.804144
							AP74	AP74_27_11	2	0.642384
							AP74	AP74_27_13	6	0.547902
							AP74	AP74_27_15	29	0.380264
							AP74	AP74_27_19	1	0.404241
							AP74	AP74_27_21	3	0.282564
							AP74	AP74_27_23	2	0.236498
							AP74	AP74_27_25	17	0.109684
							AP74	AP74_27_28	6	0.170655
							AP74	AP74_27_2	4	0.0343897
							AP74	AP74_27_3	9	-0.743296
							AP74	AP74_27_7	1	-0.743296
							AP74	AP74_29_1	11	3.20196
							AP74	AP74_29_3	15	2.93246
							AP74	AP74_29_5	67	2.00569
							AP74	AP74_29_7	27	0.947333
							AP74	AP74_29_11	2	0.694057
							AP74	AP74_29_13	6	0.558993
							AP74	AP74_29_15	29	0.173729
							AP74	AP74_29_19	1	-0.205365
							AP74	AP74_29_21	3	-0.264082
							AP74	AP74_29_23	2	-0.197523
							AP74	AP74_29_25	17	-0.269803
							AP74	AP74_29_28	6	-0.259325
							AP74	AP74_29_2	4	-0.0789648
							AP74	AP74_29_3	9	-0.639015
							AP74	AP74_29_7	1	-0.639015
							AP74	AP74_30_1	11	3.25186
							AP74	AP74_30_3	15	3.06603
							AP74	AP74_30_5	67	2.15244
							AP74	AP74_30_7	27	0.543407
							AP74	AP74_30_11	2	0.316398
							AP74	AP74_30_13	6	0.348489
							AP74	AP74_30_15	29	0.226377
							AP74	AP74_30_19	1	0.339021
							AP74	AP74_30_21	3	-0.132844
							AP74	AP74_30_23	2	0.0383593
							AP74	AP74_30_25	17	-0.287627
							AP74	AP74_30_28	6	0.000982756
							AP74	AP74_30_2	4	0.0148427
							AP74	AP74_30_3	9	-0.69882
							AP74	AP74_30_7	1	-0.698659
							AP74	AP74_33_1	11	2.78579
							AP74	AP74_33_3	15	2.53745
							AP74	AP74_33_5	67	1.90867
							AP74	AP74_33_7	27	0.914024
							AP74	AP74_33_11	2	0.781332
							AP74	AP74_33_13	6	0.746198
							AP74	AP74_33_15	29	0.636918
							AP74	AP74_33_19	1	0.529725
							AP74	AP74_33_21	3	0.311711
							AP74	AP74_33_23	2	0.463398
							AP74	AP74_33_25	17	0.297889
							AP74	AP74_33_28	6	0.234641
							AP74	AP74_33_2	4	0.10511
							AP74	AP74_33_3	9	-0.958441
							AP74	AP74_33_7	1	-0.958441
							AP74	AP74_35_1	11	-0.233086
							AP74	AP74_35_3	15	-0.183732
							AP74	AP74_35_5	67	0.983622
							AP74	AP74_35_7	27	0.0305738
							AP74	AP74_35_11	2	0.0567409
							AP74	AP74_35_13	6	-0.115343
							AP74	AP74_35_15	29	0.0290932
							AP74	AP74_35_19	1	0.00899845
							AP74	AP74_35_21	3	0.192516
							AP74	AP74_35_23	2	0.0532892
							AP74	AP74_35_25	17	-0.166555
							AP74	AP74_35_28	6	-0.0625219
							AP74	AP74_35_2	4	-0.00253997
							AP74	AP74_35_3	9	-0.538993
							AP74	AP74_35_7	1	-0.727855
							AP74	AP74_36_1	11	1.72738
							AP74	AP74_36_3	15	2.86016
							AP74	AP74_36_5	67	2.01525
							AP74	AP74_36_7	27	0.872655
							AP74	AP74_36_11	2	0.684576
							AP74	AP74_36_13	6	0.621592
							AP74	AP74_36_15	29	0.52652
							AP74	AP74_36_19	1	0.36718
							AP74	AP74_36_21	3	0.29139
							AP74	AP74_36_23	2	0.335509
							AP74	AP74_36_25	17	0.317728
							AP74	AP74_36_28	6	0.301706
							AP74	AP74_36_2	4	0.23288
							AP74	AP74_36_3	9	-0.875451
							AP74	AP74_36_7	1	-0.875451
							AP77	AP77_1_1	33	2.8573
							AP77	AP77_1_3	1	0.163663
							AP77	AP77_1_6	32	0.221109
							AP77	AP77_1_8	10	0.509328
							AP77	AP77_1_16	15	0.272793
							AP77	AP77_1_25	3	0.826343
							AP77	AP77_1_40	1	-0.327823
							AP77	AP77_1_9	1	-0.272116
							AP77	AP77_1_14	3	-0.23798
							AP77	AP77_1_53	2	-0.428474
							AP77	AP77_1_5	1	-0.345197
							AP77	AP77_1_12	2	-0.376382
							AP77	AP77_1_19	1	-0.45116
							AP77	AP77_2_1	33	2.65436
							AP77	AP77_2_3	1	1.00569
							AP77	AP77_2_6	32	0.409979
							AP77	AP77_2_8	10	0.752719
							AP77	AP77_2_16	15	0.842238
							AP77	AP77_2_25	3	0.557938
							AP77	AP77_2_40	1	-0.0511251
							AP77	AP77_2_9	1	0.669068
							AP77	AP77_2_14	3	0.421337
							AP77	AP77_2_53	2	-0.564219
							AP77	AP77_2_5	1	-0.82324
							AP77	AP77_2_12	2	-0.782989
							AP77	AP77_2_19	1	-0.823241
							AP77	AP77_3_1	33	2.71028
							AP77	AP77_3_3	1	3.11936
							AP77	AP77_3_6	32	2.50143
							AP77	AP77_3_8	10	1.76753
							AP77	AP77_3_16	15	1.18566
							AP77	AP77_3_25	3	0.841878
							AP77	AP77_3_40	1	0.573269
							AP77	AP77_3_9	1	-0.317094
							AP77	AP77_3_14	3	-0.251705
							AP77	AP77_3_53	2	-0.402702
							AP77	AP77_3_5	1	-0.630052
							AP77	AP77_3_12	2	-0.630049
							AP77	AP77_3_19	1	-0.630052
							AP77	AP77_4_1	33	3.19264
							AP77	AP77_4_3	1	2.55307
							AP77	AP77_4_6	32	1.90654
							AP77	AP77_4_8	10	1.68891
							AP77	AP77_4_16	15	1.13465
							AP77	AP77_4_25	3	1.07508
							AP77	AP77_4_40	1	0.636645
							AP77	AP77_4_9	1	-0.0169002
							AP77	AP77_4_14	3	0.148561
							AP77	AP77_4_53	2	-0.417969
							AP77	AP77_4_5	1	-0.831104
							AP77	AP77_4_12	2	-0.772076
							AP77	AP77_4_19	1	-0.833663
							AP77	AP77_7_1	33	2.92681
							AP77	AP77_7_3	1	2.85365
							AP77	AP77_7_6	32	2.13579
							AP77	AP77_7_8	10	1.67075
							AP77	AP77_7_16	15	1.3041
							AP77	AP77_7_25	3	0.968207
							AP77	AP77_7_40	1	0.515467
							AP77	AP77_7_9	1	0.0211228
							AP77	AP77_7_14	3	-0.0537156
							AP77	AP77_7_53	2	-0.58854
							AP77	AP77_7_5	1	-0.740455
							AP77	AP77_7_12	2	-0.740027
							AP77	AP77_7_19	1	-0.740302
							AP77	AP77_8_1	33	1.84224
							AP77	AP77_8_3	1	1.53034
							AP77	AP77_8_6	32	1.04225
							AP77	AP77_8_8	10	0.326933
							AP77	AP77_8_16	15	1.02843
							AP77	AP77_8_25	3	0.974297
							AP77	AP77_8_40	1	-0.139031
							AP77	AP77_8_9	1	0.630729
							AP77	AP77_8_14	3	0.842184
							AP77	AP77_8_53	2	-1.21041
							AP77	AP77_8_5	1	-0.57745
							AP77	AP77_8_12	2	-0.780656
							AP77	AP77_8_19	1	-0.798482
							AP77	AP77_9_1	33	3.56868
							AP77	AP77_9_3	1	1.16862
							AP77	AP77_9_6	32	1.1001
							AP77	AP77_9_8	10	1.0446
							AP77	AP77_9_16	15	0.918558
							AP77	AP77_9_25	3	0.162637
							AP77	AP77_9_40	1	0.132437
							AP77	AP77_9_9	1	0.225981
							AP77	AP77_9_14	3	-0.385515
							AP77	AP77_9_53	2	-0.516505
							AP77	AP77_9_5	1	-0.503921
							AP77	AP77_9_12	2	-0.55039
							AP77	AP77_9_19	1	-0.526584
							AP77	AP77_13_1	33	1.97872
							AP77	AP77_13_3	1	1.28473
							AP77	AP77_13_6	32	0.444509
							AP77	AP77_13_8	10	0.518941
							AP77	AP77_13_16	15	0.189711
							AP77	AP77_13_25	3	0.211684
							AP77	AP77_13_40	1	0.503184
							AP77	AP77_13_9	1	1.83664
							AP77	AP77_13_14	3	0.00651118
							AP77	AP77_13_53	2	0.521402
							AP77	AP77_13_5	1	-1.07993
							AP77	AP77_13_12	2	-1.24889
							AP77	AP77_13_19	1	-0.521018
							AP77	AP77_14_1	33	2.91484
							AP77	AP77_14_3	1	-0.0900261
							AP77	AP77_14_6	32	0.940143
							AP77	AP77_14_8	10	1.50737
							AP77	AP77_14_16	15	1.26285
							AP77	AP77_14_25	3	-0.0998343
							AP77	AP77_14_40	1	-0.019851
							AP77	AP77_14_9	1	-0.10231
							AP77	AP77_14_14	3	-0.422036
							AP77	AP77_14_53	2	-0.568807
							AP77	AP77_14_5	1	-0.450216
							AP77	AP77_14_12	2	-0.541372
							AP77	AP77_14_19	1	-0.410974
							AP77	AP77_15_1	33	2.82165
							AP77	AP77_15_3	1	2.4919
							AP77	AP77_15_6	32	1.94271
							AP77	AP77_15_8	10	1.42375
							AP77	AP77_15_16	15	1.30332
							AP77	AP77_15_25	3	0.369695
							AP77	AP77_15_40	1	0.584957
							AP77	AP77_15_9	1	0.089467
							AP77	AP77_15_14	3	0.0185844
							AP77	AP77_15_53	2	-0.433012
							AP77	AP77_15_5	1	-0.925753
							AP77	AP77_15_12	2	-0.954071
							AP77	AP77_15_19	1	-0.957728
							AP77	AP77_16_1	33	1.33215
							AP77	AP77_16_3	1	-0.536602
							AP77	AP77_16_6	32	-0.142133
							AP77	AP77_16_8	10	-0.18997
							AP77	AP77_16_16	15	-0.374593
							AP77	AP77_16_25	3	0.776922
							AP77	AP77_16_40	1	0.0949632
							AP77	AP77_16_9	1	0.365545
							AP77	AP77_16_14	3	0.193582
							AP77	AP77_16_53	2	-0.399473
							AP77	AP77_16_5	1	-0.0311124
							AP77	AP77_16_12	2	-0.183021
							AP77	AP77_16_19	1	-0.586371
							AP77	AP77_17_1	33	1.34452
							AP77	AP77_17_3	1	-0.981145
							AP77	AP77_17_6	32	-0.0237396
							AP77	AP77_17_8	10	-0.4271
							AP77	AP77_17_16	15	-0.22235
							AP77	AP77_17_25	3	-0.0567202
							AP77	AP77_17_40	1	0.0473824
							AP77	AP77_17_9	1	1.34441
							AP77	AP77_17_14	3	0.323666
							AP77	AP77_17_53	2	-0.456244
							AP77	AP77_17_5	1	0.225636
							AP77	AP77_17_12	2	-0.797624
							AP77	AP77_17_19	1	-0.35027
							AP77	AP77_18_1	33	2.93757
							AP77	AP77_18_3	1	2.22624
							AP77	AP77_18_6	32	1.62377
							AP77	AP77_18_8	10	0.591837
							AP77	AP77_18_16	15	0.951908
							AP77	AP77_18_25	3	0.119368
							AP77	AP77_18_40	1	0.462012
							AP77	AP77_18_9	1	-0.412494
							AP77	AP77_18_14	3	-0.407425
							AP77	AP77_18_53	2	-0.502141
							AP77	AP77_18_5	1	-0.705098
							AP77	AP77_18_12	2	-0.132367
							AP77	AP77_18_19	1	-0.714259
							AP77	AP77_19_1	33	1.43698
							AP77	AP77_19_3	1	1.09535
							AP77	AP77_19_6	32	1.18174
							AP77	AP77_19_8	10	2.13198
							AP77	AP77_19_16	15	1.39839
							AP77	AP77_19_25	3	0.310493
							AP77	AP77_19_40	1	0.624662
							AP77	AP77_19_9	1	-0.839378
							AP77	AP77_19_14	3	-0.447792
							AP77	AP77_19_53	2	-0.316286
							AP77	AP77_19_5	1	-0.980503
							AP77	AP77_19_12	2	-0.55602
							AP77	AP77_19_19	1	0.00482409
							AP78	AP78_14_2	3	-0.637713
							AP78	AP78_14_6	5	-0.586223
							AP78	AP78_14_8	5	-0.143858
							AP78	AP78_14_10	4	1.47146
							AP78	AP78_14_27	2	-1.05368
							AP78	AP78_14_2	1	-0.159153
							AP78	AP78_14_4	3	-0.809967
							AP78	AP78_14_34	1	0.714742
							AP78	AP78_14_1	21	1.10678
							AP78	AP78_14_3	26	-0.144136
							AP78	AP78_14_5	1	-0.0409426
							AP78	AP78_14_7	1	-0.382897
							AP78	AP78_14_9	10	0.180355
							AP78	AP78_14_11	18	1.03829
							AP78	AP78_14_26	20	1.22904
							AP78	AP78_14_28	2	0.312133
							AP78	AP78_14_30	4	0.69444
							AP79	AP79_5_13	1	0.167259
							AP79	AP79_5_1	61	0.725245
							AP79	AP79_5_3	3	0.741844
							AP79	AP79_5_5	7	0.489989
							AP79	AP79_5_7	16	0.274795
							AP79	AP79_5_10	4	-0.0178631
							AP79	AP79_5_12	2	-0.297838
							AP79	AP79_5_16	1	-0.97448
							AP79	AP79_5_24	1	-0.313787
							AP79	AP79_5_26	4	0.0770712
							AP79	AP79_5_29	4	-0.26677
							AP79	AP79_5_32	13	-0.277187
							AP79	AP79_5_35	3	-0.0497828
							AP79	AP79_5_39	8	0.108103
							AP79	AP79_5_41	24	-0.100347
							AP79	AP79_5_13	1	-0.0121539
							AP79	AP79_5_22	1	-0.333922
							AP79	AP79_5_24	2	-0.560444
							AP79	AP79_5_32	2	-0.786845

## Sheet: Fig2
Fig. 2c				Fig. 2d				Fig. 2e						Fig. 2i,l,m						Fig. 2n,o
animal	phase	value_mean		animal	phase	value_mean		animal	unique_cell	episode	phase	value_phase		group	unique_cell	animal	treatment	value_sum		group	unique_cell	animal	treatment	value_sum
AB35	post	0.760829		AB35	around_entry	0.870506		RF07	RF07_1	1	around_entry	1.66146		low_anxiety	RF24_1	RF24	OFF	0.116935		low_anxiety	RF24_1	RF24	OFF	-0.121055
AB35	pre	-0.929251		AB35	post	0.370756		RF07	RF07_1	1	post	1.38225		low_anxiety	RF24_2	RF24	OFF	-0.00979359		low_anxiety	RF24_2	RF24	OFF	0.207008
AB36	post	0.581826		AB36	around_entry	1.00832		RF07	RF07_1	2	around_entry	-0.622812		low_anxiety	RF24_3	RF24	OFF	0.11166		low_anxiety	RF24_3	RF24	OFF	0.0132441
AB36	pre	-0.127977		AB36	post	-0.28854		RF07	RF07_1	2	post	1.90197		low_anxiety	RF24_4	RF24	OFF	0.053412		low_anxiety	RF24_4	RF24	OFF	0.141904
AB37	pre	0.248723		AB37	around_entry	0.961652		RF07	RF07_1	3	around_entry	-0.362253		low_anxiety	RF24_5	RF24	OFF	0.0718989		low_anxiety	RF24_5	RF24	OFF	0.0528561
AB37	post	0.32892		AB37	post	-0.985743		RF07	RF07_1	3	post	-0.456109		low_anxiety	RF24_6	RF24	OFF	0.0342451		low_anxiety	RF24_6	RF24	OFF	0.0914437
AB38	post	0.534662		AB38	around_entry	1.18803		RF07	RF07_1	4	around_entry	0.168401		low_anxiety	RF24_1	RF24	ON	-0.117248		low_anxiety	RF24_1	RF24	ON	0.121358
AB38	pre	-0.331648		AB38	post	-0.548548		RF07	RF07_1	4	post	1.29767		low_anxiety	RF24_2	RF24	ON	0.00981974		low_anxiety	RF24_2	RF24	ON	-0.207526
AB39	post	0.164746		AB39	around_entry	-0.480992		RF07	RF07_1	5	around_entry	0.872127		low_anxiety	RF24_3	RF24	ON	-0.111958		low_anxiety	RF24_3	RF24	ON	-0.0132772
AB39	pre	0.689259		AB39	post	-0.287531		RF07	RF07_1	5	post	0.130062		low_anxiety	RF24_4	RF24	ON	-0.0535546		low_anxiety	RF24_4	RF24	ON	-0.142259
AB40	post	0.721289		AB40	around_entry	1.02895		RF07	RF07_1	6	around_entry	0.852433		low_anxiety	RF24_5	RF24	ON	-0.0720909		low_anxiety	RF24_5	RF24	ON	-0.0529883
AB40	pre	-0.178414		AB40	post	-0.340544		RF07	RF07_1	6	post	0.224203		low_anxiety	RF24_6	RF24	ON	-0.0343366		low_anxiety	RF24_6	RF24	ON	-0.0916725
AB41	pre	0.2669		AB41	around_entry	0.831189		RF07	RF07_1	7	around_entry	-0.152575		high_anxiety	RF25_1	RF25	OFF	0.133748		high_anxiety	RF25_1	RF25	OFF	0.299239
AB41	post	0.0079167		AB41	post	-0.686464		RF07	RF07_1	7	post	2.33394		high_anxiety	RF25_2	RF25	OFF	0.191628		high_anxiety	RF25_2	RF25	OFF	0.372627
AB42	post	0.730964		AB42	around_entry	0.273579		RF07	RF07_1	8	around_entry	-0.463293		high_anxiety	RF25_3	RF25	OFF	0.153609		high_anxiety	RF25_3	RF25	OFF	0.200296
AB42	pre	-0.604977		AB42	post	0.407896		RF07	RF07_1	8	post	-0.383506		high_anxiety	RF25_4	RF25	OFF	0.0266756		high_anxiety	RF25_4	RF25	OFF	0.306183
AB43	post	0.514381		AB43	around_entry	0.881915		RF07	RF07_1	9	around_entry	-0.268384		high_anxiety	RF25_5	RF25	OFF	0.0332872		high_anxiety	RF25_5	RF25	OFF	-0.0479803
AB43	pre	-0.0346237		AB43	post	-0.139152		RF07	RF07_1	9	post	-0.479847		high_anxiety	RF25_6	RF25	OFF	0.00767778		high_anxiety	RF25_6	RF25	OFF	0.174031
								RF07	RF07_1	10	around_entry	0.279676		high_anxiety	RF25_1	RF25	ON	-0.134105		high_anxiety	RF25_7	RF25	OFF	0.0667059
Fig. 2j								RF07	RF07_1	10	post	-0.637551		high_anxiety	RF25_2	RF25	ON	-0.19214		high_anxiety	RF25_8	RF25	OFF	-0.00294999
state	modulation	n	total	percentage				RF07	RF07_1	11	around_entry	0.626519		high_anxiety	RF25_3	RF25	ON	-0.154019		high_anxiety	RF25_1	RF25	ON	-0.299937
sated	Inhibited	23	37	62.1622				RF07	RF07_1	11	post	-0.561182		high_anxiety	RF25_4	RF25	ON	-0.0267468		high_anxiety	RF25_2	RF25	ON	-0.373497
sated	non-responsive	6	37	16.2162				RF07	RF07_1	12	around_entry	-0.0452637		high_anxiety	RF25_5	RF25	ON	-0.0333761		high_anxiety	RF25_3	RF25	ON	-0.200763
sated	Excited	8	37	21.6216				RF07	RF07_1	12	post	1.1562		high_anxiety	RF25_6	RF25	ON	-0.00769828		high_anxiety	RF25_4	RF25	ON	-0.306898
								RF07	RF07_1	13	around_entry	0.4289		high_anxiety	RF63_1	RF63	OFF	0.266185		high_anxiety	RF25_5	RF25	ON	0.0480924
Fig. 2k								RF07	RF07_1	13	post	-0.455055		high_anxiety	RF63_2	RF63	OFF	-0.29432		high_anxiety	RF25_6	RF25	ON	-0.174437
animal	value_mouse	AS_EPM						RF07	RF07_1	14	around_entry	-0.577687		high_anxiety	RF63_3	RF63	OFF	-0.00526804		high_anxiety	RF25_7	RF25	ON	-0.0668617
RF24	-0.126288	0.145566						RF07	RF07_1	14	post	0.0743047		high_anxiety	RF63_4	RF63	OFF	0.218312		high_anxiety	RF25_8	RF25	ON	0.00295688
RF25	-0.182452	0.53249						RF07	RF07_1	15	around_entry	-0.468869		high_anxiety	RF63_5	RF63	OFF	0.319136		high_anxiety	RF63_1	RF63	OFF	0.0230333
RF63	-0.173603	0.791714						RF07	RF07_1	15	post	0.300871		high_anxiety	RF63_6	RF63	OFF	0.249398		high_anxiety	RF63_2	RF63	OFF	0.200792
RF64	0.0661809	-0.109835						RF07	RF07_1	16	around_entry	0.385896		high_anxiety	RF63_7	RF63	OFF	0.0020866		high_anxiety	RF63_3	RF63	OFF	-0.0326304
RF65	-0.0376999	0.0553345						RF07	RF07_1	16	post	0.377201		high_anxiety	RF63_8	RF63	OFF	0.0756078		high_anxiety	RF63_4	RF63	OFF	-0.0258235
RF66	-0.132525	0.227386						RF07	RF07_1	17	around_entry	0.230372		high_anxiety	RF63_9	RF63	OFF	0.000237834		high_anxiety	RF63_5	RF63	OFF	-0.053401
RF67	0.0680043	-0.0800125						RF07	RF07_1	17	post	0.419558		high_anxiety	RF63_10	RF63	OFF	0.167486		high_anxiety	RF63_6	RF63	OFF	-0.00649473
								RF07	RF07_1	18	around_entry	-0.383121		high_anxiety	RF63_11	RF63	OFF	-0.0452358		high_anxiety	RF63_7	RF63	OFF	0.148208
Fig. 2q				Fig. 2r				RF07	RF07_1	18	post	0.176878		high_anxiety	RF63_1	RF63	ON	-0.266851		high_anxiety	RF63_8	RF63	OFF	0.111503
animal	stimulation	value		animal	stimulation	value		RF07	RF07_1	19	around_entry	0.430107		high_anxiety	RF63_2	RF63	ON	0.295056		high_anxiety	RF63_9	RF63	OFF	0.056697
1	Sham	488.554		1	Sham	283		RF07	RF07_1	19	post	-0.311292		high_anxiety	RF63_3	RF63	ON	0.00528123		high_anxiety	RF63_10	RF63	OFF	-0.00264239
1	Stim	235.616		1	Stim	95		RF24	RF24_1	1	around_entry	0.615527		high_anxiety	RF63_4	RF63	ON	-0.218858		high_anxiety	RF63_1	RF63	ON	-0.0230948
2	Sham	282.272		2	Sham	143		RF24	RF24_1	1	post	-0.147894		high_anxiety	RF63_5	RF63	ON	-0.319935		high_anxiety	RF63_2	RF63	ON	-0.201328
2	Stim	113.136		2	Stim	96		RF24	RF24_1	2	around_entry	-0.22622		high_anxiety	RF63_6	RF63	ON	-0.250022		high_anxiety	RF63_3	RF63	ON	0.0327175
3	Sham	403.083		3	Sham	204		RF24	RF24_1	2	post	-0.226227		high_anxiety	RF63_7	RF63	ON	-0.00209182		high_anxiety	RF63_4	RF63	ON	0.0258924
3	Stim	190.762		3	Stim	103		RF24	RF24_1	3	around_entry	-0.226227		high_anxiety	RF63_8	RF63	ON	-0.075797		high_anxiety	RF63_5	RF63	ON	0.0535436
4	Sham	296.489		4	Sham	152		RF24	RF24_1	3	post	-0.226227		high_anxiety	RF63_9	RF63	ON	-0.000238429		high_anxiety	RF63_6	RF63	ON	0.00651207
4	Stim	59.2043		4	Stim	38		RF24	RF24_1	4	around_entry	0.11088		high_anxiety	RF63_10	RF63	ON	-0.167905		high_anxiety	RF63_7	RF63	ON	-0.148604
5	Sham	234.481		5	Sham	135		RF24	RF24_1	4	post	-0.221786		high_anxiety	RF63_11	RF63	ON	0.045349		high_anxiety	RF63_8	RF63	ON	-0.111801
5	Stim	95.1808		5	Stim	45		RF24	RF24_1	5	around_entry	-0.226227		low_anxiety	RF64_1	RF64	OFF	-0.117177		high_anxiety	RF63_9	RF63	ON	-0.0568483
6	Sham	248.164		6	Sham	159		RF24	RF24_1	5	post	3.71388		low_anxiety	RF64_2	RF64	OFF	0.196221		high_anxiety	RF63_10	RF63	ON	0.00264945
6	Stim	80.0293		6	Stim	110		RF24	RF24_1	6	around_entry	-0.0334749		low_anxiety	RF64_3	RF64	OFF	-0.178191		low_anxiety	RF64_1	RF64	OFF	-0.0677861
7	Sham	163.329		7	Sham	117		RF24	RF24_1	6	post	0.997955		low_anxiety	RF64_1	RF64	ON	0.11747		low_anxiety	RF64_2	RF64	OFF	0.190347
7	Stim	12.6151		7	Stim	14		RF24	RF24_1	7	around_entry	2.3675		low_anxiety	RF64_2	RF64	ON	-0.196712		low_anxiety	RF64_3	RF64	OFF	-0.189382
8	Sham	154.488		8	Sham	155		RF24	RF24_1	7	post	-0.185088		low_anxiety	RF64_3	RF64	ON	0.178637		low_anxiety	RF64_1	RF64	ON	0.0679671
8	Stim	27.7666		8	Stim	12		RF24	RF24_1	8	around_entry	-0.210823		high_anxiety	RF65_1	RF65	OFF	0.194696		low_anxiety	RF64_2	RF64	ON	-0.190855
								RF24	RF24_1	8	post	-0.226079		high_anxiety	RF65_2	RF65	OFF	-0.157043		low_anxiety	RF64_3	RF64	ON	0.189888
								RF24	RF24_1	9	around_entry	0.190563		high_anxiety	RF65_1	RF65	ON	-0.195183		high_anxiety	RF65_1	RF65	OFF	0.281075
								RF24	RF24_1	9	post	-0.220889		high_anxiety	RF65_2	RF65	ON	0.157436		high_anxiety	RF65_2	RF65	OFF	0.0538721
								RF24	RF24_1	10	around_entry	-0.226218		low_anxiety	RF66_1	RF66	OFF	0.0386189		high_anxiety	RF65_3	RF65	OFF	-0.0544496
								RF24	RF24_1	10	post	-0.226227		low_anxiety	RF66_2	RF66	OFF	0.0728775		high_anxiety	RF65_4	RF65	OFF	-0.0675121
								RF24	RF24_1	11	around_entry	-0.225764		low_anxiety	RF66_3	RF66	OFF	0.0810936		high_anxiety	RF65_1	RF65	ON	-0.281779
								RF24	RF24_1	11	post	-0.226223		low_anxiety	RF66_4	RF66	OFF	0.0721281		high_anxiety	RF65_2	RF65	ON	-0.054007
								RF24	RF24_1	12	around_entry	0.997164		low_anxiety	RF66_1	RF66	ON	-0.0387156		high_anxiety	RF65_3	RF65	ON	0.0545858
								RF24	RF24_1	12	post	0.00579511		low_anxiety	RF66_2	RF66	ON	-0.0730598		high_anxiety	RF65_4	RF65	ON	0.067681
								RF24	RF24_1	13	around_entry	-0.226227		low_anxiety	RF66_3	RF66	ON	-0.0812966		low_anxiety	RF66_1	RF66	OFF	0.00111827
								RF24	RF24_1	13	post	-0.226227		low_anxiety	RF66_4	RF66	ON	-0.0723086		low_anxiety	RF66_2	RF66	OFF	0.121716
								RF24	RF24_1	14	around_entry	-0.226227		low_anxiety	RF67_1	RF67	OFF	-0.015569		low_anxiety	RF66_1	RF66	ON	-0.00112126
								RF24	RF24_1	14	post	-0.226227		low_anxiety	RF67_2	RF67	OFF	0.0454261		low_anxiety	RF66_2	RF66	ON	-0.122041
								RF24	RF24_1	15	around_entry	-0.226227		low_anxiety	RF67_3	RF67	OFF	-0.0763482		low_anxiety	RF67_1	RF67	OFF	-0.0270086
								RF24	RF24_1	15	post	-0.226227		low_anxiety	RF67_4	RF67	OFF	-0.0296355		low_anxiety	RF67_2	RF67	OFF	-0.032478
								RF24	RF24_1	16	around_entry	-0.226227		low_anxiety	RF67_5	RF67	OFF	-0.0936715		low_anxiety	RF67_3	RF67	OFF	0.156111
								RF24	RF24_1	16	post	-0.226227		low_anxiety	RF67_1	RF67	ON	0.015608		low_anxiety	RF67_1	RF67	ON	0.0270716
								RF24	RF24_1	17	around_entry	-0.226227		low_anxiety	RF67_2	RF67	ON	-0.0455398		low_anxiety	RF67_2	RF67	ON	0.0325538
								RF24	RF24_1	17	post	-0.226227		low_anxiety	RF67_3	RF67	ON	0.0765393		low_anxiety	RF67_3	RF67	ON	-0.156475
								RF24	RF24_1	18	around_entry	-0.226227		low_anxiety	RF67_4	RF67	ON	0.0297096
								RF24	RF24_1	18	post	-0.226227		low_anxiety	RF67_5	RF67	ON	0.093906
								RF24	RF24_1	19	around_entry	-0.225905
								RF24	RF24_1	19	post	-0.226224
								RF64	RF64_1	1	around_entry	-0.0280573
								RF64	RF64_1	1	post	1.52606
								RF64	RF64_1	2	around_entry	1.67989
								RF64	RF64_1	2	post	8.7872
								RF64	RF64_1	3	around_entry	8.01197
								RF64	RF64_1	3	post	7.24787
								RF64	RF64_1	4	around_entry	2.54524
								RF64	RF64_1	4	post	1.8874
								RF64	RF64_1	5	around_entry	2.08708
								RF64	RF64_1	5	post	1.53754
								RF64	RF64_1	6	around_entry	0.222853
								RF64	RF64_1	6	post	0.113985
								RF64	RF64_1	7	around_entry	-0.0134275
								RF64	RF64_1	7	post	-0.0664462
								RF64	RF64_1	8	around_entry	-0.165441
								RF64	RF64_1	8	post	-0.182541
								RF64	RF64_1	9	around_entry	-0.220579
								RF64	RF64_1	9	post	-0.224634
								RF64	RF64_1	10	around_entry	-0.229373
								RF64	RF64_1	10	post	-0.231348
								RF64	RF64_1	11	around_entry	-0.232397
								RF64	RF64_1	11	post	-0.233655
								RF64	RF64_1	12	around_entry	-0.234324
								RF64	RF64_1	12	post	-0.235128
								RF64	RF64_1	13	around_entry	-0.236984
								RF64	RF64_1	13	post	-0.237158
								RF64	RF64_1	14	around_entry	-0.237711
								RF64	RF64_1	14	post	-0.237714
								RF64	RF64_1	15	around_entry	-0.237716
								RF64	RF64_1	15	post	-0.237717
								RF64	RF64_1	16	around_entry	-0.237718
								RF64	RF64_1	16	post	-0.237718
								RF64	RF64_1	17	around_entry	-0.23772
								RF64	RF64_1	17	post	-0.23772
								RF64	RF64_1	18	around_entry	-0.23772
								RF64	RF64_1	18	post	-0.23772
								RF64	RF64_1	19	around_entry	-0.23772
								RF64	RF64_1	19	post	-0.23772
								RF65	RF65_1	2	around_entry	1.13358
								RF65	RF65_1	2	post	0.620188
								RF65	RF65_1	3	around_entry	0.636884
								RF65	RF65_1	3	post	0.277486
								RF65	RF65_1	4	around_entry	-0.0339251
								RF65	RF65_1	4	post	-0.18439
								RF65	RF65_1	5	around_entry	0.31741
								RF65	RF65_1	5	post	0.0574364
								RF65	RF65_1	6	around_entry	-0.371132
								RF65	RF65_1	6	post	-0.416826
								RF65	RF65_1	7	around_entry	-0.475549
								RF65	RF65_1	7	post	-0.488747
								RF65	RF65_1	8	around_entry	-0.513423
								RF65	RF65_1	8	post	-0.514834
								RF65	RF65_1	9	around_entry	-0.274868
								RF65	RF65_1	9	post	-0.350434
								RF65	RF65_1	10	around_entry	-0.416019
								RF65	RF65_1	10	post	-0.447744
								RF65	RF65_1	11	around_entry	-0.488514
								RF65	RF65_1	11	post	-0.497677
								RF65	RF65_1	12	around_entry	-0.505617
								RF65	RF65_1	12	post	-0.509454
								RF65	RF65_1	13	around_entry	-0.511324
								RF65	RF65_1	13	post	-0.512783
								RF65	RF65_1	14	around_entry	0.918408
								RF65	RF65_1	14	post	0.471907
								RF65	RF65_1	15	around_entry	0.356076
								RF65	RF65_1	15	post	0.0843762
								RF65	RF65_1	16	around_entry	1.0144
								RF65	RF65_1	16	post	2.0067
								RF65	RF65_1	17	around_entry	-0.365736
								RF65	RF65_1	17	post	-0.413056
								RF65	RF65_1	18	around_entry	-0.396354
								RF65	RF65_1	18	post	-0.434155
								RF65	RF65_1	19	around_entry	-0.443962
								RF65	RF65_1	19	post	-0.466964
								RF65	RF65_1	20	around_entry	1.03514
								RF65	RF65_1	20	post	0.722549
								RF67	RF67_1	1	around_entry	0.245601
								RF67	RF67_1	1	post	0.477847
								RF67	RF67_1	2	around_entry	1.51654
								RF67	RF67_1	2	post	0.419064
								RF67	RF67_1	3	around_entry	-0.479091
								RF67	RF67_1	3	post	-0.482073
								RF67	RF67_1	4	around_entry	-0.471193
								RF67	RF67_1	4	post	-0.476678
								RF67	RF67_1	5	around_entry	0.811232
								RF67	RF67_1	5	post	0.442956
								RF67	RF67_1	6	around_entry	2.64944
								RF67	RF67_1	6	post	1.05944
								RF67	RF67_1	7	around_entry	0.542578
								RF67	RF67_1	7	post	0.407622
								RF67	RF67_1	8	around_entry	3.48416
								RF67	RF67_1	8	post	1.4966
								RF67	RF67_1	9	around_entry	-0.477781
								RF67	RF67_1	9	post	-0.481488
								RF67	RF67_1	10	around_entry	-0.480039
								RF67	RF67_1	10	post	-0.482507
								RF67	RF67_1	11	around_entry	-0.230103
								RF67	RF67_1	11	post	0.0219173
								RF67	RF67_1	12	around_entry	0.710978
								RF67	RF67_1	12	post	0.05531
								RF67	RF67_1	13	around_entry	2.07957
								RF67	RF67_1	13	post	0.673306
								RF67	RF67_1	14	around_entry	-0.464232
								RF67	RF67_1	14	post	-0.475348
								RF67	RF67_1	15	around_entry	-0.475348
								RF67	RF67_1	15	post	-0.480389
								RF67	RF67_1	16	around_entry	-0.484449
								RF67	RF67_1	16	post	-0.484499
								RF67	RF67_1	17	around_entry	-0.484539
								RF67	RF67_1	17	post	-0.0255452
								RF67	RF67_1	18	around_entry	0.842049
								RF67	RF67_1	18	post	0.114498
								RF67	RF67_1	19	around_entry	-0.131685
								RF67	RF67_1	19	post	-0.324831
								RF07	RF07_2	1	around_entry	-0.21195
								RF07	RF07_2	1	post	-0.211951
								RF07	RF07_2	2	around_entry	-0.211951
								RF07	RF07_2	2	post	-0.211951
								RF07	RF07_2	3	around_entry	-0.211951
								RF07	RF07_2	3	post	-0.211951
								RF07	RF07_2	4	around_entry	-0.211951
								RF07	RF07_2	4	post	-0.211951
								RF07	RF07_2	5	around_entry	-0.211951
								RF07	RF07_2	5	post	-0.211951
								RF07	RF07_2	6	around_entry	-0.211951
								RF07	RF07_2	6	post	-0.211951
								RF07	RF07_2	7	around_entry	-0.0266951
								RF07	RF07_2	7	post	1.2483
								RF07	RF07_2	8	around_entry	-0.211951
								RF07	RF07_2	8	post	-0.211951
								RF07	RF07_2	9	around_entry	-0.211951
								RF07	RF07_2	9	post	-0.211951
								RF07	RF07_2	10	around_entry	-0.211951
								RF07	RF07_2	10	post	-0.211951
								RF07	RF07_2	11	around_entry	-0.211951
								RF07	RF07_2	11	post	-0.211951
								RF07	RF07_2	12	around_entry	-0.211951
								RF07	RF07_2	12	post	-0.211951
								RF07	RF07_2	13	around_entry	-0.211951
								RF07	RF07_2	13	post	-0.211951
								RF07	RF07_2	14	around_entry	-0.211951
								RF07	RF07_2	14	post	-0.211951
								RF07	RF07_2	15	around_entry	-0.211951
								RF07	RF07_2	15	post	-0.211951
								RF07	RF07_2	16	around_entry	-0.185054
								RF07	RF07_2	16	post	-0.205504
								RF07	RF07_2	17	around_entry	-0.211951
								RF07	RF07_2	17	post	3.46884
								RF07	RF07_2	18	around_entry	-0.21178
								RF07	RF07_2	18	post	-0.21191
								RF07	RF07_2	19	around_entry	-0.211935
								RF07	RF07_2	19	post	-0.211947
								RF24	RF24_3	1	around_entry	1.26718
								RF24	RF24_3	1	post	-2.76114e-05
								RF24	RF24_3	2	around_entry	-0.18777
								RF24	RF24_3	2	post	1.16005
								RF24	RF24_3	3	around_entry	-0.1911
								RF24	RF24_3	3	post	-0.1911
								RF24	RF24_3	4	around_entry	-0.146774
								RF24	RF24_3	4	post	-0.185204
								RF24	RF24_3	5	around_entry	-0.1911
								RF24	RF24_3	5	post	3.76274
								RF24	RF24_3	6	around_entry	-0.0566251
								RF24	RF24_3	6	post	2.65587
								RF24	RF24_3	7	around_entry	2.99469
								RF24	RF24_3	7	post	0.233429
								RF24	RF24_3	8	around_entry	-0.190131
								RF24	RF24_3	8	post	-0.190971
								RF24	RF24_3	9	around_entry	-0.1911
								RF24	RF24_3	9	post	-0.1911
								RF24	RF24_3	10	around_entry	-0.1911
								RF24	RF24_3	10	post	-0.1911
								RF24	RF24_3	11	around_entry	-0.1911
								RF24	RF24_3	11	post	-0.1911
								RF24	RF24_3	12	around_entry	-0.1911
								RF24	RF24_3	12	post	-0.1911
								RF24	RF24_3	13	around_entry	-0.1911
								RF24	RF24_3	13	post	-0.1911
								RF24	RF24_3	14	around_entry	-0.1911
								RF24	RF24_3	14	post	-0.1911
								RF24	RF24_3	15	around_entry	-0.1911
								RF24	RF24_3	15	post	-0.1911
								RF24	RF24_3	16	around_entry	-0.1911
								RF24	RF24_3	16	post	-0.1911
								RF24	RF24_3	17	around_entry	-0.1911
								RF24	RF24_3	17	post	-0.1911
								RF24	RF24_3	18	around_entry	-0.1911
								RF24	RF24_3	18	post	-0.1911
								RF24	RF24_3	19	around_entry	-0.1911
								RF24	RF24_3	19	post	-0.1911
								RF65	RF65_3	2	around_entry	2.66658
								RF65	RF65_3	2	post	2.78661
								RF65	RF65_3	3	around_entry	2.63204
								RF65	RF65_3	3	post	0.555653
								RF65	RF65_3	4	around_entry	-0.12792
								RF65	RF65_3	4	post	-0.24327
								RF65	RF65_3	5	around_entry	0.407731
								RF65	RF65_3	5	post	-0.0884292
								RF65	RF65_3	6	around_entry	-0.288483
								RF65	RF65_3	6	post	-0.29003
								RF65	RF65_3	7	around_entry	-0.290608
								RF65	RF65_3	7	post	1.52584
								RF65	RF65_3	8	around_entry	0.0220175
								RF65	RF65_3	8	post	-0.20012
								RF65	RF65_3	9	around_entry	-0.290652
								RF65	RF65_3	9	post	-0.290658
								RF65	RF65_3	10	around_entry	-0.29066
								RF65	RF65_3	10	post	-0.290661
								RF65	RF65_3	11	around_entry	-0.290661
								RF65	RF65_3	11	post	-0.290661
								RF65	RF65_3	12	around_entry	-0.290661
								RF65	RF65_3	12	post	-0.290661
								RF65	RF65_3	13	around_entry	-0.290661
								RF65	RF65_3	13	post	-0.290661
								RF65	RF65_3	14	around_entry	-0.290661
								RF65	RF65_3	14	post	-0.290661
								RF65	RF65_3	15	around_entry	-0.290661
								RF65	RF65_3	15	post	-0.290661
								RF65	RF65_3	16	around_entry	-0.0663771
								RF65	RF65_3	16	post	-0.225348
								RF65	RF65_3	17	around_entry	-0.290659
								RF65	RF65_3	17	post	-0.29066
								RF65	RF65_3	18	around_entry	-0.290661
								RF65	RF65_3	18	post	-0.290661
								RF65	RF65_3	19	around_entry	-0.290661
								RF65	RF65_3	19	post	-0.290661
								RF65	RF65_3	20	around_entry	-0.290661
								RF65	RF65_3	20	post	-0.290661
								RF07	RF07_4	1	around_entry	0.114143
								RF07	RF07_4	1	post	3.55744
								RF07	RF07_4	2	around_entry	0.795265
								RF07	RF07_4	2	post	0.0921898
								RF07	RF07_4	3	around_entry	-0.281711
								RF07	RF07_4	3	post	-0.344961
								RF07	RF07_4	4	around_entry	1.40561
								RF07	RF07_4	4	post	2.26603
								RF07	RF07_4	5	around_entry	2.10578
								RF07	RF07_4	5	post	1.15045
								RF07	RF07_4	6	around_entry	0.45448
								RF07	RF07_4	6	post	-0.0471645
								RF07	RF07_4	7	around_entry	1.19781
								RF07	RF07_4	7	post	5.27316
								RF07	RF07_4	8	around_entry	-0.311938
								RF07	RF07_4	8	post	-0.35723
								RF07	RF07_4	9	around_entry	-0.365309
								RF07	RF07_4	9	post	-0.378894
								RF07	RF07_4	10	around_entry	-0.388135
								RF07	RF07_4	10	post	-0.38816
								RF07	RF07_4	11	around_entry	-0.388176
								RF07	RF07_4	11	post	-0.388176
								RF07	RF07_4	12	around_entry	-0.388176
								RF07	RF07_4	12	post	-0.388176
								RF07	RF07_4	13	around_entry	-0.388176
								RF07	RF07_4	13	post	-0.388176
								RF07	RF07_4	14	around_entry	-0.388176
								RF07	RF07_4	14	post	-0.388176
								RF07	RF07_4	15	around_entry	-0.388176
								RF07	RF07_4	15	post	-0.388176
								RF07	RF07_4	16	around_entry	0.0629349
								RF07	RF07_4	16	post	0.77528
								RF07	RF07_4	17	around_entry	-0.388176
								RF07	RF07_4	17	post	1.68102
								RF07	RF07_4	18	around_entry	-0.385956
								RF07	RF07_4	18	post	-0.387278
								RF07	RF07_4	19	around_entry	-0.387684
								RF07	RF07_4	19	post	-0.387976
								RF24	RF24_4	1	around_entry	0.783307
								RF24	RF24_4	1	post	0.10506
								RF24	RF24_4	2	around_entry	-0.26437
								RF24	RF24_4	2	post	2.97927
								RF24	RF24_4	3	around_entry	-0.276972
								RF24	RF24_4	3	post	0.894834
								RF24	RF24_4	4	around_entry	-0.346583
								RF24	RF24_4	4	post	-0.363597
								RF24	RF24_4	5	around_entry	-0.370852
								RF24	RF24_4	5	post	1.61875
								RF24	RF24_4	6	around_entry	0.108639
								RF24	RF24_4	6	post	10.3582
								RF24	RF24_4	7	around_entry	2.95155
								RF24	RF24_4	7	post	1.00843
								RF24	RF24_4	8	around_entry	-0.27664
								RF24	RF24_4	8	post	-0.334501
								RF24	RF24_4	9	around_entry	-0.372932
								RF24	RF24_4	9	post	-0.374562
								RF24	RF24_4	10	around_entry	-0.375359
								RF24	RF24_4	10	post	-0.375569
								RF24	RF24_4	11	around_entry	0.682266
								RF24	RF24_4	11	post	0.0644056
								RF24	RF24_4	12	around_entry	-0.362612
								RF24	RF24_4	12	post	0.733447
								RF24	RF24_4	13	around_entry	0.237548
								RF24	RF24_4	13	post	-0.121329
								RF24	RF24_4	14	around_entry	-0.363946
								RF24	RF24_4	14	post	-0.370821
								RF24	RF24_4	15	around_entry	-0.372069
								RF24	RF24_4	15	post	-0.3742
								RF24	RF24_4	16	around_entry	-0.375247
								RF24	RF24_4	16	post	-0.375522
								RF24	RF24_4	17	around_entry	-0.375657
								RF24	RF24_4	17	post	-0.375692
								RF24	RF24_4	18	around_entry	-0.37571
								RF24	RF24_4	18	post	-0.375714
								RF24	RF24_4	19	around_entry	0.172199
								RF24	RF24_4	19	post	-0.147786
								RF25	RF25_4	2	around_entry	-0.719153
								RF25	RF25_4	2	post	0.67653
								RF25	RF25_4	3	around_entry	-0.715083
								RF25	RF25_4	3	post	-0.715781
								RF25	RF25_4	4	around_entry	4.01269
								RF25	RF25_4	4	post	5.38501
								RF25	RF25_4	5	around_entry	1.07556
								RF25	RF25_4	5	post	0.634134
								RF25	RF25_4	6	around_entry	2.54484
								RF25	RF25_4	6	post	1.74202
								RF25	RF25_4	7	around_entry	1.01575
								RF25	RF25_4	7	post	1.80826
								RF25	RF25_4	8	around_entry	1.37444
								RF25	RF25_4	8	post	0.859045
								RF25	RF25_4	9	around_entry	2.79279
								RF25	RF25_4	9	post	1.929
								RF25	RF25_4	10	around_entry	1.06439
								RF25	RF25_4	10	post	0.625714
								RF25	RF25_4	11	around_entry	1.2214
								RF25	RF25_4	11	post	0.743676
								RF25	RF25_4	12	around_entry	0.194559
								RF25	RF25_4	12	post	-0.030382
								RF25	RF25_4	13	around_entry	0.649191
								RF25	RF25_4	13	post	0.312637
								RF67	RF67_4	1	around_entry	0.455716
								RF67	RF67_4	1	post	0.078523
								RF67	RF67_4	2	around_entry	0.0760605
								RF67	RF67_4	2	post	-0.202518
								RF67	RF67_4	3	around_entry	-0.403763
								RF67	RF67_4	3	post	-0.404077
								RF67	RF67_4	4	around_entry	-0.404305
								RF67	RF67_4	4	post	1.32607
								RF67	RF67_4	5	around_entry	0.0673802
								RF67	RF67_4	5	post	-0.205614
								RF67	RF67_4	6	around_entry	-0.404305
								RF67	RF67_4	6	post	-0.404305
								RF67	RF67_4	7	around_entry	-0.404304
								RF67	RF67_4	7	post	2.47175
								RF67	RF67_4	8	around_entry	2.48987
								RF67	RF67_4	8	post	1.22052
								RF67	RF67_4	9	around_entry	-0.40341
								RF67	RF67_4	9	post	-0.403929
								RF67	RF67_4	10	around_entry	-0.404305
								RF67	RF67_4	10	post	-0.404305
								RF67	RF67_4	11	around_entry	-0.404305
								RF67	RF67_4	11	post	1.36966
								RF67	RF67_4	12	around_entry	-0.40421
								RF67	RF67_4	12	post	-0.404265
								RF67	RF67_4	13	around_entry	-0.404304
								RF67	RF67_4	13	post	-0.404305
								RF67	RF67_4	14	around_entry	1.24137
								RF67	RF67_4	14	post	0.288915
								RF67	RF67_4	15	around_entry	0.288915
								RF67	RF67_4	15	post	-0.113106
								RF67	RF67_4	16	around_entry	-0.404304
								RF67	RF67_4	16	post	-0.404305
								RF67	RF67_4	17	around_entry	-0.404305
								RF67	RF67_4	17	post	-0.404305
								RF67	RF67_4	18	around_entry	-0.404211
								RF67	RF67_4	18	post	-0.404265
								RF67	RF67_4	19	around_entry	-0.404283
								RF67	RF67_4	19	post	-0.404295
								RF24	RF24_5	1	around_entry	-0.196355
								RF24	RF24_5	1	post	-0.522278
								RF24	RF24_5	2	around_entry	-0.533349
								RF24	RF24_5	2	post	0.145135
								RF24	RF24_5	3	around_entry	1.2991
								RF24	RF24_5	3	post	3.45301
								RF24	RF24_5	4	around_entry	0.827672
								RF24	RF24_5	4	post	1.07046
								RF24	RF24_5	5	around_entry	-0.0366427
								RF24	RF24_5	5	post	1.19832
								RF24	RF24_5	6	around_entry	-0.397643
								RF24	RF24_5	6	post	1.94808
								RF24	RF24_5	7	around_entry	0.788109
								RF24	RF24_5	7	post	2.78971
								RF24	RF24_5	8	around_entry	-0.51199
								RF24	RF24_5	8	post	1.46731
								RF24	RF24_5	9	around_entry	0.330337
								RF24	RF24_5	9	post	0.591006
								RF24	RF24_5	10	around_entry	-0.294578
								RF24	RF24_5	10	post	1.9491
								RF24	RF24_5	11	around_entry	0.635978
								RF24	RF24_5	11	post	0.141869
								RF24	RF24_5	12	around_entry	-0.393676
								RF24	RF24_5	12	post	0.853601
								RF24	RF24_5	13	around_entry	-0.533388
								RF24	RF24_5	13	post	0.662223
								RF24	RF24_5	14	around_entry	-0.532634
								RF24	RF24_5	14	post	-0.0147851
								RF24	RF24_5	15	around_entry	0.802291
								RF24	RF24_5	15	post	0.892736
								RF24	RF24_5	16	around_entry	-0.416319
								RF24	RF24_5	16	post	-0.529529
								RF24	RF24_5	17	around_entry	-0.533346
								RF24	RF24_5	17	post	-0.533387
								RF24	RF24_5	18	around_entry	-0.533388
								RF24	RF24_5	18	post	-0.533388
								RF24	RF24_5	19	around_entry	0.234838
								RF24	RF24_5	19	post	1.32852
								RF07	RF07_6	1	around_entry	-0.199254
								RF07	RF07_6	1	post	-0.199255
								RF07	RF07_6	2	around_entry	-0.199255
								RF07	RF07_6	2	post	-0.199255
								RF07	RF07_6	3	around_entry	-0.199255
								RF07	RF07_6	3	post	-0.199255
								RF07	RF07_6	4	around_entry	-0.199255
								RF07	RF07_6	4	post	-0.199255
								RF07	RF07_6	5	around_entry	-0.199255
								RF07	RF07_6	5	post	-0.199255
								RF07	RF07_6	6	around_entry	-0.199255
								RF07	RF07_6	6	post	-0.199255
								RF07	RF07_6	7	around_entry	-0.106908
								RF07	RF07_6	7	post	-0.174702
								RF07	RF07_6	8	around_entry	-0.199255
								RF07	RF07_6	8	post	-0.199255
								RF07	RF07_6	9	around_entry	-0.199255
								RF07	RF07_6	9	post	-0.199255
								RF07	RF07_6	10	around_entry	-0.199255
								RF07	RF07_6	10	post	-0.199255
								RF07	RF07_6	11	around_entry	-0.199255
								RF07	RF07_6	11	post	-0.199255
								RF07	RF07_6	12	around_entry	-0.199255
								RF07	RF07_6	12	post	-0.199255
								RF07	RF07_6	13	around_entry	-0.199255
								RF07	RF07_6	13	post	-0.199255
								RF07	RF07_6	14	around_entry	-0.199255
								RF07	RF07_6	14	post	-0.199255
								RF07	RF07_6	15	around_entry	0.0942781
								RF07	RF07_6	15	post	-0.159305
								RF07	RF07_6	16	around_entry	-0.193327
								RF07	RF07_6	16	post	-0.198448
								RF07	RF07_6	17	around_entry	-0.199255
								RF07	RF07_6	17	post	3.42578
								RF07	RF07_6	18	around_entry	-0.199252
								RF07	RF07_6	18	post	-0.199254
								RF07	RF07_6	19	around_entry	-0.199255
								RF07	RF07_6	19	post	-0.199255
								RF02	RF02_7	2	around_entry	-0.486296
								RF02	RF02_7	2	post	1.29748
								RF02	RF02_7	3	around_entry	-0.484936
								RF02	RF02_7	3	post	1.05245
								RF02	RF02_7	4	around_entry	0.0133029
								RF02	RF02_7	4	post	-0.360575
								RF02	RF02_7	5	around_entry	1.34289
								RF02	RF02_7	5	post	1.47578
								RF02	RF02_7	6	around_entry	2.4915
								RF02	RF02_7	6	post	0.259643
								RF07	RF07_7	1	around_entry	1.95139
								RF07	RF07_7	1	post	-0.0765187
								RF07	RF07_7	2	around_entry	-0.410799
								RF07	RF07_7	2	post	0.749962
								RF07	RF07_7	3	around_entry	0.223061
								RF07	RF07_7	3	post	-0.418089
								RF07	RF07_7	4	around_entry	-0.427998
								RF07	RF07_7	4	post	1.30103
								RF07	RF07_7	5	around_entry	0.687574
								RF07	RF07_7	5	post	-0.410662
								RF07	RF07_7	6	around_entry	1.25182
								RF07	RF07_7	6	post	0.84073
								RF07	RF07_7	7	around_entry	-0.390304
								RF07	RF07_7	7	post	0.893155
								RF07	RF07_7	8	around_entry	0.0657986
								RF07	RF07_7	8	post	-0.420496
								RF07	RF07_7	9	around_entry	0.21033
								RF07	RF07_7	9	post	-0.0378847
								RF07	RF07_7	10	around_entry	0.0429217
								RF07	RF07_7	10	post	-0.420844
								RF07	RF07_7	11	around_entry	-0.427902
								RF07	RF07_7	11	post	-0.259747
								RF07	RF07_7	12	around_entry	-0.428019
								RF07	RF07_7	12	post	0.674168
								RF07	RF07_7	13	around_entry	-0.425205
								RF07	RF07_7	13	post	-0.428014
								RF07	RF07_7	14	around_entry	-0.427976
								RF07	RF07_7	14	post	-0.150711
								RF07	RF07_7	15	around_entry	-0.427933
								RF07	RF07_7	15	post	-0.428017
								RF07	RF07_7	16	around_entry	0.111097
								RF07	RF07_7	16	post	0.620482
								RF07	RF07_7	17	around_entry	-0.428019
								RF07	RF07_7	17	post	-0.115472
								RF07	RF07_7	18	around_entry	-0.416603
								RF07	RF07_7	18	post	0.648252
								RF07	RF07_7	19	around_entry	1.07114
								RF07	RF07_7	19	post	0.0821949
								RF24	RF24_7	1	around_entry	0.999609
								RF24	RF24_7	1	post	-0.265753
								RF24	RF24_7	2	around_entry	-0.459962
								RF24	RF24_7	2	post	1.75461
								RF24	RF24_7	3	around_entry	0.785977
								RF24	RF24_7	3	post	1.61727
								RF24	RF24_7	4	around_entry	2.74937
								RF24	RF24_7	4	post	1.53073
								RF24	RF24_7	5	around_entry	1.33966
								RF24	RF24_7	5	post	0.680472
								RF24	RF24_7	6	around_entry	0.564714
								RF24	RF24_7	6	post	-0.541137
								RF24	RF24_7	7	around_entry	1.21071
								RF24	RF24_7	7	post	0.6679
								RF24	RF24_7	8	around_entry	0.564883
								RF24	RF24_7	8	post	0.657869
								RF24	RF24_7	9	around_entry	0.0256046
								RF24	RF24_7	9	post	0.240876
								RF24	RF24_7	10	around_entry	-0.254276
								RF24	RF24_7	10	post	1.32222
								RF24	RF24_7	11	around_entry	-0.613781
								RF24	RF24_7	11	post	1.05793
								RF24	RF24_7	12	around_entry	-0.623444
								RF24	RF24_7	12	post	-0.624094
								RF24	RF24_7	13	around_entry	0.854298
								RF24	RF24_7	13	post	-0.329355
								RF24	RF24_7	14	around_entry	-0.620098
								RF24	RF24_7	14	post	-0.62386
								RF24	RF24_7	15	around_entry	-0.62386
								RF24	RF24_7	15	post	-0.341853
								RF24	RF24_7	16	around_entry	-0.616167
								RF24	RF24_7	16	post	0.849701
								RF24	RF24_7	17	around_entry	-0.291542
								RF24	RF24_7	17	post	-0.60092
								RF24	RF24_7	18	around_entry	-0.623487
								RF24	RF24_7	18	post	-0.624098
								RF24	RF24_7	19	around_entry	1.35669
								RF24	RF24_7	19	post	-0.11862
								RF24	RF24_8	1	around_entry	-0.233105
								RF24	RF24_8	1	post	-0.489259
								RF24	RF24_8	2	around_entry	-0.518626
								RF24	RF24_8	2	post	-0.518918
								RF24	RF24_8	3	around_entry	-0.00938088
								RF24	RF24_8	3	post	1.0183
								RF24	RF24_8	4	around_entry	2.38246
								RF24	RF24_8	4	post	0.135853
								RF24	RF24_8	5	around_entry	0.34022
								RF24	RF24_8	5	post	-0.429703
								RF24	RF24_8	6	around_entry	-0.374721
								RF24	RF24_8	6	post	1.79166
								RF24	RF24_8	7	around_entry	-0.117192
								RF24	RF24_8	7	post	3.51852
								RF24	RF24_8	8	around_entry	-0.475658
								RF24	RF24_8	8	post	0.649115
								RF24	RF24_8	9	around_entry	-0.42422
								RF24	RF24_8	9	post	0.134139
								RF24	RF24_8	10	around_entry	-0.486662
								RF24	RF24_8	10	post	0.376383
								RF24	RF24_8	11	around_entry	2.00715
								RF24	RF24_8	11	post	0.0427474
								RF24	RF24_8	12	around_entry	-0.38747
								RF24	RF24_8	12	post	-0.489716
								RF24	RF24_8	13	around_entry	-0.518953
								RF24	RF24_8	13	post	1.32636
								RF24	RF24_8	14	around_entry	-0.501236
								RF24	RF24_8	14	post	-0.515013
								RF24	RF24_8	15	around_entry	0.213495
								RF24	RF24_8	15	post	1.80357e-05
								RF24	RF24_8	16	around_entry	-0.493293
								RF24	RF24_8	16	post	-0.513247
								RF24	RF24_8	17	around_entry	-0.111385
								RF24	RF24_8	17	post	-0.475818
								RF24	RF24_8	18	around_entry	-0.51682
								RF24	RF24_8	18	post	-0.518479
								RF24	RF24_8	19	around_entry	1.40316
								RF24	RF24_8	19	post	-0.315527
								RF24	RF24_9	1	around_entry	0.627093
								RF24	RF24_9	1	post	-0.125881
								RF24	RF24_9	2	around_entry	-0.192645
								RF24	RF24_9	2	post	-0.193069
								RF24	RF24_9	3	around_entry	-0.0367595
								RF24	RF24_9	3	post	-0.179998
								RF24	RF24_9	4	around_entry	-0.193107
								RF24	RF24_9	4	post	-0.193107
								RF24	RF24_9	5	around_entry	-0.193107
								RF24	RF24_9	5	post	4.18428
								RF24	RF24_9	6	around_entry	-0.0579045
								RF24	RF24_9	6	post	0.609928
								RF24	RF24_9	7	around_entry	1.64187
								RF24	RF24_9	7	post	-0.0392523
								RF24	RF24_9	8	around_entry	-0.193021
								RF24	RF24_9	8	post	-0.1931
								RF24	RF24_9	9	around_entry	-0.162957
								RF24	RF24_9	9	post	-0.190636
								RF24	RF24_9	10	around_entry	-0.193018
								RF24	RF24_9	10	post	-0.1931
								RF24	RF24_9	11	around_entry	-0.193107
								RF24	RF24_9	11	post	-0.193107
								RF24	RF24_9	12	around_entry	-0.193107
								RF24	RF24_9	12	post	-0.193107
								RF24	RF24_9	13	around_entry	-0.193107
								RF24	RF24_9	13	post	-0.193107
								RF24	RF24_9	14	around_entry	-0.193107
								RF24	RF24_9	14	post	-0.193107
								RF24	RF24_9	15	around_entry	-0.193107
								RF24	RF24_9	15	post	-0.193107
								RF24	RF24_9	16	around_entry	-0.193107
								RF24	RF24_9	16	post	-0.193107
								RF24	RF24_9	17	around_entry	-0.193107
								RF24	RF24_9	17	post	-0.193107
								RF24	RF24_9	18	around_entry	-0.193107
								RF24	RF24_9	18	post	-0.193107
								RF24	RF24_9	19	around_entry	-0.193107
								RF24	RF24_9	19	post	-0.193107
								RF24	RF24_11	1	around_entry	0.795855
								RF24	RF24_11	1	post	-0.0713518
								RF24	RF24_11	2	around_entry	0.0200366
								RF24	RF24_11	2	post	-0.151203
								RF24	RF24_11	3	around_entry	-0.17137
								RF24	RF24_11	3	post	-0.17137
								RF24	RF24_11	4	around_entry	-0.17137
								RF24	RF24_11	4	post	-0.17137
								RF24	RF24_11	5	around_entry	-0.171369
								RF24	RF24_11	5	post	4.34072
								RF24	RF24_11	6	around_entry	-0.091567
								RF24	RF24_11	6	post	1.19548
								RF24	RF24_11	7	around_entry	1.72701
								RF24	RF24_11	7	post	0.0286479
								RF24	RF24_11	8	around_entry	-0.171144
								RF24	RF24_11	8	post	-0.171346
								RF24	RF24_11	9	around_entry	-0.17137
								RF24	RF24_11	9	post	-0.17137
								RF24	RF24_11	10	around_entry	-0.17137
								RF24	RF24_11	10	post	-0.17137
								RF24	RF24_11	11	around_entry	-0.17137
								RF24	RF24_11	11	post	-0.17137
								RF24	RF24_11	12	around_entry	-0.17137
								RF24	RF24_11	12	post	-0.17137
								RF24	RF24_11	13	around_entry	-0.17137
								RF24	RF24_11	13	post	-0.17137
								RF24	RF24_11	14	around_entry	-0.17137
								RF24	RF24_11	14	post	-0.17137
								RF24	RF24_11	15	around_entry	-0.17137
								RF24	RF24_11	15	post	-0.17137
								RF24	RF24_11	16	around_entry	-0.17137
								RF24	RF24_11	16	post	-0.17137
								RF24	RF24_11	17	around_entry	-0.17137
								RF24	RF24_11	17	post	-0.17137
								RF24	RF24_11	18	around_entry	-0.17137
								RF24	RF24_11	18	post	-0.17137
								RF24	RF24_11	19	around_entry	-0.17137
								RF24	RF24_11	19	post	-0.17137
								RF24	RF24_13	1	around_entry	-0.203388
								RF24	RF24_13	1	post	-0.216672
								RF24	RF24_13	2	around_entry	-0.217739
								RF24	RF24_13	2	post	-0.217745
								RF24	RF24_13	3	around_entry	-0.217746
								RF24	RF24_13	3	post	-0.217746
								RF24	RF24_13	4	around_entry	-0.217709
								RF24	RF24_13	4	post	-0.217743
								RF24	RF24_13	5	around_entry	-0.215466
								RF24	RF24_13	5	post	-0.217575
								RF24	RF24_13	6	around_entry	-0.217745
								RF24	RF24_13	6	post	3.68914
								RF24	RF24_13	7	around_entry	0.472108
								RF24	RF24_13	7	post	-0.164899
								RF24	RF24_13	8	around_entry	0.190467
								RF24	RF24_13	8	post	-0.186474
								RF24	RF24_13	9	around_entry	-0.217746
								RF24	RF24_13	9	post	-0.217746
								RF24	RF24_13	10	around_entry	-0.217746
								RF24	RF24_13	10	post	-0.217746
								RF24	RF24_13	11	around_entry	-0.217712
								RF24	RF24_13	11	post	-0.217743
								RF24	RF24_13	12	around_entry	-0.217746
								RF24	RF24_13	12	post	-0.217746
								RF24	RF24_13	13	around_entry	-0.217709
								RF24	RF24_13	13	post	-0.217743
								RF24	RF24_13	14	around_entry	-0.217746
								RF24	RF24_13	14	post	-0.217746
								RF24	RF24_13	15	around_entry	-0.217746
								RF24	RF24_13	15	post	-0.217746
								RF24	RF24_13	16	around_entry	-0.217746
								RF24	RF24_13	16	post	-0.217746
								RF24	RF24_13	17	around_entry	-0.217746
								RF24	RF24_13	17	post	-0.217746
								RF24	RF24_13	18	around_entry	-0.217746
								RF24	RF24_13	18	post	-0.217746
								RF24	RF24_13	19	around_entry	-0.217746
								RF24	RF24_13	19	post	-0.217746
								AP77	AP77_1	1	around_entry	0.580325
								AP77	AP77_1	1	post	-0.0430643
								AP77	AP77_1	2	around_entry	-0.0430643
								AP77	AP77_1	2	post	-0.26343
								AP77	AP77_1	3	around_entry	0.0919376
								AP77	AP77_1	3	post	0.847912
								AP77	AP77_1	4	around_entry	0.805412
								AP77	AP77_1	4	post	0.182308
								AP77	AP77_1	5	around_entry	-0.0195872
								AP77	AP77_1	5	post	1.19643
								AP77	AP77_1	6	around_entry	-0.407467
								AP77	AP77_1	6	post	-0.305776
								AP77	AP77_1	7	around_entry	-0.0619227
								AP77	AP77_1	7	post	-0.258057
								AP77	AP77_1	8	around_entry	-0.258172
								AP77	AP77_1	8	post	-0.12705
								AP77	AP77_1	9	around_entry	-0.382442
								AP77	AP77_1	9	post	-0.43721
								AP77	AP77_1	10	around_entry	-0.39245
								AP77	AP77_1	10	post	-0.291207
								AP77	AP77_1	11	around_entry	-0.400256
								AP77	AP77_1	11	post	-0.324347
								AP77	AP77_1	12	around_entry	-0.450667
								AP77	AP77_1	12	post	-0.451494
								AP49	AP49_2	2	around_entry	-0.293099
								AP49	AP49_2	2	post	-0.0420564
								AP49	AP49_2	3	around_entry	-0.377946
								AP49	AP49_2	3	post	-0.340039
								AP49	AP49_2	4	around_entry	-0.405665
								AP49	AP49_2	4	post	0.249606
								AP77	AP77_2	1	around_entry	0.626059
								AP77	AP77_2	1	post	1.0745
								AP77	AP77_2	2	around_entry	1.0745
								AP77	AP77_2	2	post	0.513121
								AP77	AP77_2	3	around_entry	1.12264
								AP77	AP77_2	3	post	0.934674
								AP77	AP77_2	4	around_entry	0.668519
								AP77	AP77_2	4	post	0.855391
								AP77	AP77_2	5	around_entry	0.567763
								AP77	AP77_2	5	post	0.482237
								AP77	AP77_2	6	around_entry	-0.0035394
								AP77	AP77_2	6	post	0.339727
								AP77	AP77_2	7	around_entry	0.669068
								AP77	AP77_2	7	post	1.02747
								AP77	AP77_2	8	around_entry	0.340998
								AP77	AP77_2	8	post	0.325572
								AP77	AP77_2	9	around_entry	-0.529434
								AP77	AP77_2	9	post	-0.279543
								AP77	AP77_2	10	around_entry	-0.82324
								AP77	AP77_2	10	post	-0.82324
								AP77	AP77_2	11	around_entry	-0.804018
								AP77	AP77_2	11	post	-0.806044
								AP77	AP77_2	12	around_entry	-0.823241
								AP77	AP77_2	12	post	-0.823241
								AP46	AP46_3	1	around_entry	3.10064
								AP46	AP46_3	1	post	2.93946
								AP46	AP46_3	2	around_entry	-0.0714631
								AP46	AP46_3	2	post	0.00141484
								AP46	AP46_3	3	around_entry	-0.151141
								AP46	AP46_3	3	post	-0.110439
								AP77	AP77_3	1	around_entry	3.11936
								AP77	AP77_3	1	post	2.77959
								AP77	AP77_3	2	around_entry	2.77959
								AP77	AP77_3	2	post	2.85481
								AP77	AP77_3	3	around_entry	1.81937
								AP77	AP77_3	3	post	1.80635
								AP77	AP77_3	4	around_entry	1.32726
								AP77	AP77_3	4	post	1.27565
								AP77	AP77_3	5	around_entry	0.967821
								AP77	AP77_3	5	post	0.770452
								AP77	AP77_3	6	around_entry	0.573269
								AP77	AP77_3	6	post	0.309714
								AP77	AP77_3	7	around_entry	-0.268514
								AP77	AP77_3	7	post	-0.461575
								AP77	AP77_3	8	around_entry	-0.319594
								AP77	AP77_3	8	post	-0.328822
								AP77	AP77_3	9	around_entry	-0.349164
								AP77	AP77_3	9	post	-0.339723
								AP77	AP77_3	10	around_entry	-0.630051
								AP77	AP77_3	10	post	-0.630052
								AP77	AP77_3	11	around_entry	-0.630046
								AP77	AP77_3	11	post	-0.63005
								AP77	AP77_3	12	around_entry	-0.630052
								AP77	AP77_3	12	post	-0.630052
								AP46	AP46_4	1	around_entry	2.98187
								AP46	AP46_4	1	post	3.00601
								AP46	AP46_4	2	around_entry	0.320412
								AP46	AP46_4	2	post	0.309159
								AP46	AP46_4	3	around_entry	-0.263197
								AP46	AP46_4	3	post	-0.319799
								AP49	AP49_4	2	around_entry	0.580421
								AP49	AP49_4	2	post	0.328072
								AP49	AP49_4	3	around_entry	0.268444
								AP49	AP49_4	3	post	0.25069
								AP49	AP49_4	4	around_entry	-0.222513
								AP49	AP49_4	4	post	1.50634
								AP74	AP74_4	1	around_entry	3.0879
								AP74	AP74_4	1	post	3.03272
								AP74	AP74_4	2	around_entry	2.75059
								AP74	AP74_4	2	post	2.63012
								AP74	AP74_4	3	around_entry	0.766751
								AP74	AP74_4	3	post	0.794012
								AP74	AP74_4	4	around_entry	0.582547
								AP74	AP74_4	4	post	0.647212
								AP74	AP74_4	5	around_entry	0.602284
								AP74	AP74_4	5	post	0.526778
								AP74	AP74_4	6	around_entry	0.554556
								AP74	AP74_4	6	post	0.457247
								AP74	AP74_4	7	around_entry	0.385792
								AP74	AP74_4	7	post	0.365194
								AP74	AP74_4	8	around_entry	0.355328
								AP74	AP74_4	8	post	0.32259
								AP74	AP74_4	9	around_entry	0.369404
								AP74	AP74_4	9	post	0.456187
								AP74	AP74_4	10	around_entry	0.456187
								AP74	AP74_4	10	post	0.467769
								AP74	AP74_4	11	around_entry	0.262916
								AP74	AP74_4	11	post	0.277804
								AP74	AP74_4	12	around_entry	0.228607
								AP74	AP74_4	12	post	0.312112
								AP74	AP74_4	13	around_entry	-0.910126
								AP74	AP74_4	13	post	-0.910175
								AP74	AP74_4	14	around_entry	-0.910195
								AP74	AP74_4	14	post	-0.910195
								AP77	AP77_4	1	around_entry	2.55307
								AP77	AP77_4	1	post	1.85599
								AP77	AP77_4	2	around_entry	1.85599
								AP77	AP77_4	2	post	1.98632
								AP77	AP77_4	3	around_entry	1.44731
								AP77	AP77_4	3	post	1.74994
								AP77	AP77_4	4	around_entry	1.39412
								AP77	AP77_4	4	post	1.34594
								AP77	AP77_4	5	around_entry	0.869664
								AP77	AP77_4	5	post	1.09147
								AP77	AP77_4	6	around_entry	0.549352
								AP77	AP77_4	6	post	0.494753
								AP77	AP77_4	7	around_entry	-0.0988725
								AP77	AP77_4	7	post	0.153063
								AP77	AP77_4	8	around_entry	0.0647807
								AP77	AP77_4	8	post	-0.0243104
								AP77	AP77_4	9	around_entry	-0.382095
								AP77	AP77_4	9	post	-0.453843
								AP77	AP77_4	10	around_entry	-0.827576
								AP77	AP77_4	10	post	-0.83463
								AP77	AP77_4	11	around_entry	-0.817951
								AP77	AP77_4	11	post	-0.731747
								AP77	AP77_4	12	around_entry	-0.831733
								AP77	AP77_4	12	post	-0.835592
								AP74	AP74_5	1	around_entry	-0.673054
								AP74	AP74_5	1	post	-0.370475
								AP74	AP74_5	2	around_entry	-0.894738
								AP74	AP74_5	2	post	-0.923685
								AP74	AP74_5	3	around_entry	1.4889
								AP74	AP74_5	3	post	0.722088
								AP74	AP74_5	4	around_entry	1.55909
								AP74	AP74_5	4	post	1.30983
								AP74	AP74_5	5	around_entry	1.39558
								AP74	AP74_5	5	post	1.49831
								AP74	AP74_5	6	around_entry	1.48877
								AP74	AP74_5	6	post	1.9344
								AP74	AP74_5	7	around_entry	1.27143
								AP74	AP74_5	7	post	1.94846
								AP74	AP74_5	8	around_entry	2.39996
								AP74	AP74_5	8	post	2.63355
								AP74	AP74_5	9	around_entry	2.63355
								AP74	AP74_5	9	post	2.07334
								AP74	AP74_5	10	around_entry	1.62192
								AP74	AP74_5	10	post	1.50528
								AP74	AP74_5	11	around_entry	0.231161
								AP74	AP74_5	11	post	0.0796158
								AP74	AP74_5	12	around_entry	-0.731898
								AP74	AP74_5	12	post	-0.770518
								AP74	AP74_5	13	around_entry	-0.933206
								AP74	AP74_5	13	post	-0.933208
								AP74	AP74_5	14	around_entry	-0.933208
								AP74	AP74_5	14	post	-0.933208
								AP79	AP79_5	1	around_entry	0.371406
								AP79	AP79_5	1	post	-0.292479
								AP79	AP79_5	2	around_entry	0.208344
								AP79	AP79_5	2	post	0.440997
								AP79	AP79_5	3	around_entry	0.975825
								AP79	AP79_5	3	post	0.709004
								AP79	AP79_5	4	around_entry	0.578464
								AP79	AP79_5	4	post	0.638498
								AP79	AP79_5	5	around_entry	0.465867
								AP79	AP79_5	5	post	0.426371
								AP79	AP79_5	6	around_entry	-0.123588
								AP79	AP79_5	6	post	0.0283864
								AP79	AP79_5	7	around_entry	-0.21026
								AP79	AP79_5	7	post	-0.585391
								AP79	AP79_5	8	around_entry	-0.907825
								AP79	AP79_5	8	post	-0.950647
								AP79	AP79_5	9	around_entry	-0.614081
								AP79	AP79_5	9	post	0.0890467
								AP79	AP79_5	10	around_entry	0.000123478
								AP79	AP79_5	10	post	0.175048
								AP79	AP79_5	11	around_entry	-0.320247
								AP79	AP79_5	11	post	-0.20559
								AP79	AP79_5	12	around_entry	-0.524044
								AP79	AP79_5	12	post	-0.45449
								AP79	AP79_5	13	around_entry	-0.107735
								AP79	AP79_5	13	post	-0.00857456
								AP79	AP79_5	14	around_entry	0.189412
								AP79	AP79_5	14	post	0.125344
								AP79	AP79_5	15	around_entry	0.18584
								AP79	AP79_5	15	post	0.0480706
								AP79	AP79_5	16	around_entry	-0.0121539
								AP79	AP79_5	16	post	-0.342512
								AP79	AP79_5	17	around_entry	-0.503134
								AP79	AP79_5	17	post	-0.652127
								AP79	AP79_5	18	around_entry	-0.652127
								AP79	AP79_5	18	post	-0.527054
								AP79	AP79_5	19	around_entry	-0.768951
								AP79	AP79_5	19	post	-0.891043
								AP46	AP46_7	1	around_entry	3.32089
								AP46	AP46_7	1	post	3.20561
								AP46	AP46_7	2	around_entry	0.0406502
								AP46	AP46_7	2	post	0.126836
								AP46	AP46_7	3	around_entry	-0.187318
								AP46	AP46_7	3	post	-0.182948
								AP74	AP74_7	1	around_entry	4.9975
								AP74	AP74_7	1	post	4.43707
								AP74	AP74_7	2	around_entry	1.79385
								AP74	AP74_7	2	post	1.27159
								AP74	AP74_7	3	around_entry	-0.058116
								AP74	AP74_7	3	post	0.0227255
								AP74	AP74_7	4	around_entry	-0.268671
								AP74	AP74_7	4	post	0.110128
								AP74	AP74_7	5	around_entry	-0.014414
								AP74	AP74_7	5	post	0.272254
								AP74	AP74_7	6	around_entry	0.227863
								AP74	AP74_7	6	post	0.0404212
								AP74	AP74_7	7	around_entry	0.130445
								AP74	AP74_7	7	post	-0.0307924
								AP74	AP74_7	8	around_entry	0.247545
								AP74	AP74_7	8	post	0.279724
								AP74	AP74_7	9	around_entry	0.301804
								AP74	AP74_7	9	post	0.149593
								AP74	AP74_7	10	around_entry	0.140996
								AP74	AP74_7	10	post	-0.0131952
								AP74	AP74_7	11	around_entry	-0.097785
								AP74	AP74_7	11	post	-0.0602035
								AP74	AP74_7	12	around_entry	-0.520489
								AP74	AP74_7	12	post	-0.521752
								AP74	AP74_7	13	around_entry	-0.205869
								AP74	AP74_7	13	post	-0.203708
								AP74	AP74_7	14	around_entry	0.390433
								AP74	AP74_7	14	post	-0.0797567
								AP77	AP77_7	1	around_entry	2.85365
								AP77	AP77_7	1	post	2.64786
								AP77	AP77_7	2	around_entry	2.64786
								AP77	AP77_7	2	post	2.47091
								AP77	AP77_7	3	around_entry	1.6833
								AP77	AP77_7	3	post	1.6071
								AP77	AP77_7	4	around_entry	1.48212
								AP77	AP77_7	4	post	1.48907
								AP77	AP77_7	5	around_entry	0.934195
								AP77	AP77_7	5	post	0.8651
								AP77	AP77_7	6	around_entry	0.515467
								AP77	AP77_7	6	post	0.409417
								AP77	AP77_7	7	around_entry	-0.0126261
								AP77	AP77_7	7	post	-0.0501416
								AP77	AP77_7	8	around_entry	-0.0983951
								AP77	AP77_7	8	post	-0.0304657
								AP77	AP77_7	9	around_entry	-0.547362
								AP77	AP77_7	9	post	-0.596782
								AP77	AP77_7	10	around_entry	-0.740455
								AP77	AP77_7	10	post	-0.740455
								AP77	AP77_7	11	around_entry	-0.739654
								AP77	AP77_7	11	post	-0.740237
								AP77	AP77_7	12	around_entry	-0.74022
								AP77	AP77_7	12	post	-0.740391
								AP74	AP74_8	1	around_entry	0.207303
								AP74	AP74_8	1	post	0.375213
								AP74	AP74_8	2	around_entry	0.440936
								AP74	AP74_8	2	post	0.664359
								AP74	AP74_8	3	around_entry	0.658281
								AP74	AP74_8	3	post	0.513182
								AP74	AP74_8	4	around_entry	0.314878
								AP74	AP74_8	4	post	-0.0405491
								AP74	AP74_8	5	around_entry	0.0412786
								AP74	AP74_8	5	post	-0.101438
								AP74	AP74_8	6	around_entry	-0.07736
								AP74	AP74_8	6	post	-0.119297
								AP74	AP74_8	7	around_entry	0.374925
								AP74	AP74_8	7	post	0.208413
								AP74	AP74_8	8	around_entry	0.5308
								AP74	AP74_8	8	post	0.252481
								AP74	AP74_8	9	around_entry	0.220493
								AP74	AP74_8	9	post	0.205801
								AP74	AP74_8	10	around_entry	0.205801
								AP74	AP74_8	10	post	-0.1116
								AP74	AP74_8	11	around_entry	0.268073
								AP74	AP74_8	11	post	0.306037
								AP74	AP74_8	12	around_entry	-0.237897
								AP74	AP74_8	12	post	-0.281978
								AP74	AP74_8	13	around_entry	0.106388
								AP74	AP74_8	13	post	-0.70885
								AP74	AP74_8	14	around_entry	-0.964052
								AP74	AP74_8	14	post	-0.964422
								AP77	AP77_8	1	around_entry	0.961958
								AP77	AP77_8	1	post	1.80827
								AP77	AP77_8	2	around_entry	1.80827
								AP77	AP77_8	2	post	2.91196
								AP77	AP77_8	3	around_entry	1.18708
								AP77	AP77_8	3	post	-0.352436
								AP77	AP77_8	4	around_entry	0.016665
								AP77	AP77_8	4	post	-0.0438964
								AP77	AP77_8	5	around_entry	1.22001
								AP77	AP77_8	5	post	1.21847
								AP77	AP77_8	6	around_entry	-0.23113
								AP77	AP77_8	6	post	0.594645
								AP77	AP77_8	7	around_entry	0.630729
								AP77	AP77_8	7	post	0.760539
								AP77	AP77_8	8	around_entry	0.811701
								AP77	AP77_8	8	post	0.64863
								AP77	AP77_8	9	around_entry	-1.20875
								AP77	AP77_8	9	post	-1.09747
								AP77	AP77_8	10	around_entry	-0.61369
								AP77	AP77_8	10	post	-0.0719168
								AP77	AP77_8	11	around_entry	-0.938158
								AP77	AP77_8	11	post	-0.623154
								AP77	AP77_8	12	around_entry	-0.819255
								AP77	AP77_8	12	post	-0.926855
								AP49	AP49_9	2	around_entry	1.43571
								AP49	AP49_9	2	post	0.866358
								AP49	AP49_9	3	around_entry	1.98808
								AP49	AP49_9	3	post	1.88317
								AP49	AP49_9	4	around_entry	0.417516
								AP49	AP49_9	4	post	-0.220371
								AP77	AP77_9	1	around_entry	1.50714
								AP77	AP77_9	1	post	0.885498
								AP77	AP77_9	2	around_entry	0.885498
								AP77	AP77_9	2	post	0.94879
								AP77	AP77_9	3	around_entry	0.450441
								AP77	AP77_9	3	post	0.820629
								AP77	AP77_9	4	around_entry	1.19143
								AP77	AP77_9	4	post	0.926984
								AP77	AP77_9	5	around_entry	0.12239
								AP77	AP77_9	5	post	0.102024
								AP77	AP77_9	6	around_entry	0.246882
								AP77	AP77_9	6	post	0.0874438
								AP77	AP77_9	7	around_entry	0.698352
								AP77	AP77_9	7	post	0.101116
								AP77	AP77_9	8	around_entry	-0.432828
								AP77	AP77_9	8	post	-0.234889
								AP77	AP77_9	9	around_entry	-0.472351
								AP77	AP77_9	9	post	-0.540129
								AP77	AP77_9	10	around_entry	-0.469199
								AP77	AP77_9	10	post	-0.461362
								AP77	AP77_9	11	around_entry	-0.539144
								AP77	AP77_9	11	post	-0.51895
								AP77	AP77_9	12	around_entry	-0.539419
								AP77	AP77_9	12	post	-0.537841
								AP77	AP77_13	1	around_entry	0.969927
								AP77	AP77_13	1	post	1.0736
								AP77	AP77_13	2	around_entry	1.0736
								AP77	AP77_13	2	post	-0.22939
								AP77	AP77_13	3	around_entry	0.559815
								AP77	AP77_13	3	post	0.357978
								AP77	AP77_13	4	around_entry	0.0394978
								AP77	AP77_13	4	post	-0.578787
								AP77	AP77_13	5	around_entry	0.824598
								AP77	AP77_13	5	post	-0.247271
								AP77	AP77_13	6	around_entry	0.503184
								AP77	AP77_13	6	post	0.526239
								AP77	AP77_13	7	around_entry	1.31902
								AP77	AP77_13	7	post	0.504387
								AP77	AP77_13	8	around_entry	0.256317
								AP77	AP77_13	8	post	0.11192
								AP77	AP77_13	9	around_entry	0.414964
								AP77	AP77_13	9	post	1.15743
								AP77	AP77_13	10	around_entry	-0.955528
								AP77	AP77_13	10	post	-1.19568
								AP77	AP77_13	11	around_entry	-1.24191
								AP77	AP77_13	11	post	-1.25228
								AP77	AP77_13	12	around_entry	-0.914265
								AP77	AP77_13	12	post	-0.315043
								AP46	AP46_14	1	around_entry	3.77028
								AP46	AP46_14	1	post	3.30819
								AP46	AP46_14	2	around_entry	-0.163671
								AP46	AP46_14	2	post	-0.055501
								AP46	AP46_14	3	around_entry	-0.357875
								AP46	AP46_14	3	post	-0.221349
								AP77	AP77_14	1	around_entry	0.348929
								AP77	AP77_14	1	post	-0.321879
								AP77	AP77_14	2	around_entry	-0.321879
								AP77	AP77_14	2	post	0.284827
								AP77	AP77_14	3	around_entry	0.341773
								AP77	AP77_14	3	post	1.90129
								AP77	AP77_14	4	around_entry	3.89548
								AP77	AP77_14	4	post	1.19065
								AP77	AP77_14	5	around_entry	-0.0834825
								AP77	AP77_14	5	post	-0.0184231
								AP77	AP77_14	6	around_entry	0.192986
								AP77	AP77_14	6	post	-0.367074
								AP77	AP77_14	7	around_entry	0.0803712
								AP77	AP77_14	7	post	-0.255826
								AP77	AP77_14	8	around_entry	-0.245311
								AP77	AP77_14	8	post	-0.348622
								AP77	AP77_14	9	around_entry	-0.513243
								AP77	AP77_14	9	post	-0.5934
								AP77	AP77_14	10	around_entry	-0.526318
								AP77	AP77_14	10	post	-0.391469
								AP77	AP77_14	11	around_entry	-0.445863
								AP77	AP77_14	11	post	-0.565206
								AP77	AP77_14	12	around_entry	-0.410974
								AP77	AP77_14	12	post	-0.322762
								AP78	AP78_14	1	around_entry	-0.424945
								AP78	AP78_14	1	post	-0.87293
								AP78	AP78_14	2	around_entry	-0.66607
								AP78	AP78_14	2	post	-0.534563
								AP78	AP78_14	3	around_entry	-0.663503
								AP78	AP78_14	3	post	0.00628233
								AP78	AP78_14	4	around_entry	-0.0433697
								AP78	AP78_14	4	post	1.68529
								AP78	AP78_14	5	around_entry	-0.979559
								AP78	AP78_14	5	post	-1.03839
								AP78	AP78_14	6	around_entry	0.606852
								AP78	AP78_14	6	post	-0.799221
								AP78	AP78_14	7	around_entry	-0.663704
								AP78	AP78_14	7	post	-0.696726
								AP78	AP78_14	8	around_entry	0.0979858
								AP78	AP78_14	8	post	0.071282
								AP78	AP78_14	9	around_entry	1.94578
								AP78	AP78_14	9	post	2.92258
								AP78	AP78_14	10	around_entry	-0.102053
								AP78	AP78_14	10	post	-0.425992
								AP78	AP78_14	11	around_entry	0.144496
								AP78	AP78_14	11	post	-0.153673
								AP78	AP78_14	12	around_entry	-0.382897
								AP78	AP78_14	12	post	0.331955
								AP78	AP78_14	13	around_entry	0.0356703
								AP78	AP78_14	13	post	1.00419
								AP78	AP78_14	14	around_entry	-1.01331
								AP78	AP78_14	14	post	2.09729
								AP78	AP78_14	15	around_entry	-0.126518
								AP78	AP78_14	15	post	0.673545
								AP78	AP78_14	16	around_entry	-0.310572
								AP78	AP78_14	16	post	0.497932
								AP78	AP78_14	17	around_entry	-0.713198
								AP78	AP78_14	17	post	1.34347
								AP77	AP77_15	1	around_entry	2.5198
								AP77	AP77_15	1	post	1.89968
								AP77	AP77_15	2	around_entry	1.89968
								AP77	AP77_15	2	post	1.63333
								AP77	AP77_15	3	around_entry	1.09165
								AP77	AP77_15	3	post	1.47908
								AP77	AP77_15	4	around_entry	1.58662
								AP77	AP77_15	4	post	1.81586
								AP77	AP77_15	5	around_entry	0.415831
								AP77	AP77_15	5	post	0.293121
								AP77	AP77_15	6	around_entry	0.71352
								AP77	AP77_15	6	post	0.519236
								AP77	AP77_15	7	around_entry	0.089467
								AP77	AP77_15	7	post	0.235373
								AP77	AP77_15	8	around_entry	0.100535
								AP77	AP77_15	8	post	0.0805392
								AP77	AP77_15	9	around_entry	-0.421865
								AP77	AP77_15	9	post	-0.564767
								AP77	AP77_15	10	around_entry	-0.907454
								AP77	AP77_15	10	post	-0.811341
								AP77	AP77_15	11	around_entry	-0.950643
								AP77	AP77_15	11	post	-0.955936
								AP77	AP77_15	12	around_entry	-0.957724
								AP77	AP77_15	12	post	-0.957733
								AP74	AP74_16	1	around_entry	0.897692
								AP74	AP74_16	1	post	1.36488
								AP74	AP74_16	2	around_entry	1.5227
								AP74	AP74_16	2	post	2.15263
								AP74	AP74_16	3	around_entry	1.2505
								AP74	AP74_16	3	post	1.27929
								AP74	AP74_16	4	around_entry	0.692669
								AP74	AP74_16	4	post	-0.28184
								AP74	AP74_16	5	around_entry	-0.595423
								AP74	AP74_16	5	post	-0.569363
								AP74	AP74_16	6	around_entry	-0.703089
								AP74	AP74_16	6	post	-0.200358
								AP74	AP74_16	7	around_entry	1.06471
								AP74	AP74_16	7	post	-0.341529
								AP74	AP74_16	8	around_entry	-0.82908
								AP74	AP74_16	8	post	-0.786042
								AP74	AP74_16	9	around_entry	-0.786042
								AP74	AP74_16	9	post	-0.0523327
								AP74	AP74_16	10	around_entry	0.233423
								AP74	AP74_16	10	post	0.469245
								AP74	AP74_16	11	around_entry	2.51308
								AP74	AP74_16	11	post	1.33804
								AP74	AP74_16	12	around_entry	0.791562
								AP74	AP74_16	12	post	-0.831101
								AP74	AP74_16	13	around_entry	1.1233
								AP74	AP74_16	13	post	-0.845181
								AP74	AP74_16	14	around_entry	-1.16427
								AP74	AP74_16	14	post	-0.315149
								AP77	AP77_16	1	around_entry	-0.536602
								AP77	AP77_16	1	post	-0.936051
								AP77	AP77_16	2	around_entry	-0.936051
								AP77	AP77_16	2	post	-0.648595
								AP77	AP77_16	3	around_entry	-0.34847
								AP77	AP77_16	3	post	-0.724995
								AP77	AP77_16	4	around_entry	-0.750803
								AP77	AP77_16	4	post	-0.797696
								AP77	AP77_16	5	around_entry	-0.0901468
								AP77	AP77_16	5	post	1.84986
								AP77	AP77_16	6	around_entry	-0.127804
								AP77	AP77_16	6	post	0.252306
								AP77	AP77_16	7	around_entry	0.365545
								AP77	AP77_16	7	post	0.975825
								AP77	AP77_16	8	around_entry	0.0909607
								AP77	AP77_16	8	post	-0.0704454
								AP77	AP77_16	9	around_entry	-0.405235
								AP77	AP77_16	9	post	-0.370687
								AP77	AP77_16	10	around_entry	-0.0311124
								AP77	AP77_16	10	post	0.560662
								AP77	AP77_16	11	around_entry	-0.673383
								AP77	AP77_16	11	post	-0.318351
								AP77	AP77_16	12	around_entry	-0.586371
								AP77	AP77_16	12	post	-0.543184
								AP46	AP46_17	1	around_entry	2.71473
								AP46	AP46_17	1	post	2.59644
								AP46	AP46_17	2	around_entry	0.16868
								AP46	AP46_17	2	post	0.178998
								AP46	AP46_17	3	around_entry	-0.29633
								AP46	AP46_17	3	post	-0.165772
								AP77	AP77_17	1	around_entry	-0.981145
								AP77	AP77_17	1	post	-0.981145
								AP77	AP77_17	2	around_entry	-0.981145
								AP77	AP77_17	2	post	-0.981145
								AP77	AP77_17	3	around_entry	-0.675931
								AP77	AP77_17	3	post	-0.305425
								AP77	AP77_17	4	around_entry	-0.458766
								AP77	AP77_17	4	post	0.0431812
								AP77	AP77_17	5	around_entry	-0.136234
								AP77	AP77_17	5	post	-0.0270312
								AP77	AP77_17	6	around_entry	0.0911778
								AP77	AP77_17	6	post	-0.329988
								AP77	AP77_17	7	around_entry	1.26144
								AP77	AP77_17	7	post	0.191137
								AP77	AP77_17	8	around_entry	0.062999
								AP77	AP77_17	8	post	0.34074
								AP77	AP77_17	9	around_entry	-0.215746
								AP77	AP77_17	9	post	-0.52908
								AP77	AP77_17	10	around_entry	0.225636
								AP77	AP77_17	10	post	-0.188003
								AP77	AP77_17	11	around_entry	-0.887043
								AP77	AP77_17	11	post	-0.709042
								AP77	AP77_17	12	around_entry	-0.318137
								AP77	AP77_17	12	post	-0.648015
								AP74	AP74_18	1	around_entry	2.12902
								AP74	AP74_18	1	post	2.06956
								AP74	AP74_18	2	around_entry	1.77412
								AP74	AP74_18	2	post	0.471996
								AP74	AP74_18	3	around_entry	0.982691
								AP74	AP74_18	3	post	1.23822
								AP74	AP74_18	4	around_entry	-0.0201741
								AP74	AP74_18	4	post	-0.250946
								AP74	AP74_18	5	around_entry	-0.117332
								AP74	AP74_18	5	post	-0.24416
								AP74	AP74_18	6	around_entry	0.109763
								AP74	AP74_18	6	post	-0.281928
								AP74	AP74_18	7	around_entry	-1.00029
								AP74	AP74_18	7	post	-1.20655
								AP74	AP74_18	8	around_entry	-1.12227
								AP74	AP74_18	8	post	-0.968457
								AP74	AP74_18	9	around_entry	-1.02326
								AP74	AP74_18	9	post	-0.532913
								AP74	AP74_18	10	around_entry	-0.781733
								AP74	AP74_18	10	post	-1.15664
								AP74	AP74_18	11	around_entry	-1.09738
								AP74	AP74_18	11	post	-0.246363
								AP74	AP74_18	12	around_entry	0.455247
								AP74	AP74_18	12	post	0.548947
								AP74	AP74_18	13	around_entry	-1.269
								AP74	AP74_18	13	post	-1.269
								AP74	AP74_18	14	around_entry	-1.269
								AP74	AP74_18	14	post	-1.269
								AP77	AP77_18	1	around_entry	2.22624
								AP77	AP77_18	1	post	1.83681
								AP77	AP77_18	2	around_entry	1.83681
								AP77	AP77_18	2	post	1.10999
								AP77	AP77_18	3	around_entry	-0.131719
								AP77	AP77_18	3	post	0.0606993
								AP77	AP77_18	4	around_entry	1.58023
								AP77	AP77_18	4	post	1.34416
								AP77	AP77_18	5	around_entry	0.0713846
								AP77	AP77_18	5	post	0.178823
								AP77	AP77_18	6	around_entry	0.102847
								AP77	AP77_18	6	post	0.866039
								AP77	AP77_18	7	around_entry	-0.412494
								AP77	AP77_18	7	post	-0.587858
								AP77	AP77_18	8	around_entry	-0.468626
								AP77	AP77_18	8	post	-0.428737
								AP77	AP77_18	9	around_entry	-0.550153
								AP77	AP77_18	9	post	-0.247543
								AP77	AP77_18	10	around_entry	-0.676813
								AP77	AP77_18	10	post	-0.735011
								AP77	AP77_18	11	around_entry	-0.0231488
								AP77	AP77_18	11	post	-0.241585
								AP77	AP77_18	12	around_entry	-0.691097
								AP77	AP77_18	12	post	-0.738754
								AP46	AP46_19	1	around_entry	3.05069
								AP46	AP46_19	1	post	2.87616
								AP46	AP46_19	2	around_entry	0.15623
								AP46	AP46_19	2	post	0.13815
								AP46	AP46_19	3	around_entry	-0.109005
								AP46	AP46_19	3	post	-0.11329
								AP74	AP74_19	1	around_entry	2.77812
								AP74	AP74_19	1	post	2.74591
								AP74	AP74_19	2	around_entry	2.51622
								AP74	AP74_19	2	post	2.47412
								AP74	AP74_19	3	around_entry	1.03525
								AP74	AP74_19	3	post	1.00059
								AP74	AP74_19	4	around_entry	0.716329
								AP74	AP74_19	4	post	0.696369
								AP74	AP74_19	5	around_entry	0.659739
								AP74	AP74_19	5	post	0.654109
								AP74	AP74_19	6	around_entry	0.570582
								AP74	AP74_19	6	post	0.552501
								AP74	AP74_19	7	around_entry	0.365966
								AP74	AP74_19	7	post	0.399284
								AP74	AP74_19	8	around_entry	0.377734
								AP74	AP74_19	8	post	0.376426
								AP74	AP74_19	9	around_entry	0.35903
								AP74	AP74_19	9	post	0.287953
								AP74	AP74_19	10	around_entry	0.287953
								AP74	AP74_19	10	post	0.260592
								AP74	AP74_19	11	around_entry	0.137389
								AP74	AP74_19	11	post	0.168409
								AP74	AP74_19	12	around_entry	0.185608
								AP74	AP74_19	12	post	0.137851
								AP74	AP74_19	13	around_entry	-0.866116
								AP74	AP74_19	13	post	-0.866116
								AP74	AP74_19	14	around_entry	-0.866116
								AP74	AP74_19	14	post	-0.866116
								AP77	AP77_19	1	around_entry	1.09535
								AP77	AP77_19	1	post	1.28295
								AP77	AP77_19	2	around_entry	1.28295
								AP77	AP77_19	2	post	-0.0896639
								AP77	AP77_19	3	around_entry	2.06057
								AP77	AP77_19	3	post	2.36409
								AP77	AP77_19	4	around_entry	1.81527
								AP77	AP77_19	4	post	1.72629
								AP77	AP77_19	5	around_entry	1.06111
								AP77	AP77_19	5	post	-0.190973
								AP77	AP77_19	6	around_entry	0.502977
								AP77	AP77_19	6	post	-0.108668
								AP77	AP77_19	7	around_entry	-0.554504
								AP77	AP77_19	7	post	-1.09327
								AP77	AP77_19	8	around_entry	-0.501583
								AP77	AP77_19	8	post	0.130715
								AP77	AP77_19	9	around_entry	-0.141605
								AP77	AP77_19	9	post	-0.38895
								AP77	AP77_19	10	around_entry	-0.980503
								AP77	AP77_19	10	post	-1.13802
								AP77	AP77_19	11	around_entry	0.0332802
								AP77	AP77_19	11	post	-0.945896
								AP77	AP77_19	12	around_entry	0.485933
								AP77	AP77_19	12	post	-0.442054
								AP46	AP46_20	1	around_entry	2.75149
								AP46	AP46_20	1	post	2.66275
								AP46	AP46_20	2	around_entry	0.31025
								AP46	AP46_20	2	post	0.269158
								AP46	AP46_20	3	around_entry	-0.234241
								AP46	AP46_20	3	post	-0.179521
								AP46	AP46_21	1	around_entry	2.64217
								AP46	AP46_21	1	post	2.16778
								AP46	AP46_21	2	around_entry	-0.220735
								AP46	AP46_21	2	post	-0.256704
								AP46	AP46_21	3	around_entry	-0.264294
								AP46	AP46_21	3	post	-0.267727
								AP46	AP46_22	1	around_entry	3.03439
								AP46	AP46_22	1	post	2.76858
								AP46	AP46_22	2	around_entry	0.654139
								AP46	AP46_22	2	post	1.41832
								AP46	AP46_22	3	around_entry	-0.410766
								AP46	AP46_22	3	post	-0.382813
								AP74	AP74_22	1	around_entry	3.04447
								AP74	AP74_22	1	post	3.39433
								AP74	AP74_22	2	around_entry	-0.800839
								AP74	AP74_22	2	post	-0.838402
								AP74	AP74_22	3	around_entry	-0.0594273
								AP74	AP74_22	3	post	-0.0707318
								AP74	AP74_22	4	around_entry	1.54753
								AP74	AP74_22	4	post	0.770126
								AP74	AP74_22	5	around_entry	-0.132083
								AP74	AP74_22	5	post	0.213801
								AP74	AP74_22	6	around_entry	0.15704
								AP74	AP74_22	6	post	0.0226933
								AP74	AP74_22	7	around_entry	2.14349
								AP74	AP74_22	7	post	1.27935
								AP74	AP74_22	8	around_entry	0.0720796
								AP74	AP74_22	8	post	1.33034
								AP74	AP74_22	9	around_entry	1.33034
								AP74	AP74_22	9	post	0.760677
								AP74	AP74_22	10	around_entry	0.779876
								AP74	AP74_22	10	post	0.718169
								AP74	AP74_22	11	around_entry	1.37955
								AP74	AP74_22	11	post	0.248274
								AP74	AP74_22	12	around_entry	-0.369183
								AP74	AP74_22	12	post	-0.669267
								AP74	AP74_22	13	around_entry	0.85459
								AP74	AP74_22	13	post	-0.209015
								AP74	AP74_22	14	around_entry	-0.911766
								AP74	AP74_22	14	post	-0.816392
								AP46	AP46_23	1	around_entry	3.12046
								AP46	AP46_23	1	post	2.69335
								AP46	AP46_23	2	around_entry	-0.0482951
								AP46	AP46_23	2	post	0.079715
								AP46	AP46_23	3	around_entry	-0.240382
								AP46	AP46_23	3	post	-0.0104875
								AP74	AP74_23	1	around_entry	-0.548399
								AP74	AP74_23	1	post	-0.552068
								AP74	AP74_23	2	around_entry	0.342813
								AP74	AP74_23	2	post	0.196574
								AP74	AP74_23	3	around_entry	0.22125
								AP74	AP74_23	3	post	-0.256782
								AP74	AP74_23	4	around_entry	-0.552622
								AP74	AP74_23	4	post	-0.448945
								AP74	AP74_23	5	around_entry	-0.546744
								AP74	AP74_23	5	post	-0.552365
								AP74	AP74_23	6	around_entry	-0.525242
								AP74	AP74_23	6	post	-0.481513
								AP74	AP74_23	7	around_entry	0.233682
								AP74	AP74_23	7	post	-0.506092
								AP74	AP74_23	8	around_entry	-0.403102
								AP74	AP74_23	8	post	-0.231442
								AP74	AP74_23	9	around_entry	-0.231442
								AP74	AP74_23	9	post	0.20455
								AP74	AP74_23	10	around_entry	0.20455
								AP74	AP74_23	10	post	-0.29138
								AP74	AP74_23	11	around_entry	0.198703
								AP74	AP74_23	11	post	0.663007
								AP74	AP74_23	12	around_entry	-0.12546
								AP74	AP74_23	12	post	-0.208559
								AP74	AP74_23	13	around_entry	0.166213
								AP74	AP74_23	13	post	-0.191307
								AP74	AP74_23	14	around_entry	-0.467914
								AP74	AP74_23	14	post	-0.176338
								AP74	AP74_25	1	around_entry	3.12872
								AP74	AP74_25	1	post	3.31241
								AP74	AP74_25	2	around_entry	2.5661
								AP74	AP74_25	2	post	2.59165
								AP74	AP74_25	3	around_entry	0.890752
								AP74	AP74_25	3	post	0.493541
								AP74	AP74_25	4	around_entry	0.293465
								AP74	AP74_25	4	post	0.165136
								AP74	AP74_25	5	around_entry	0.123479
								AP74	AP74_25	5	post	0.103054
								AP74	AP74_25	6	around_entry	-0.0082516
								AP74	AP74_25	6	post	0.0751726
								AP74	AP74_25	7	around_entry	0.311674
								AP74	AP74_25	7	post	0.330882
								AP74	AP74_25	8	around_entry	0.113039
								AP74	AP74_25	8	post	0.170693
								AP74	AP74_25	9	around_entry	0.0254087
								AP74	AP74_25	9	post	0.0410133
								AP74	AP74_25	10	around_entry	0.142809
								AP74	AP74_25	10	post	0.348289
								AP74	AP74_25	11	around_entry	0.453434
								AP74	AP74_25	11	post	0.031145
								AP74	AP74_25	12	around_entry	0.0350114
								AP74	AP74_25	12	post	-0.102568
								AP74	AP74_25	13	around_entry	-0.67778
								AP74	AP74_25	13	post	-0.728672
								AP74	AP74_25	14	around_entry	-0.7452
								AP74	AP74_25	14	post	-0.746248
								AP74	AP74_27	1	around_entry	2.89498
								AP74	AP74_27	1	post	3.02318
								AP74	AP74_27	2	around_entry	2.60819
								AP74	AP74_27	2	post	2.52763
								AP74	AP74_27	3	around_entry	1.02221
								AP74	AP74_27	3	post	0.902054
								AP74	AP74_27	4	around_entry	0.673334
								AP74	AP74_27	4	post	0.595262
								AP74	AP74_27	5	around_entry	0.569565
								AP74	AP74_27	5	post	0.562868
								AP74	AP74_27	6	around_entry	0.494269
								AP74	AP74_27	6	post	0.520891
								AP74	AP74_27	7	around_entry	0.287871
								AP74	AP74_27	7	post	0.342936
								AP74	AP74_27	8	around_entry	0.291608
								AP74	AP74_27	8	post	0.252493
								AP74	AP74_27	9	around_entry	0.188135
								AP74	AP74_27	9	post	0.18027
								AP74	AP74_27	10	around_entry	0.177297
								AP74	AP74_27	10	post	0.110414
								AP74	AP74_27	11	around_entry	0.218733
								AP74	AP74_27	11	post	0.191196
								AP74	AP74_27	12	around_entry	0.0601583
								AP74	AP74_27	12	post	0.0291077
								AP74	AP74_27	13	around_entry	-0.743296
								AP74	AP74_27	13	post	-0.743296
								AP74	AP74_27	14	around_entry	-0.743296
								AP74	AP74_27	14	post	-0.743296
								AP74	AP74_29	1	around_entry	3.12362
								AP74	AP74_29	1	post	3.03062
								AP74	AP74_29	2	around_entry	2.6869
								AP74	AP74_29	2	post	2.68611
								AP74	AP74_29	3	around_entry	1.13255
								AP74	AP74_29	3	post	1.05707
								AP74	AP74_29	4	around_entry	0.725193
								AP74	AP74_29	4	post	0.726619
								AP74	AP74_29	5	around_entry	0.621644
								AP74	AP74_29	5	post	0.572918
								AP74	AP74_29	6	around_entry	0.469301
								AP74	AP74_29	6	post	0.405988
								AP74	AP74_29	7	around_entry	-0.120726
								AP74	AP74_29	7	post	-0.061846
								AP74	AP74_29	8	around_entry	-0.213557
								AP74	AP74_29	8	post	-0.244435
								AP74	AP74_29	9	around_entry	-0.206214
								AP74	AP74_29	9	post	-0.192544
								AP74	AP74_29	10	around_entry	-0.192544
								AP74	AP74_29	10	post	-0.252088
								AP74	AP74_29	11	around_entry	-0.179155
								AP74	AP74_29	11	post	-0.271846
								AP74	AP74_29	12	around_entry	-0.065809
								AP74	AP74_29	12	post	-0.0872022
								AP74	AP74_29	13	around_entry	-0.639015
								AP74	AP74_29	13	post	-0.639015
								AP74	AP74_29	14	around_entry	-0.639015
								AP74	AP74_29	14	post	-0.639015
								AP74	AP74_30	1	around_entry	3.33166
								AP74	AP74_30	1	post	3.31814
								AP74	AP74_30	2	around_entry	2.98352
								AP74	AP74_30	2	post	2.78066
								AP74	AP74_30	3	around_entry	0.639682
								AP74	AP74_30	3	post	0.637505
								AP74	AP74_30	4	around_entry	0.349621
								AP74	AP74_30	4	post	0.312691
								AP74	AP74_30	5	around_entry	0.292251
								AP74	AP74_30	5	post	0.360553
								AP74	AP74_30	6	around_entry	0.406064
								AP74	AP74_30	6	post	0.339642
								AP74	AP74_30	7	around_entry	0.180271
								AP74	AP74_30	7	post	0.144207
								AP74	AP74_30	8	around_entry	0.00284924
								AP74	AP74_30	8	post	-0.0811225
								AP74	AP74_30	9	around_entry	-0.0811225
								AP74	AP74_30	9	post	0.0727909
								AP74	AP74_30	10	around_entry	-0.191046
								AP74	AP74_30	10	post	-0.229982
								AP74	AP74_30	11	around_entry	-0.16326
								AP74	AP74_30	11	post	-0.113022
								AP74	AP74_30	12	around_entry	-0.140846
								AP74	AP74_30	12	post	0.0523093
								AP74	AP74_30	13	around_entry	-0.698792
								AP74	AP74_30	13	post	-0.698817
								AP74	AP74_30	14	around_entry	-0.698571
								AP74	AP74_30	14	post	-0.698754
								AP74	AP74_33	1	around_entry	2.69781
								AP74	AP74_33	1	post	2.66128
								AP74	AP74_33	2	around_entry	2.41353
								AP74	AP74_33	2	post	2.33781
								AP74	AP74_33	3	around_entry	1.00328
								AP74	AP74_33	3	post	1.04511
								AP74	AP74_33	4	around_entry	0.771592
								AP74	AP74_33	4	post	0.791072
								AP74	AP74_33	5	around_entry	0.775891
								AP74	AP74_33	5	post	0.742598
								AP74	AP74_33	6	around_entry	0.776008
								AP74	AP74_33	6	post	0.733266
								AP74	AP74_33	7	around_entry	0.540045
								AP74	AP74_33	7	post	0.476705
								AP74	AP74_33	8	around_entry	0.391969
								AP74	AP74_33	8	post	0.292543
								AP74	AP74_33	9	around_entry	0.369736
								AP74	AP74_33	9	post	0.456819
								AP74	AP74_33	10	around_entry	0.378031
								AP74	AP74_33	10	post	0.236005
								AP74	AP74_33	11	around_entry	0.147539
								AP74	AP74_33	11	post	0.260414
								AP74	AP74_33	12	around_entry	0.124182
								AP74	AP74_33	12	post	0.104433
								AP74	AP74_33	13	around_entry	-0.958441
								AP74	AP74_33	13	post	-0.958441
								AP74	AP74_33	14	around_entry	-0.958441
								AP74	AP74_33	14	post	-0.958441
								AP74	AP74_35	1	around_entry	-0.182422
								AP74	AP74_35	1	post	0.0996639
								AP74	AP74_35	2	around_entry	-0.0762418
								AP74	AP74_35	2	post	-0.0731008
								AP74	AP74_35	3	around_entry	0.152175
								AP74	AP74_35	3	post	-0.125461
								AP74	AP74_35	4	around_entry	0.0148516
								AP74	AP74_35	4	post	-0.0304114
								AP74	AP74_35	5	around_entry	-0.160377
								AP74	AP74_35	5	post	-0.132462
								AP74	AP74_35	6	around_entry	-0.129641
								AP74	AP74_35	6	post	-0.117837
								AP74	AP74_35	7	around_entry	0.00899845
								AP74	AP74_35	7	post	0.217447
								AP74	AP74_35	8	around_entry	0.196366
								AP74	AP74_35	8	post	0.227841
								AP74	AP74_35	9	around_entry	0.115246
								AP74	AP74_35	9	post	0.116818
								AP74	AP74_35	10	around_entry	0.143919
								AP74	AP74_35	10	post	-0.0538814
								AP74	AP74_35	11	around_entry	0.0153816
								AP74	AP74_35	11	post	-0.0946201
								AP74	AP74_35	12	around_entry	-0.541308
								AP74	AP74_35	12	post	0.0490397
								AP74	AP74_35	13	around_entry	-0.188949
								AP74	AP74_35	13	post	-0.431458
								AP74	AP74_35	14	around_entry	-0.727754
								AP74	AP74_35	14	post	-0.72796
								AP74	AP74_36	1	around_entry	2.93627
								AP74	AP74_36	1	post	2.93282
								AP74	AP74_36	2	around_entry	2.71753
								AP74	AP74_36	2	post	2.72003
								AP74	AP74_36	3	around_entry	0.959331
								AP74	AP74_36	3	post	1.00749
								AP74	AP74_36	4	around_entry	0.701112
								AP74	AP74_36	4	post	0.666071
								AP74	AP74_36	5	around_entry	0.660609
								AP74	AP74_36	5	post	0.607634
								AP74	AP74_36	6	around_entry	0.5943
								AP74	AP74_36	6	post	0.561243
								AP74	AP74_36	7	around_entry	0.45724
								AP74	AP74_36	7	post	0.381647
								AP74	AP74_36	8	around_entry	0.319218
								AP74	AP74_36	8	post	0.285999
								AP74	AP74_36	9	around_entry	0.285999
								AP74	AP74_36	9	post	0.309992
								AP74	AP74_36	10	around_entry	0.359655
								AP74	AP74_36	10	post	0.335623
								AP74	AP74_36	11	around_entry	0.320314
								AP74	AP74_36	11	post	0.312894
								AP74	AP74_36	12	around_entry	0.281176
								AP74	AP74_36	12	post	0.223374
								AP74	AP74_36	13	around_entry	-0.875451
								AP74	AP74_36	13	post	-0.875451
								AP74	AP74_36	14	around_entry	-0.875451
								AP74	AP74_36	14	post	-0.875451

## Sheet: ED2
Extended Data Fig. 2i,j							Extended Data Fig. 2g						Extended Data Fig. c,d,e
state	group	modulation	n	total	percentage		unique_cell	animal	group	state	value_sum		unique_cell	group	treatment	value_sum	modulation
sated	low_anxiety	Inhibited	11	18	61.1111		RF24_1	RF24	low_anxiety	sated	0.579691		RF24_1	low_anxiety	OFF	0.116935	Inhibited
sated	high_anxiety	Inhibited	12	19	63.1579		RF24_2	RF24	low_anxiety	sated	0.392941		RF24_1	low_anxiety	ON	-0.117248	Inhibited
sated	high_anxiety	Excited	3	19	15.7895		RF24_3	RF24	low_anxiety	sated	0.0877353		RF24_2	low_anxiety	OFF	-0.00979359	non-responsive
sated	low_anxiety	Excited	5	18	27.7778		RF24_4	RF24	low_anxiety	sated	0.107949		RF24_2	low_anxiety	ON	0.00981974	non-responsive
							RF24_5	RF24	low_anxiety	sated	0.116646		RF24_3	low_anxiety	OFF	0.11166	Inhibited
Extended Data Fig. 2h							RF24_6	RF24	low_anxiety	sated	0.117752		RF24_3	low_anxiety	ON	-0.111958	Inhibited
animal	group	signal_mouse	AS_EPM				RF25_1	RF25	high_anxiety	sated	0.114369		RF24_4	low_anxiety	OFF	0.053412	Inhibited
RF24	low_anxiety	0.158643	0.145566				RF25_2	RF25	high_anxiety	sated	0.357689		RF24_4	low_anxiety	ON	-0.0535546	Inhibited
RF25	high_anxiety	0.117539	0.53249				RF25_3	RF25	high_anxiety	sated	0.183395		RF24_5	low_anxiety	OFF	0.0718989	Inhibited
RF63	high_anxiety	0.144626	0.791714				RF25_4	RF25	high_anxiety	sated	0.131717		RF24_5	low_anxiety	ON	-0.0720909	Inhibited
RF64	low_anxiety	0.101133	-0.109835				RF25_5	RF25	high_anxiety	sated	0.0574		RF24_6	low_anxiety	OFF	0.0342451	Inhibited
RF65	high_anxiety	0.131433	0.0553345				RF25_6	RF25	high_anxiety	sated	0.0159828		RF24_6	low_anxiety	ON	-0.0343366	Inhibited
RF66	low_anxiety	0.0622932	0.227386				RF63_1	RF63	high_anxiety	sated	0.529328		RF25_1	high_anxiety	OFF	0.133748	Inhibited
RF67	low_anxiety	0.0626063	-0.0800125				RF63_10	RF63	high_anxiety	sated	0.0495294		RF25_1	high_anxiety	ON	-0.134105	Inhibited
							RF63_11	RF63	high_anxiety	sated	0.00394817		RF25_2	high_anxiety	OFF	0.191628	Inhibited
							RF63_2	RF63	high_anxiety	sated	0.00178699		RF25_2	high_anxiety	ON	-0.19214	Inhibited
							RF63_3	RF63	high_anxiety	sated	0.0257898		RF25_3	high_anxiety	OFF	0.153609	Inhibited
							RF63_4	RF63	high_anxiety	sated	0.582082		RF25_3	high_anxiety	ON	-0.154019	Inhibited
							RF63_5	RF63	high_anxiety	sated	0.283586		RF25_4	high_anxiety	OFF	0.0266756	Inhibited
							RF63_6	RF63	high_anxiety	sated	0.262844		RF25_4	high_anxiety	ON	-0.0267468	Inhibited
							RF63_7	RF63	high_anxiety	sated	0.0135781		RF25_5	high_anxiety	OFF	0.0332872	Inhibited
							RF63_8	RF63	high_anxiety	sated	0.108492		RF25_5	high_anxiety	ON	-0.0333761	Inhibited
							RF63_9	RF63	high_anxiety	sated	0.0183183		RF25_6	high_anxiety	OFF	0.00767778	non-responsive
							RF64_1	RF64	low_anxiety	sated	0.188332		RF25_6	high_anxiety	ON	-0.00769828	non-responsive
							RF64_2	RF64	low_anxiety	sated	0.353828		RF63_1	high_anxiety	OFF	0.266185	Inhibited
							RF64_3	RF64	low_anxiety	sated	0.0136057		RF63_1	high_anxiety	ON	-0.266851	Inhibited
							RF65_1	RF65	high_anxiety	sated	0.262454		RF63_10	high_anxiety	OFF	0.167486	Inhibited
							RF65_2	RF65	high_anxiety	sated	0.102874		RF63_10	high_anxiety	ON	-0.167905	Inhibited
							RF66_1	RF66	low_anxiety	sated	0.144704		RF63_11	high_anxiety	OFF	-0.0452358	Excited
							RF66_2	RF66	low_anxiety	sated	0.0591391		RF63_11	high_anxiety	ON	0.045349	Excited
							RF66_3	RF66	low_anxiety	sated	0.0974946		RF63_2	high_anxiety	OFF	-0.29432	Excited
							RF66_4	RF66	low_anxiety	sated	0.0514885		RF63_2	high_anxiety	ON	0.295056	Excited
							RF67_1	RF67	low_anxiety	sated	0.133647		RF63_3	high_anxiety	OFF	-0.00526804	non-responsive
							RF67_2	RF67	low_anxiety	sated	0.034885		RF63_3	high_anxiety	ON	0.00528123	non-responsive
							RF67_3	RF67	low_anxiety	sated	0.0117601		RF63_4	high_anxiety	OFF	0.218312	Inhibited
							RF67_4	RF67	low_anxiety	sated	0		RF63_4	high_anxiety	ON	-0.218858	Inhibited
							RF67_5	RF67	low_anxiety	sated	1.09369e-05		RF63_5	high_anxiety	OFF	0.319136	Inhibited
													RF63_5	high_anxiety	ON	-0.319935	Inhibited
													RF63_6	high_anxiety	OFF	0.249398	Inhibited
													RF63_6	high_anxiety	ON	-0.250022	Inhibited
													RF63_7	high_anxiety	OFF	0.0020866	non-responsive
													RF63_7	high_anxiety	ON	-0.00209182	non-responsive
													RF63_8	high_anxiety	OFF	0.0756078	Inhibited
													RF63_8	high_anxiety	ON	-0.075797	Inhibited
													RF63_9	high_anxiety	OFF	0.000237834	non-responsive
													RF63_9	high_anxiety	ON	-0.000238429	non-responsive
													RF64_1	low_anxiety	OFF	-0.117177	Excited
													RF64_1	low_anxiety	ON	0.11747	Excited
													RF64_2	low_anxiety	OFF	0.196221	Inhibited
													RF64_2	low_anxiety	ON	-0.196712	Inhibited
													RF64_3	low_anxiety	OFF	-0.178191	Excited
													RF64_3	low_anxiety	ON	0.178637	Excited
													RF65_1	high_anxiety	OFF	0.194696	Inhibited
													RF65_1	high_anxiety	ON	-0.195183	Inhibited
													RF65_2	high_anxiety	OFF	-0.157043	Excited
													RF65_2	high_anxiety	ON	0.157436	Excited
													RF66_1	low_anxiety	OFF	0.0386189	Inhibited
													RF66_1	low_anxiety	ON	-0.0387156	Inhibited
													RF66_2	low_anxiety	OFF	0.0728775	Inhibited
													RF66_2	low_anxiety	ON	-0.0730598	Inhibited
													RF66_3	low_anxiety	OFF	0.0810936	Inhibited
													RF66_3	low_anxiety	ON	-0.0812966	Inhibited
													RF66_4	low_anxiety	OFF	0.0721281	Inhibited
													RF66_4	low_anxiety	ON	-0.0723086	Inhibited
													RF67_1	low_anxiety	OFF	-0.015569	non-responsive
													RF67_1	low_anxiety	ON	0.015608	non-responsive
													RF67_2	low_anxiety	OFF	0.0454261	Inhibited
													RF67_2	low_anxiety	ON	-0.0455398	Inhibited
													RF67_3	low_anxiety	OFF	-0.0763482	Excited
													RF67_3	low_anxiety	ON	0.0765393	Excited
													RF67_4	low_anxiety	OFF	-0.0296355	Excited
													RF67_4	low_anxiety	ON	0.0297096	Excited
													RF67_5	low_anxiety	OFF	-0.0936715	Excited
													RF67_5	low_anxiety	ON	0.093906	Excited

## Sheet: Fig3
Fig. 3c					Fig. 3e					Fig. 3f,g							Fig. 3h				Fig. 3j,l					Fig. 3m
unique_cell	animal	edge	food		unique_cell	zone	value_z			animal	cell	zone	activity_sum	test	group		animal	group	value_nsft		category	unique_cell	group	median_value		animal	group	value
RF24_1	RF24	-0.208252	0.216446		RF24_1	food	1.23182			RF24	1	open	0.484925	EPM	low_anxiety		RF24	low_anxiety	-1.29302		approach_feed	RF24_1	low_anxiety	-0.232281		RF047	hM3Dq	325.3
RF24_2	RF24	-0.0145866	0.291915		RF24_2	food	1.27319			RF24	2	open	-0.148112	EPM	low_anxiety		RF25	low_anxiety	-1.07895		approach_feed	RF24_2	low_anxiety	0.201281		RF048	hM3Dq	63.3
RF24_3	RF24	-0.215385	0.287196		RF24_3	food	1.38535			RF24	3	open	0.644174	EPM	low_anxiety		RF63	high_anxiety	1.17504		approach_feed	RF24_3	low_anxiety	-0.284832		RF049	hM3Dq	131.6
RF24_4	RF24	-0.185827	0.143411		RF24_4	food	0.956455			RF24	4	open	0.829039	EPM	low_anxiety		RF64	high_anxiety	0.0987291		approach_feed	RF24_4	low_anxiety	-0.229671		RF050	hM3Dq	175.1
RF24_5	RF24	-0.363433	0.874417		RF24_5	food	1.49202			RF24	5	open	0.698254	EPM	low_anxiety		RF65	low_anxiety	-0.872036		approach_feed	RF24_5	low_anxiety	-0.548926		RF051	hM3Dq	900
RF24_6	RF24	-0.144494	0.15059		RF24_6	food	1.24586			RF24	6	open	-0.0295169	EPM	low_anxiety		RF66	high_anxiety	0.7952		approach_feed	RF24_6	low_anxiety	0.651733		RF052	hM3Dq	400.6
RF24_7	RF24	-0.160761	0.182258		RF24_7	food	1.21045			RF24	7	open	0.495214	EPM	low_anxiety		RF67	high_anxiety	1.17504		approach_feed	RF24_7	low_anxiety	-0.247648		RF053	hM3Dq	80.3
RF24_8	RF24	-0.241006	0.621656		RF24_8	food	1.49296			RF24	8	open	0.537596	EPM	low_anxiety						approach_feed	RF24_8	low_anxiety	-0.337584		RF054	hM3Dq	73.3
RF25_1	RF25	0.289449	-0.360428		RF25_1	edge	1.08752			RF24	9	open	0.57625	EPM	low_anxiety						approach_no_feed	RF24_1	low_anxiety	-0.232281		RF055	Ctl	758.2
RF25_2	RF25	0.200973	-0.559252		RF25_2	edge	0.511157			RF24	10	open	0.153727	EPM	low_anxiety						approach_no_feed	RF24_2	low_anxiety	0.256672		RF056	Ctl	900
RF25_3	RF25	0.0836953	-0.161534		RF25_4	food	0.942941			RF24	11	open	0.582289	EPM	low_anxiety						approach_no_feed	RF24_3	low_anxiety	-0.284832		RF057	Ctl	174.4
RF25_4	RF25	-0.0213162	0.22313		RF64_2	edge	0.695807			RF24	12	open	0.100537	EPM	low_anxiety						approach_no_feed	RF24_4	low_anxiety	-0.229671		RF058	Ctl	867.7
RF25_5	RF25	0.0256663	-0.0740496		RF64_3	edge	1.29613			RF24	13	open	0.260748	EPM	low_anxiety						approach_no_feed	RF24_5	low_anxiety	0.0769867		RF059	Ctl	900
RF25_6	RF25	0.105869	-0.131349		RF64_4	edge	1.33741			RF24	1	center	0.0505986	NSFT	low_anxiety						approach_no_feed	RF24_6	low_anxiety	0.207125		RF060	Ctl	900
RF25_7	RF25	-0.0482594	-0.151583		RF64_5	food	1.49966			RF24	2	center	-0.243515	NSFT	low_anxiety						approach_no_feed	RF24_7	low_anxiety	-0.247648		RF061	Ctl	286.8
RF64_1	RF64	0.0490415	-0.126565		RF65_2	food	1.43862			RF24	3	center	-0.0103792	NSFT	low_anxiety						approach_no_feed	RF24_8	low_anxiety	0.922865		RF062	Ctl	900
RF64_2	RF64	0.20799	-0.296121		RF66_1	edge	0.312669			RF24	4	center	0.110443	NSFT	low_anxiety						approach_feed	RF25_1	low_anxiety	1.12264
RF64_3	RF64	0.360184	-0.265935		RF66_2	food	1.49268			RF24	5	center	-0.295057	NSFT	low_anxiety						approach_feed	RF25_2	low_anxiety	0.197248
RF64_4	RF64	0.328282	-0.206985		RF66_4	edge	0.680404			RF24	6	center	-0.0571	NSFT	low_anxiety						approach_feed	RF25_3	low_anxiety	1.03904
RF64_5	RF64	-0.177662	1.2938		RF67_1	food	1.49282			RF24	7	center	0.0532145	NSFT	low_anxiety						approach_feed	RF25_4	low_anxiety	-0.546861
RF65_1	RF65	-0.291896	0.103296							RF24	8	center	-0.218726	NSFT	low_anxiety						approach_feed	RF25_5	low_anxiety	2.42407
RF65_2	RF65	-0.0867527	0.674988		Fig. 3d					RF25	1	open	0.509581	EPM	high_anxiety						approach_feed	RF25_6	low_anxiety	-0.27086
RF65_3	RF65	0.050596	-0.36185		zone	n	total	percentage		RF25	2	open	0.0455512	EPM	high_anxiety						approach_feed	RF25_7	low_anxiety	-0.424591
RF66_1	RF66	0.137036	-0.433167		food	13	29	44.8276		RF25	3	open	0.198501	EPM	high_anxiety						approach_no_feed	RF25_1	low_anxiety	-0.11866
RF66_2	RF66	-0.205385	0.868764		edge	7	38	18.4211		RF25	4	open	1.44862	EPM	high_anxiety						approach_no_feed	RF25_2	low_anxiety	0.652615
RF66_3	RF66	-0.0881952	0.0356993							RF25	5	open	-0.4505	EPM	high_anxiety						approach_no_feed	RF25_3	low_anxiety	-0.0564076
RF66_4	RF66	0.211878	-0.323122							RF25	1	center	0.0271687	NSFT	high_anxiety						approach_no_feed	RF25_4	low_anxiety	-0.546838
RF67_1	RF67	-0.228576	1.7956							RF25	2	center	0.139606	NSFT	high_anxiety						approach_no_feed	RF25_5	low_anxiety	-0.553553
RF67_2	RF67	-0.0494608	0.0833376							RF25	3	center	0.0552292	NSFT	high_anxiety						approach_no_feed	RF25_6	low_anxiety	-0.27086
										RF25	4	center	-0.222361	NSFT	high_anxiety						approach_no_feed	RF25_7	low_anxiety	0.10383
										RF25	5	center	-0.0665964	NSFT	high_anxiety						approach_feed	RF64_1	high_anxiety	-0.698962
										RF25	6	center	0.0386961	NSFT	high_anxiety						approach_feed	RF64_2	high_anxiety	1.30043
										RF25	7	center	0.274685	NSFT	high_anxiety						approach_feed	RF64_3	high_anxiety	1.07335
										RF63	1	open	1.12584	EPM	high_anxiety						approach_feed	RF64_4	high_anxiety	-0.0789325
										RF63	2	open	1.75837	EPM	high_anxiety						approach_feed	RF64_5	high_anxiety	-0.184781
										RF63	3	open	0.0798303	EPM	high_anxiety						approach_no_feed	RF64_1	high_anxiety	-0.698962
										RF63	4	open	-0.477986	EPM	high_anxiety						approach_no_feed	RF64_2	high_anxiety	-0.305853
										RF63	5	open	1.34116	EPM	high_anxiety						approach_no_feed	RF64_3	high_anxiety	-0.320913
										RF63	6	open	0.804464	EPM	high_anxiety						approach_no_feed	RF64_4	high_anxiety	-0.228333
										RF63	7	open	-0.632235	EPM	high_anxiety						approach_no_feed	RF64_5	high_anxiety	-0.184781
										RF63	8	open	-0.225363	EPM	high_anxiety						approach_feed	RF65_1	low_anxiety	-0.811817
										RF63	1	center	0.0728903	NSFT	high_anxiety						approach_feed	RF65_2	low_anxiety	0.166139
										RF63	2	center	0.638925	NSFT	high_anxiety						approach_feed	RF65_3	low_anxiety	-0.392922
										RF63	3	center	-0.193411	NSFT	high_anxiety						approach_no_feed	RF65_1	low_anxiety	-0.811817
										RF63	4	center	1.15733	NSFT	high_anxiety						approach_no_feed	RF65_2	low_anxiety	0.166139
										RF63	5	center	0.0963397	NSFT	high_anxiety						approach_no_feed	RF65_3	low_anxiety	-0.392922
										RF63	6	center	1.03652	NSFT	high_anxiety						approach_feed	RF66_1	high_anxiety	1.53037
										RF63	7	center	0.548289	NSFT	high_anxiety						approach_feed	RF66_2	high_anxiety	-0.33207
										RF63	8	center	-0.299037	NSFT	high_anxiety						approach_feed	RF66_3	high_anxiety	2.47958
										RF63	9	center	0.51595	NSFT	high_anxiety						approach_feed	RF66_4	high_anxiety	3.32862
										RF64	1	open	0.286343	EPM	low_anxiety						approach_no_feed	RF66_1	high_anxiety	0.789973
										RF64	2	open	-0.171618	EPM	low_anxiety						approach_no_feed	RF66_2	high_anxiety	-0.33207
										RF64	3	open	-0.0696772	EPM	low_anxiety						approach_no_feed	RF66_3	high_anxiety	-0.25938
										RF64	4	open	0.0119951	EPM	low_anxiety						approach_no_feed	RF66_4	high_anxiety	-0.340647
										RF64	5	open	-0.0137972	EPM	low_anxiety						approach_feed	RF67_1	high_anxiety	-0.532265
										RF64	1	center	-0.13811	NSFT	low_anxiety						approach_feed	RF67_2	high_anxiety	-0.425768
										RF64	2	center	-0.154692	NSFT	low_anxiety						approach_no_feed	RF67_1	high_anxiety	-0.370303
										RF64	3	center	0.0514464	NSFT	low_anxiety						approach_no_feed	RF67_2	high_anxiety	-0.425768
										RF64	4	center	0.0321191	NSFT	low_anxiety
										RF64	5	center	-0.142774	NSFT	low_anxiety
										RF65	1	open	0.315421	EPM	high_anxiety
										RF65	2	open	0.204698	EPM	high_anxiety
										RF65	3	open	0.322015	EPM	high_anxiety
										RF65	4	open	0.0744601	EPM	high_anxiety
										RF65	5	open	0.0928983	EPM	high_anxiety
										RF65	6	open	0.030515	EPM	high_anxiety
										RF65	1	center	0.343501	NSFT	high_anxiety
										RF65	2	center	-0.297181	NSFT	high_anxiety
										RF65	3	center	-0.000732537	NSFT	high_anxiety
										RF66	1	open	0.252325	EPM	low_anxiety
										RF66	2	open	0.0841847	EPM	low_anxiety
										RF66	3	open	0.00686738	EPM	low_anxiety
										RF66	4	open	-0.126334	EPM	low_anxiety
										RF66	1	center	-0.202757	NSFT	low_anxiety
										RF66	2	center	-0.199989	NSFT	low_anxiety
										RF66	3	center	0.0282002	NSFT	low_anxiety
										RF66	4	center	-0.105308	NSFT	low_anxiety
										RF67	1	open	0.471389	EPM	low_anxiety
										RF67	2	open	0.0757227	EPM	low_anxiety
										RF67	3	open	-0.0235424	EPM	low_anxiety
										RF67	4	open	1.1218	EPM	low_anxiety
										RF67	5	open	-0.185484	EPM	low_anxiety
										RF67	1	center	-0.0130188	NSFT	low_anxiety
										RF67	2	center	0.0133918	NSFT	low_anxiety

## Sheet: ED3
Extended Data Fig. 3c						Extended Data Fig. 3f
animal	phase	episode_zone	group	value_mean		animal	group	value
AB35	pre	eating	high_anx	0.172558		AP91	yfp	335.4
AB35	post	eating	high_anx	-0.595096		AP92	yfp	600
AB36	pre	eating	low_anx	1.13898		AP93	yfp	284.4
AB36	post	eating	low_anx	-0.730998		AP94	yfp	116.1
AB37	pre	eating	low_anx	0.881053		AP100	yfp	115.1
AB37	post	eating	low_anx	-0.874113		AP101	yfp	189.8
AB38	pre	eating	low_anx	0.45033		AP104	yfp	600
AB38	post	eating	low_anx	-0.478342		AP105	yfp	83.6
AB39	pre	eating	low_anx	0.502611		AP90	chr	106.4
AB39	post	eating	low_anx	-0.329821		AP95	chr	600
AB40	pre	eating	high_anx	1.07786		AP96	chr	600
AB40	post	eating	high_anx	-0.743252		AP97	chr	600
AB41	pre	eating	high_anx	0.685198		AP98	chr	145.2
AB41	post	eating	high_anx	-0.44807		AP99	chr	91.7
AB42	pre	eating	high_anx	0.330696		AP102	chr	600
AB42	post	eating	high_anx	-0.0835365		AP103	chr	600
AB43	pre	eating	low_anx	0.544315		CW26	chr	14.3
AB43	post	eating	low_anx	-0.134887		CW29	chr	76.4
						CW30	chr	214.3

## Sheet: Fig4
Fig. 4e
brain	variable	value
5137	lepr_ebf1_perc	11.1111
5137	lepr_ebf1_perc	9.57447
5138	lepr_ebf1_perc	16.6667
5138	lepr_ebf1_perc	11.4754
5140	lepr_ebf1_perc	9.44056
5140	lepr_ebf1_perc	20.1087
5141	lepr_ebf1_perc	11.0236
5141	lepr_ebf1_perc	20.9302
5158	lepr_ebf1_perc	15.7895
5158	lepr_ebf1_perc	22.1053
5160	lepr_ebf1_perc	24.6914
5160	lepr_ebf1_perc	32.3077
5137	ebf1_lepr_perc	7.93651
5137	ebf1_lepr_perc	13.8462
5138	ebf1_lepr_perc	7.79221
5138	ebf1_lepr_perc	9.21053
5140	ebf1_lepr_perc	10.3053
5140	ebf1_lepr_perc	12.4161
5141	ebf1_lepr_perc	6.82927
5141	ebf1_lepr_perc	7.72532
5158	ebf1_lepr_perc	7.89474
5158	ebf1_lepr_perc	14.3836
5160	ebf1_lepr_perc	8.69565
5160	ebf1_lepr_perc	20.1923

## Sheet: ED4
Extended Data Fig. 4b
cluster	gene	p_val_adj	avg_log2fc	pct_1	pct_2	p_val	markers
1	Pmch	1.80071e-136	-5.33697	0.711	0.86	9.00353e-140	Pmch
2	Pmch	2.07896e-46	-5.17126	0.628	0.838	1.03948e-49	Pmch
4	Pmch	6.73139e-12	-4.93773	0.779	0.824	3.3657e-15	Pmch
3	Pmch	2.99066e-30	-4.91746	0.685	0.832	1.49533e-33	Pmch
5	Pmch	5.19563e-11	-4.88468	0.787	0.823	2.59782e-14	Pmch
1	Oxt	7.30597e-102	-4.8794	0.601	0.805	3.65299e-105
4	Oxt	9.56611e-16	-4.71488	0.602	0.76	4.78305e-19
3	Oxt	4.35331e-25	-4.63648	0.532	0.768	2.17666e-28
1	Avp	1.77534e-83	-4.55348	0.792	0.9	8.8767e-87	Avp
3	Avp	1.22767e-29	-4.4832	0.726	0.883	6.13837e-33	Avp
4	Avp	3.63166e-09	-4.33886	0.81	0.875	1.81583e-12	Avp
2	Oxt	0.0482589	-4.15356	0.793	0.748	2.41294e-05
1	Hbb-bs	1.50773e-09	-3.40819	0.463	0.399	7.53864e-13
5	Nrxn3	1.57118e-23	-3.24753	0.828	0.875	7.85592e-27	Nrxn3
4	Hbb-bs	1.21302e-09	-3.04312	0.593	0.406	6.0651e-13
1	Hba-a1	2.39927e-66	-2.9368	0.59	0.367	1.19963e-69
5	Cartpt	2.77772e-38	-2.92775	0.562	0.814	1.38886e-41	Cartpt
1	Hba-a2	0.0567969	-2.8887	0.543	0.484	2.83985e-05
4	Nrxn3	5.13821e-27	-2.855	0.84	0.875	2.56911e-30	Nrxn3
4	Hba-a1	1	-2.83118	0.117	0.442	0.00099169
2	Cartpt	4.76329e-49	-2.77783	0.723	0.811	2.38164e-52	Cartpt
5	Hbb-bs	2.60292e-22	-2.67562	0.769	0.402	1.30146e-25
2	Hba-a2	1	-2.6374	0.591	0.492	0.00112563
3	Pcsk2	9.96172e-92	-2.629	0.478	0.903	4.98086e-95
5	Hba-a1	5.61051e-16	-2.61361	0.692	0.415	2.80526e-19
2	Hba-a1	6.99553e-31	-2.57824	0.703	0.402	3.49777e-34
4	Hba-a2	1	-2.56952	0.554	0.497	0.000600571
5	Hba-a2	4.5429e-08	-2.51627	0.704	0.492	2.27145e-11
5	Tenm2	5.7556e-06	-2.45795	0.811	0.754	2.8778e-09
1	Hcrt	2.68464e-09	-2.41128	0.624	0.71	1.34232e-12	Hcrt
0	Galntl6	3.56001e-290	-2.37125	0.38	0.861	1.78e-293	Galntl6
4	Cartpt	2.19066e-18	-2.32575	0.628	0.814	1.09533e-21	Cartpt
2	Pcdh7	0.000344041	-2.22186	0.801	0.655	1.7202e-07
3	Hcrt	1.25899e-08	-2.22114	0.519	0.7	6.29496e-12	Hcrt
2	Cntn5	0.499653	-2.21464	0.646	0.62	0.000249827
5	Mgat4c	1.98658e-07	-2.20613	0.574	0.713	9.9329e-11
0	Pcdh7	0	-2.11512	0.395	0.945	0
0	Nrg1	8.88735e-209	-2.10619	0.458	0.843	4.44367e-212	Nrg1
5	Erbb4	0.33617	-2.05046	0.627	0.653	0.000168085
5	Zfhx3	2.51808e-07	-2.0343	0.527	0.688	1.25904e-10
5	Trpm3	0.0892669	-2.02704	0.781	0.737	4.46335e-05
0	Asic2	0	-1.97334	0.366	0.937	0
2	Gm32647	0.844658	-1.9331	0.686	0.695	0.000422329
2	Schip1	0.211409	-1.91689	0.516	0.535	0.000105704
2	Sgcd	6.58226e-06	-1.90763	0.49	0.622	3.29113e-09
5	Unc5d	0.000375358	-1.89375	0.645	0.741	1.87679e-07
5	Celf2	9.38553e-05	-1.87352	0.728	0.713	4.69276e-08
5	2001-03-01	0.000826343	-1.87193	0.562	0.632	4.13172e-07
4	Pomc	0.0078325	-1.86231	0.593	0.434	3.91625e-06
0	Pde4d	0	-1.8522	0.426	0.976	0
2	Pomc	9.24917e-06	-1.84115	0.622	0.427	4.62458e-09
5	Nxph1	5.93734e-08	-1.84078	0.586	0.679	2.96867e-11
5	Pomc	1.3921e-09	-1.837	0.722	0.432	6.96049e-13
2	Il1rapl2	8.92611e-08	-1.82458	0.608	0.703	4.46306e-11
0	Npy	1.49943e-82	-1.81316	0.467	0.642	7.49717e-86	Npy
0	Nrxn3	0	-1.80947	0.783	0.965	0	Nrxn3
5	Hcrt	8.51712e-05	-1.80287	0.817	0.682	4.25856e-08	Hcrt
5	Scg2	0.0305269	-1.79999	0.71	0.656	1.52635e-05
0	Sgcz	0	-1.79978	0.44	0.935	0
3	Pomc	1.09448e-12	-1.78828	0.564	0.433	5.47242e-16
3	Sst	7.90988e-08	-1.77534	0.395	0.607	3.95494e-11	Sst
5	Pcdh15	0.000231244	-1.76901	0.609	0.697	1.15622e-07
2	mt-Nd3	2.41118e-41	-1.75562	0.746	0.905	1.20559e-44
5	Tenm3	1	-1.75425	0.615	0.583	0.00458686
2	Sst	4.86357e-05	-1.73138	0.51	0.599	2.43179e-08	Sst
0	Rbms3	0	-1.72773	0.247	0.883	0
4	Npy	2.06586e-11	-1.72737	0.307	0.567	1.03293e-14	Npy
3	Tenm2	1.67225e-05	-1.71454	0.774	0.755	8.36126e-09
2	Nkain2	0.00828202	-1.68989	0.695	0.664	4.14101e-06
2	Cntnap5a	1	-1.68864	0.758	0.662	0.00958812
3	Zfhx3	0.423918	-1.67591	0.666	0.683	0.000211959
0	Kcnb2	0	-1.65523	0.366	0.898	0
2	Npy	7.51126e-09	-1.6498	0.735	0.538	3.75563e-12	Npy
2	Dgkb	1.02028e-07	-1.6438	0.634	0.652	5.10142e-11
1	Nnat	6.18158e-09	-1.63649	0.762	0.813	3.09079e-12
4	Gpc6	1.18728e-11	-1.62022	0.39	0.652	5.9364e-15
1	mt-Atp6	6.26585e-27	-1.61588	0.996	0.993	3.13293e-30
5	Il1rapl2	0.00203367	-1.60526	0.503	0.703	1.01684e-06
5	Htr2c	1.74321e-07	-1.58949	0.609	0.696	8.71605e-11	Htr2c
1	Cst3	5.98917e-13	-1.58813	0.898	0.915	2.99459e-16
4	Ptgds	9.40279e-07	-1.58207	0.45	0.648	4.70139e-10
4	Vgf	2.74897e-51	-1.57329	0.325	0.764	1.37448e-54
0	Cntnap2	0	-1.56846	0.568	0.985	0
5	Gabrg3	0.00129036	-1.56818	0.775	0.813	6.45181e-07
0	Dab1	1.42431e-293	-1.56783	0.765	0.934	7.12157e-293
0	Nkain2	1.18185e-249	-1.54959	0.442	0.897	5.90925e-253
1	mt-Cytb	2.75704e-05	-1.52663	0.981	0.986	1.37852e-08
4	mt-Nd5	3.07614e-09	-1.51726	0.797	0.876	1.53807e-12
4	Grik1	9.77694e-15	-1.50955	0.16	0.506	4.88847e-18
2	Pcdh15	0.400589	-1.50793	0.709	0.693	0.000200294
1	mt-Nd3	5.83638e-09	-1.50734	0.879	0.897	2.91819e-12
4	Dlk1	8.24107e-13	-1.50728	0.216	0.582	4.12053e-16
5	Robo1	1.19155e-15	-1.50109	0.426	0.776	5.95773e-19
2	Kcnq5	1	-1.49799	0.651	0.586	0.00526432
0	Schip1	1.28256e-293	-1.48855	0.272	0.801	6.41279e-293
5	Pcdh11x	1.32698e-11	-1.48801	0.479	0.683	6.6349e-15
1	mt-Nd1	6.81666e-21	-1.47679	0.994	0.989	3.40833e-24
2	Lrrtm4	6.19102e-14	-1.47414	0.692	0.8	3.09551e-17
1	mt-Nd5	3.92343e-09	-1.47307	0.826	0.888	1.96171e-12
2	Robo1	0.00273092	-1.46435	0.729	0.766	1.36546e-06
3	mt-Cytb	1.66127e-06	-1.46423	0.965	0.986	8.30634e-10
4	Gad2	6.12952e-06	-1.46058	0.377	0.568	3.06476e-09
3	mt-Nd5	9.78559e-11	-1.45115	0.812	0.877	4.89279e-14
2	Bsg	1.03231e-20	-1.44589	0.824	0.897	5.16156e-24
0	Lingo2	8.88982e-275	-1.44545	0.407	0.922	4.44491e-278
4	mt-Nd3	0.000507849	-1.44001	0.853	0.895	2.53924e-07
0	Gm26871	0	-1.43751	0.317	0.922	0
2	Unc5d	8.68282e-07	-1.4367	0.657	0.744	4.34141e-10
2	Fstl5	5.46577e-37	-1.43438	0.55	0.711	2.73288e-40
0	Il1rapl2	1.97064e-41	-1.43277	0.718	0.673	9.85321e-45
3	Dpp10	9.21764e-05	-1.42985	0.618	0.717	4.60882e-08
5	Ptprk	5.09165e-35	-1.42935	0.024	0.517	2.54583e-38
3	Pcdh11x	3.03069e-21	-1.42776	0.427	0.693	1.51534e-24
0	Gpc6	1.18153e-186	-1.41819	0.51	0.77	5.90766e-190
0	Auts2	3.26218e-275	-1.41772	0.393	0.855	1.63109e-278
0	Sgcd	1.33669e-53	-1.41615	0.595	0.629	6.68343e-57
5	mt-Nd3	1	-1.41392	0.911	0.892	0.000533189
0	Kctd16	0	-1.40814	0.298	0.838	0
1	mt-Nd4	0.000442242	-1.40295	0.974	0.972	2.21121e-07
0	Dcc	2.13431e-280	-1.3977	0.344	0.866	1.06715e-283
5	Efna5	3.66353e-09	-1.39753	0.615	0.804	1.83176e-12
0	Gm32647	6.0228e-92	-1.39207	0.655	0.734	3.0114e-95
0	Grm7	3.10687e-290	-1.38892	0.422	0.906	1.55344e-293
3	mt-Atp6	1.83759e-05	-1.38807	0.984	0.994	9.18794e-09
1	Cartpt	7.22827e-45	-1.38138	0.733	0.829	3.61413e-48	Cartpt
3	Nnat	0.338709	-1.37471	0.72	0.806	0.000169355
5	Alcam	0.282367	-1.37364	0.533	0.622	0.000141183
0	Ghr	1.06693e-126	-1.37305	0.623	0.709	5.33467e-130
1	Tac1	6.81715e-09	-1.37041	0.411	0.386	3.40857e-12	Tac1
2	Robo2	3.42416e-13	-1.3637	0.418	0.604	1.71208e-16
2	Zfp804a	0.00207728	-1.36192	0.62	0.638	1.03864e-06
0	Prkg1	1.49582e-275	-1.35915	0.469	0.883	7.47912e-279
1	mt-Co3	2.07859e-30	-1.35333	0.998	0.994	1.03929e-33
5	Rorb	1	-1.34382	0.408	0.534	0.00935047
3	Ptgds	0.00374456	-1.34078	0.519	0.646	1.87228e-06
4	Sox5	0.213408	-1.33604	0.593	0.629	0.000106704
3	Cst3	0.661909	-1.33254	0.885	0.913	0.000330955
5	Sox5	3.4056e-07	-1.32704	0.515	0.632	1.7028e-10
2	Cst3	0.000231283	-1.32553	0.879	0.913	1.15641e-07
4	Bsg	0.684129	-1.32337	0.887	0.891	0.000342064
2	Frmpd4	6.24135e-06	-1.32254	0.7	0.722	3.12068e-09
0	Unc5d	4.95144e-193	-1.31939	0.637	0.84	2.47572e-196
0	Ptprd	1.80079e-233	-1.31874	0.558	0.944	9.00397e-237
0	Gabrg3	6.21829e-277	-1.31755	0.707	0.919	3.10915e-280
0	Pde10a	7.37393e-182	-1.3112	0.641	0.817	3.68697e-185
0	Cntn5	2.00775e-175	-1.31041	0.461	0.786	1.00387e-178
0	Unc5c	5.09638e-230	-1.30553	0.609	0.868	2.54819e-233
2	2001-03-01	7.63985e-15	-1.30315	0.409	0.648	3.81993e-18
0	Grip1	1.50099e-293	-1.30253	0.46	0.891	7.50493e-293
1	Rorb	0.00737687	-1.30063	0.591	0.508	3.68843e-06
0	Hcn1	6.64803e-255	-1.28773	0.217	0.706	3.32401e-258
1	Bsg	0.0897518	-1.28745	0.871	0.898	4.48759e-05
3	mt-Nd3	0.00452638	-1.28464	0.818	0.898	2.26319e-06
2	Cdh8	2.87381e-67	-1.27622	0.375	0.752	1.4369e-70
3	Robo1	1.72745e-05	-1.25961	0.653	0.771	8.63724e-09
0	Cdh13	4.72864e-293	-1.25276	0.241	0.744	2.36432e-293
0	Gm28905	2.38218e-287	-1.25256	0.291	0.771	1.19109e-290
5	Col25a1	0.454656	-1.25192	0.473	0.59	0.000227328
1	mt-Co2	0.000408413	-1.25188	0.977	0.973	2.04207e-07
3	Ptprd	3.57817e-07	-1.25122	0.78	0.746	1.78909e-10
3	Htr2c	3.75681e-11	-1.25122	0.487	0.708	1.87841e-14	Htr2c
0	2001-03-01	5.93615e-200	-1.24921	0.464	0.8	2.96807e-203
0	Pdzrn4	0	-1.2481	0.396	0.885	0
3	Frmpd4	0.0952122	-1.24809	0.646	0.726	4.76061e-05
4	Erbb4	0.0180782	-1.24691	0.519	0.659	9.0391e-06
0	Pde4b	3.03979e-207	-1.24316	0.484	0.851	1.51989e-210	Pde4b
0	Frmpd4	3.69397e-212	-1.24211	0.598	0.845	1.84698e-215
1	Pcsk2	2.16152e-21	-1.24082	0.806	0.897	1.08076e-24
0	Slc2a13	3.82473e-138	-1.23913	0.749	0.825	1.91237e-141
3	mt-Nd1	0.00195284	-1.23878	0.981	0.991	9.76418e-07
0	Cntnap5a	4.52929e-264	-1.23821	0.477	0.866	2.26465e-267
2	mt-Nd5	0.588546	-1.23791	0.873	0.872	0.000294273
2	Kcnip4	6.75825e-09	-1.23756	0.899	0.905	3.37912e-12
5	mt-Nd4	1	-1.2352	0.994	0.972	0.0098714
2	Ncam2	0.00163422	-1.22791	0.496	0.603	8.17108e-07
0	Dlgap2	0	-1.22289	0.313	0.851	0
5	Grm5	1	-1.22211	0.698	0.675	0.00696872
4	mt-Atp6	0.301424	-1.22143	0.996	0.993	0.000150712
2	Tac1	0.000702409	-1.22015	0.45	0.388	3.51205e-07	Tac1
3	Tac1	0.000894878	-1.21173	0.471	0.387	4.47439e-07	Tac1
0	Rims1	0	-1.21163	0.4	0.94	0
2	Nkain3	0.473945	-1.20707	0.421	0.48	0.000236972
1	Slc17a6	2.02977e-17	-1.20429	0.455	0.608	1.01488e-20
5	Epha5	0.158286	-1.20211	0.556	0.66	7.91432e-05
0	Cadps2	3.83221e-161	-1.2017	0.711	0.779	1.9161e-164
1	Vgf	1.52739e-96	-1.20115	0.571	0.802	7.63697e-100
5	Gad2	0.151811	-1.19799	0.456	0.562	7.59057e-05
3	Slc17a6	0.00050969	-1.19526	0.436	0.578	2.54845e-07
5	C130073E24Rik	1	-1.19375	0.473	0.535	0.0039367
5	Vgf	3.12886e-06	-1.18627	0.686	0.744	1.56443e-09
0	Col25a1	2.39172e-152	-1.18222	0.468	0.707	1.19586e-155
0	Eda	1.47133e-132	-1.18119	0.53	0.681	7.35666e-136
4	Gal	5.8333e-31	-1.18104	0.589	0.742	2.91665e-34	Gal
5	Cacna2d3	0.00070095	-1.18057	0.55	0.763	3.50475e-07
4	Rorb	7.10531e-07	-1.17262	0.745	0.518	3.55265e-10
5	mt-Nd1	1	-1.16747	1	0.99	0.00564093
3	mt-Co3	4.90167e-07	-1.16707	0.99	0.995	2.45084e-10
3	mt-Co2	0.0166946	-1.16132	0.955	0.976	8.34728e-06
0	Rbfox1	1.70245e-236	-1.15683	0.558	0.951	8.51224e-240
2	Cntnap5b	0.000105031	-1.15497	0.677	0.683	5.25153e-08
0	Kcnip4	3.66448e-100	-1.15423	0.854	0.956	1.83224e-103
2	Hcrt	0.013382	-1.15382	0.764	0.681	6.69102e-06	Hcrt
5	Arhgap6	0.107389	-1.15332	0.266	0.465	5.36946e-05
0	Lrrtm4	1.21736e-155	-1.13983	0.689	0.898	6.0868e-159
4	Unc5d	0.00144539	-1.13627	0.589	0.745	7.22694e-07
5	Chrm3	0.473667	-1.13499	0.763	0.586	0.000236833
0	Mgat4c	2.06164e-208	-1.13362	0.543	0.876	1.03082e-211
2	mt-Nd1	0.360261	-1.12976	0.988	0.991	0.000180131
2	Car10	4.08776e-09	-1.12642	0.524	0.669	2.04388e-12
3	Tafa2	1	-1.1239	0.602	0.64	0.00053481
4	mt-Nd1	0.189072	-1.12083	1	0.99	9.45361e-05
5	Kirrel3	0.042213	-1.1169	0.533	0.671	2.11065e-05
0	Dgkb	3.71433e-264	-1.11589	0.415	0.891	1.85716e-267
5	Spock1	1.09696e-07	-1.11149	0.604	0.792	5.48482e-11
2	Gal	3.53809e-44	-1.11089	0.53	0.751	1.76904e-47	Gal
2	Tenm2	0.000349961	-1.10991	0.761	0.756	1.74981e-07
0	Hdac9	7.68102e-283	-1.10983	0.314	0.791	3.84051e-286
3	Bsg	1	-1.10974	0.841	0.895	0.00473915
2	Pcdh17	2.07849e-12	-1.10714	0.732	0.788	1.03924e-15
2	Ghr	2.37949e-16	-1.09605	0.444	0.684	1.18974e-19
2	mt-Nd4	0.182689	-1.09096	0.963	0.973	9.13443e-05
2	B3galt1	1.36283e-08	-1.08945	0.565	0.717	6.81416e-12
2	Dlgap2	0.281499	-1.08113	0.582	0.578	0.00014075
0	4930447C04Rik	0	-1.07777	0.217	0.726	0
4	Adcy2	5.1538e-23	-1.07525	0.216	0.58	2.5769e-26
2	Cdh18	0.000126764	-1.07495	0.504	0.63	6.33822e-08
0	Stk32a	2.68973e-293	-1.07375	0.205	0.696	1.34486e-293
3	Sparcl1	0.000289464	-1.06404	0.404	0.592	1.44732e-07
0	Grik1	1.85165e-203	-1.06203	0.312	0.669	9.25824e-207
2	Ptpro	4.11266e-63	-1.05987	0.323	0.808	2.05633e-66
2	Kcnq3	0.452208	-1.05111	0.582	0.619	0.000226104
5	Sez6l	1.65454e-06	-1.05055	0.272	0.527	8.27272e-10
5	Arpp21	1	-1.04944	0.544	0.55	0.00308554
0	Efna5	5.02045e-138	-1.0463	0.784	0.811	2.51022e-141
2	Apoe	0.000222754	-1.0377	0.599	0.69	1.11377e-07
0	Sorcs3	0	-1.03251	0.242	0.754	0
4	Gad1	0.00874112	-1.02938	0.368	0.534	4.37056e-06
5	Zmat4	2.26402e-06	-1.02701	0.178	0.471	1.13201e-09
1	Mbp	0.361512	-1.02135	0.567	0.672	0.000180756
0	Fstl4	2.21463e-260	-1.02045	0.147	0.635	1.10731e-263
0	Nyap2	3.2568e-293	-1.01991	0.293	0.749	1.6284e-293
1	Slit2	7.02559e-06	-1.01973	0.558	0.452	3.51279e-09
2	Cntn4	0.00866749	-1.016	0.617	0.434	4.33374e-06
2	Foxp2	0.0233163	-1.01544	0.504	0.596	1.16581e-05
2	mt-Atp6	0.356627	-1.0125	0.988	0.994	0.000178313
0	Tenm3	9.60614e-246	-1.0089	0.354	0.821	4.80307e-249
5	Pde7b	0.0417531	-1.00554	0.373	0.486	2.08765e-05
2	Hs6st3	1	-1.00244	0.452	0.485	0.000665181
2	Gria3	9.11656e-12	-1.00231	0.582	0.707	4.55828e-15
0	Zfhx3	4.37971e-161	-0.993089	0.549	0.819	2.18985e-164
5	Elmo1	0.292915	-0.992679	0.485	0.584	0.000146458
2	Clstn2	1	-0.989705	0.631	0.662	0.000625245
0	Enox1	0	-0.989365	0.199	0.783	0
5	Tmem47	3.63037e-19	-0.988237	0.225	0.642	1.81518e-22
2	Sorcs3	0.74331	-0.982973	0.36	0.506	0.000371655
2	Gabra1	1	-0.980798	0.559	0.614	0.00107459
0	Brinp3	2.07305e-240	-0.980258	0.391	0.848	1.03653e-243
5	Grm1	0.0140966	-0.979759	0.462	0.608	7.04829e-06
3	Vstm2a	3.88528e-55	-0.979201	0.299	0.746	1.94264e-58
4	mt-Co3	0.465139	-0.979146	1	0.995	0.00023257
0	Tshz2	1.68632e-213	-0.977578	0.462	0.781	8.4316e-217
4	Nnat	0.790055	-0.972026	0.853	0.797	0.000395028
0	Tenm2	8.26613e-135	-0.968764	0.615	0.9	4.13306e-138
0	Dpp10	1.91003e-117	-0.965211	0.596	0.827	9.55014e-121
2	Cpne4	1.79386e-19	-0.96343	0.225	0.521	8.96929e-23
0	Grin2b	8.87087e-242	-0.95961	0.448	0.929	4.43543e-245
0	Tmem108	0	-0.956367	0.314	0.801	0
0	Prkca	2.93028e-165	-0.949726	0.72	0.783	1.46514e-168
1	Sparc	0.325045	-0.948637	0.553	0.581	0.000162522
0	Rorb	1.1142e-162	-0.947409	0.379	0.683	5.57099e-166
1	Vstm2a	1.61332e-89	-0.945563	0.546	0.774	8.06659e-93
2	Vstm2a	2.62914e-31	-0.945144	0.573	0.726	1.31457e-34
3	Egfem1	1	-0.943146	0.634	0.494	0.000613579
5	4930555F03Rik	1.50768e-05	-0.941407	0.598	0.73	7.53841e-09
2	Ryr2	1	-0.940247	0.666	0.468	0.00327139
1	Galntl6	6.55045e-18	-0.937648	0.819	0.547	3.27523e-21	Galntl6
2	Hs3st4	1.17587e-15	-0.937449	0.473	0.608	5.87937e-19
3	Ntng1	0.0192871	-0.936276	0.745	0.6	9.64354e-06
0	Thrb	1.18536e-166	-0.929875	0.688	0.776	5.92682e-170
0	Sorbs2	0	-0.924527	0.284	0.825	0
2	Adarb2	5.21685e-28	-0.923956	0.793	0.454	2.60843e-31
0	Cntn4	8.70127e-217	-0.923307	0.248	0.653	4.35063e-220
1	Sparcl1	2.87686e-18	-0.919406	0.72	0.53	1.43843e-21
2	Elavl2	2.97072e-07	-0.919288	0.476	0.631	1.48536e-10
0	Cacna1e	1.41097e-290	-0.918601	0.488	0.885	7.05485e-293
2	Plxdc2	1.74372e-12	-0.918074	0.372	0.563	8.71862e-16
0	Khdrbs2	5.09404e-244	-0.91317	0.505	0.832	2.54702e-247
5	Clstn2	1	-0.910494	0.562	0.663	0.0019842
5	Hs3st4	0.693355	-0.910321	0.627	0.596	0.000346678
2	Spock3	3.59725e-13	-0.905057	0.389	0.662	1.79863e-16
2	Rbms1	4.84303e-07	-0.901281	0.406	0.51	2.42151e-10
0	Erbb4	3.05821e-147	-0.901004	0.514	0.793	1.52911e-150
2	Hs3st5	1	-0.897911	0.565	0.577	0.00902673
5	Gm2516	0.00908248	-0.893629	0.408	0.494	4.54124e-06
2	Spock1	4.46059e-31	-0.893607	0.487	0.81	2.23029e-34
0	Pcdh15	5.84905e-183	-0.892585	0.543	0.849	2.92452e-186
2	Maml2	3.84709e-41	-0.882334	0.314	0.71	1.92354e-44
2	Cntn6	7.67658e-37	-0.880713	0.432	0.745	3.83829e-40
5	Hs6st2	1	-0.880364	0.621	0.697	0.00245534
0	Cep112	7.19628e-212	-0.879954	0.467	0.76	3.59814e-215
2	Dpyd	2.37054e-05	-0.879162	0.372	0.506	1.18527e-08
0	Tafa1	4.03652e-187	-0.877792	0.268	0.686	2.01826e-190
4	Sema6d	5.23328e-12	-0.877687	0.498	0.744	2.61664e-15
5	Tox	1	-0.876896	0.722	0.506	0.0055324
2	mt-Co3	0.0196486	-0.873301	0.986	0.996	9.82432e-06
2	Cep112	4.09612e-05	-0.872794	0.501	0.621	2.04806e-08
2	Gpc5	0.000822866	-0.869944	0.703	0.522	4.11433e-07
3	Lhfpl3	0.00259946	-0.869567	0.596	0.761	1.29973e-06
0	Phactr1	8.38934e-235	-0.869173	0.521	0.889	4.19467e-238
2	Gnal	0.000256142	-0.868693	0.504	0.586	1.28071e-07
1	Cck	1.38239e-05	-0.867696	0.543	0.607	6.91193e-09
0	B230216N24Rik	2.27609e-241	-0.867593	0.308	0.702	1.13804e-244
5	Cck	0.0322505	-0.865227	0.527	0.593	1.61252e-05
0	Plcxd3	6.26034e-215	-0.864919	0.336	0.733	3.13017e-218
0	Gm2516	3.03463e-203	-0.864847	0.28	0.706	1.51732e-206
3	Tmem47	3.85327e-09	-0.86472	0.417	0.642	1.92664e-12
2	Ly6e	7.51405e-25	-0.863815	0.752	0.776	3.75703e-28
0	Nkain3	2.68499e-180	-0.860889	0.297	0.659	1.3425e-183
0	Kcnc2	5.6933e-244	-0.857676	0.355	0.809	2.84665e-247
0	Ptprk	5.85203e-155	-0.856791	0.345	0.656	2.92601e-158
1	Slc4a4	2.60911e-06	-0.855627	0.494	0.574	1.30455e-09
3	Vgf	1.72844e-12	-0.852488	0.535	0.757	8.64218e-16
0	Gm11418	1.16996e-204	-0.852122	0.25	0.681	5.8498e-208
2	Galnt17	0.748337	-0.851848	0.403	0.466	0.000374169
0	Epha6	4.872e-164	-0.851384	0.501	0.756	2.436e-167
2	Luzp2	0.00679231	-0.850987	0.303	0.481	3.39615e-06
2	Slc35f4	3.01272e-14	-0.845007	0.248	0.502	1.50636e-17
0	Grm8	1.29446e-212	-0.839467	0.183	0.62	6.4723e-216
1	Slc2a13	0.0901025	-0.838754	0.766	0.793	4.50512e-05
1	Gal	0.231776	-0.838163	0.692	0.749	0.000115888	Gal
1	C1ql3	7.47758e-83	-0.837145	0.55	0.723	3.73879e-86
3	Plxdc2	1	-0.835406	0.656	0.54	0.000540085
2	Ak5	1.37698e-07	-0.831299	0.403	0.561	6.88489e-11
5	Pcdh19	0.00279224	-0.828967	0.538	0.632	1.39612e-06
5	Ptgds	3.65426e-10	-0.824824	0.811	0.631	1.82713e-13
0	Sst	1.33205e-56	-0.823623	0.516	0.67	6.66025e-60	Sst
3	Pcdh19	8.38199e-05	-0.82279	0.554	0.634	4.19099e-08
5	Ptpro	1.12685e-11	-0.822408	0.509	0.781	5.63423e-15
0	Cacna1c	8.66167e-236	-0.814945	0.764	0.883	4.33083e-239
0	Ncam2	3.17439e-139	-0.81323	0.441	0.753	1.5872e-142
0	Grm5	3.34551e-158	-0.812925	0.486	0.87	1.67275e-161
4	Kcnab1	0.62176	-0.812604	0.576	0.712	0.00031088
2	Pbx3	1	-0.811766	0.539	0.457	0.00253674
2	Mctp1	1	-0.809804	0.519	0.567	0.00267488
5	Plcxd3	0.0454831	-0.808994	0.462	0.535	2.27416e-05
5	Gabrg1	2.49644e-06	-0.808131	0.574	0.778	1.24822e-09
5	Kctd8	0.1393	-0.806984	0.361	0.531	6.96498e-05
1	Plp1	5.43437e-08	-0.803748	0.727	0.543	2.71718e-11
0	Arhgap6	7.19392e-235	-0.802469	0.239	0.681	3.59696e-238
2	Pla2g7	1.75118e-71	-0.801557	0.412	0.759	8.75591e-75
5	Pla2g7	4.11504e-27	-0.80104	0.456	0.743	2.05752e-30
4	Prkd1	3.86217e-15	-0.796988	0.216	0.484	1.93108e-18
3	Calb1	5.66812e-05	-0.79409	0.669	0.482	2.83406e-08
0	Rtl4	6.05857e-112	-0.793829	0.795	0.757	3.02929e-115
2	Trf	1.00932e-29	-0.793815	0.308	0.612	5.04661e-33
4	Ndrg2	1	-0.792854	0.489	0.585	0.00486145
5	Ebf1	1.3485e-23	-0.788512	0.189	0.595	6.74249e-27	Ebf1
1	Ptn	1	-0.788049	0.647	0.593	0.00265353
3	Tafa1	0.000714517	-0.787707	0.621	0.463	3.57258e-07
1	Atp1a2	9.05427e-35	-0.787566	0.634	0.453	4.52714e-38
2	Trh	1	-0.787137	0.545	0.513	0.000660603
0	Rimbp2	2.00038e-239	-0.785297	0.462	0.765	1.00019e-242
5	Gm32647	1	-0.784933	0.74	0.693	0.00194249
0	Plcb1	1.89992e-287	-0.779087	0.247	0.807	9.49962e-291
0	Lrrc7	1.98344e-241	-0.777955	0.399	0.884	9.91719e-245
0	Cpne4	2.25959e-123	-0.772673	0.386	0.613	1.1298e-126
4	Tmtc2	0.268722	-0.772114	0.515	0.667	0.000134361
2	Mt2	4.75849e-48	-0.771815	0.637	0.815	2.37925e-51
2	Atp2b4	9.42371e-38	-0.771115	0.412	0.731	4.71185e-41
4	Tcf7l2	0.219705	-0.770531	0.58	0.6	0.000109852
1	Plpp3	2.38927e-06	-0.769214	0.447	0.56	1.19463e-09
1	Pcdh10	6.1398e-15	-0.769192	0.487	0.673	3.0699e-18
0	Prune2	5.24344e-191	-0.769022	0.461	0.74	2.62172e-194
1	Tmem47	0.00261472	-0.768818	0.565	0.648	1.30736e-06
0	Rapgef4	4.21883e-262	-0.768055	0.363	0.75	2.10942e-265
4	Dach1	5.12461e-22	-0.767663	0.156	0.594	2.56231e-25
5	C1ql3	2.63831e-20	-0.765991	0.55	0.683	1.31916e-23
2	Thrb	1	-0.764249	0.787	0.727	0.00379969
2	Ptprt	8.43121e-09	-0.764092	0.277	0.512	4.21561e-12
5	Mt2	1.11663e-06	-0.763412	0.734	0.804	5.58316e-10
0	Zfp804b	1.01112e-66	-0.759097	0.59	0.666	5.05562e-70
0	Lhfpl3	7.92128e-149	-0.758069	0.667	0.834	3.96064e-152
1	Ntng1	9.61894e-12	-0.756646	0.693	0.581	4.80947e-15
0	Rapgef4os1	5.29229e-137	-0.756474	0.813	0.733	2.64614e-140
1	Mt2	1.9097e-54	-0.75631	0.756	0.818	9.5485e-58
0	Sdk1	1.11028e-269	-0.750106	0.199	0.721	5.55139e-273
5	Thsd7a	4.82885e-08	-0.749981	0.391	0.66	2.41442e-11
2	Rgs6	1	-0.749165	0.553	0.426	0.00187717
4	Parm1	0.000319637	-0.748686	0.684	0.779	1.59818e-07
0	Rbms1	1.56747e-201	-0.746756	0.316	0.692	7.83735e-205
5	Sox2ot	0.188996	-0.746489	0.432	0.605	9.44978e-05
2	Sv2b	1.525e-51	-0.745493	0.524	0.709	7.62502e-55
3	C1ql3	5.85995e-46	-0.743731	0.35	0.703	2.92998e-49
5	Kcnh8	3.03245e-24	-0.742045	0.26	0.626	1.51623e-27
5	Kcnj3	0.0045193	-0.738009	0.444	0.664	2.25965e-06
5	Tmem255a	0.00512934	-0.737662	0.432	0.61	2.56467e-06
0	9530026P05Rik	1.06069e-101	-0.737589	0.468	0.647	5.30347e-105
0	Cdh9	3.15833e-196	-0.737348	0.135	0.485	1.57917e-199
0	Chrm3	1.01424e-76	-0.736704	0.54	0.646	5.07118e-80
4	Cck	1	-0.736362	0.485	0.596	0.00462936
0	Zfp804a	1.92056e-69	-0.735964	0.593	0.682	9.60278e-73
3	Ldb2	8.61587e-12	-0.734813	0.433	0.688	4.30793e-15
3	Cntn4	0.026271	-0.733345	0.545	0.441	1.31355e-05
0	Kcnh7	3.14142e-179	-0.732089	0.383	0.749	1.57071e-182
2	Prlr	1.56581e-18	-0.731014	0.418	0.618	7.82906e-22
0	Galnt13	7.96289e-229	-0.728527	0.468	0.85	3.98144e-232
0	Gab2	1.66371e-110	-0.728156	0.639	0.694	8.31854e-114
0	Dpyd	2.46616e-89	-0.727153	0.387	0.606	1.23308e-92
4	Ebf1	1	-0.726647	0.706	0.573	0.00831034	Ebf1
1	Trh	0.00182351	-0.724558	0.421	0.548	9.11753e-07
4	Kcnh8	9.62293e-08	-0.724195	0.524	0.618	4.81147e-11
0	Cntnap5c	2.85669e-243	-0.723716	0.225	0.693	1.42834e-246
2	Pld5	4.27106e-12	-0.722975	0.784	0.425	2.13553e-15
2	Slc4a4	2.96142e-11	-0.72277	0.386	0.567	1.48071e-14
4	Cntn4	0.0205183	-0.718345	0.584	0.441	1.02591e-05
5	Pbx3	0.356295	-0.718232	0.355	0.467	0.000178148
4	Zfpm2	1	-0.717626	0.312	0.469	0.0066817
5	Mbp	1	-0.715929	0.734	0.642	0.00606056
0	Mmp16	4.33081e-288	-0.714733	0.253	0.78	2.1654e-291
3	Rgs6	1.63849e-11	-0.714579	0.675	0.417	8.19247e-15
0	Gm15398	4.07092e-149	-0.711966	0.249	0.612	2.03546e-152
4	Trf	0.499076	-0.711889	0.545	0.591	0.000249538
2	Cdh9	0.00244984	-0.711748	0.383	0.302	1.22492e-06
0	Kcnab1	5.83864e-160	-0.710493	0.641	0.77	2.91932e-163
0	Hs3st5	9.36699e-78	-0.707362	0.509	0.644	4.6835e-81
2	Slc35f3	4.42967e-09	-0.706981	0.55	0.613	2.21483e-12
2	Arpp21	1	-0.705743	0.536	0.551	0.00131827
0	Egfem1	1.63562e-261	-0.702609	0.275	0.739	8.17809e-265
0	Slc24a3	1.11029e-205	-0.701745	0.469	0.815	5.55147e-209
1	Mal	0.393908	-0.699374	0.443	0.518	0.000196954
5	Mef2c	0.00615471	-0.697763	0.379	0.58	3.07735e-06
5	Zfp385b	6.04072e-20	-0.697684	0.154	0.545	3.02036e-23
1	Slc1a3	0.0590148	-0.697611	0.656	0.684	2.95074e-05
3	Stxbp6	7.05501e-10	-0.696961	0.541	0.628	3.52751e-13
5	Mtus2	1	-0.696503	0.385	0.505	0.00326989
5	Nhs	1	-0.695921	0.479	0.592	0.000690993
0	Gpc5	3.05611e-114	-0.694927	0.413	0.663	1.52805e-117
1	Htr2c	0.0375086	-0.694226	0.588	0.73	1.87543e-05	Htr2c
5	Cnksr2	5.26221e-05	-0.693497	0.32	0.447	2.6311e-08
2	Ebf1	4.01432e-33	-0.69231	0.827	0.559	2.00716e-36	Ebf1
2	Crim1	0.0507884	-0.692218	0.568	0.412	2.53942e-05
5	Mpped2	1	-0.691769	0.615	0.418	0.00334153
0	Fam135b	4.22626e-178	-0.690789	0.505	0.745	2.11313e-181
5	Nkain2	1	-0.690599	0.953	0.655	0.000870692
2	Adcy8	7.48409e-05	-0.690327	0.611	0.406	3.74204e-08
1	Slc1a2	8.03016e-32	-0.69016	0.638	0.442	4.01508e-35
5	Unc13c	0.000341671	-0.690124	0.781	0.549	1.70836e-07
1	Parm1	1.824e-42	-0.688829	0.61	0.832	9.11998e-46
1	Zic1	1.22388e-108	-0.687827	0.526	0.74	6.11938e-112
3	Zfhx4	1	-0.687581	0.35	0.507	0.000908844
5	Pou2f2	4.85786e-24	-0.687508	0.219	0.666	2.42893e-27
5	Cdh8	1	-0.687094	0.669	0.725	0.00556089
4	Nfia	3.45906e-31	-0.686955	0.364	0.704	1.72953e-34
0	5730522E02Rik	2.55735e-57	-0.686041	0.778	0.687	1.27868e-60
0	Prkd1	1.89855e-35	-0.684964	0.409	0.533	9.49277e-39
3	Cck	0.0673107	-0.682696	0.49	0.598	3.36553e-05
4	Cntn6	1.64674e-06	-0.681287	0.472	0.735	8.23371e-10
5	Tmtc2	1.0538e-09	-0.681133	0.349	0.672	5.26898e-13
1	Meis2	7.34992e-40	-0.68062	0.579	0.668	3.67496e-43
0	Ammecr1	1.26449e-233	-0.680505	0.131	0.62	6.32246e-237
0	Brinp1	5.24786e-255	-0.680126	0.396	0.827	2.62393e-258
2	Tmem163	0.0211813	-0.679336	0.499	0.58	1.05906e-05
2	Tcf4	1	-0.679302	0.571	0.676	0.00131356
0	Fhod3	1.51028e-168	-0.677496	0.332	0.63	7.55139e-172
5	Cdh11	6.41057e-09	-0.677214	0.225	0.505	3.20528e-12
0	Kcnip1	2.44299e-199	-0.675598	0.474	0.751	1.2215e-202
3	Atp1a2	1	-0.67394	0.538	0.497	0.00497011
2	Kcnh7	1	-0.673204	0.493	0.57	0.000758576
5	Npas3	0.000707505	-0.672931	0.716	0.474	3.53753e-07
1	Pla2g7	2.51167e-34	-0.672301	0.679	0.751	1.25584e-37
1	Zeb2	3.95347e-17	-0.67226	0.616	0.703	1.97673e-20
0	Ak5	3.45124e-163	-0.671868	0.425	0.676	1.72562e-166
3	Klhl1	0.00689074	-0.669816	0.659	0.526	3.44537e-06
0	Scml4	2.16121e-158	-0.667826	0.307	0.627	1.0806e-161
0	Klhl29	1.06615e-280	-0.66718	0.193	0.724	5.33074e-284
1	Qk	0.000114697	-0.666428	0.582	0.541	5.73484e-08
3	Pla2g7	3.80985e-39	-0.663856	0.417	0.756	1.90492e-42
2	Grin2a	1	-0.662637	0.464	0.478	0.000631192
3	Ephb1	4.47918e-15	-0.659555	0.21	0.548	2.23959e-18
2	Cdh11	0.482715	-0.65841	0.493	0.494	0.000241358
0	Kirrel3	9.25938e-128	-0.658076	0.569	0.764	4.62969e-131
0	C130073E24Rik	3.35562e-229	-0.657237	0.318	0.752	1.67781e-232
0	Pde7b	2.00106e-143	-0.656363	0.316	0.652	1.00053e-146
0	Pde1a	5.77001e-246	-0.656319	0.254	0.715	2.88501e-249
1	Pde7b	2.12986e-16	-0.655609	0.607	0.438	1.06493e-19
4	Cdh12	1	-0.655489	0.368	0.492	0.00430568
2	Kcnj6	0.159251	-0.654299	0.478	0.529	7.96253e-05
4	Tmem47	1	-0.654175	0.481	0.634	0.00167575
5	Ecel1	0.000678017	-0.651621	0.225	0.501	3.39008e-07
0	Srrm4	1.67263e-77	-0.649513	0.596	0.647	8.36317e-81
3	Gad1	1	-0.649429	0.414	0.533	0.0096173
4	Tcf4	1	-0.649281	0.71	0.666	0.0010056
2	A830018L16Rik	0.00643754	-0.648951	0.47	0.543	3.21877e-06
3	Arhgap6	2.18014e-09	-0.648725	0.685	0.441	1.09007e-12
1	Nrg1	8.28549e-59	-0.646872	0.836	0.582	4.14275e-62	Nrg1
0	Shisa6	6.28982e-43	-0.646759	0.424	0.548	3.14491e-46
4	Pla2g7	2.15606e-21	-0.646134	0.519	0.744	1.07803e-24
3	Sparc	1	-0.644957	0.605	0.571	0.00246329
2	Oprm1	1	-0.644652	0.473	0.493	0.00969364	Oprm1
0	D430041D05Rik	0	-0.6415	0.188	0.77	0
2	Nckap5	7.21499e-20	-0.640666	0.611	0.711	3.6075e-23
5	Mobp	0.00581024	-0.640211	0.562	0.58	2.90512e-06
2	Lgi1	4.85263e-21	-0.639154	0.418	0.641	2.42631e-24
2	Plekha5	1.40262e-08	-0.63902	0.504	0.747	7.01308e-12
0	Gabra2	2.2892e-245	-0.63871	0.398	0.827	1.1446e-248
0	Trpc5	2.81063e-94	-0.63854	0.74	0.747	1.40532e-97
2	Rtl4	2.68098e-18	-0.63775	0.455	0.803	1.34049e-21
5	Etl4	2.6929e-06	-0.637005	0.746	0.492	1.34645e-09
4	Arhgap6	0.110915	-0.636632	0.61	0.449	5.54576e-05
5	Chst11	2.19636e-20	-0.636608	0.166	0.537	1.09818e-23
2	Rgs7bp	0.329957	-0.636364	0.582	0.633	0.000164978
0	Gm4876	9.52843e-235	-0.63502	0.272	0.677	4.76421e-238
0	Galnt17	6.7632e-243	-0.633527	0.248	0.68	3.3816e-246
0	Lepr	2.11751e-66	-0.632455	0.5	0.58	1.05875e-69
1	Lmo4	4.52361e-153	-0.632052	0.507	0.808	2.26181e-156
1	Foxp2	1.12041e-12	-0.6311	0.417	0.649	5.60206e-16
0	Cntnap5b	7.95338e-46	-0.630979	0.667	0.699	3.97669e-49
0	Sox5	8.46737e-44	-0.630413	0.599	0.656	4.23368e-47
2	Chrm2	4.96117e-41	-0.630019	0.331	0.707	2.48058e-44
0	Kcnh8	4.09344e-05	-0.62784	0.65	0.574	2.04672e-08
2	Cntnap5c	3.41062e-18	-0.627134	0.764	0.431	1.70531e-21
0	Cdh18	7.86092e-161	-0.626746	0.441	0.804	3.93046e-164
4	B2m	5.71141e-21	-0.626407	0.55	0.753	2.8557e-24
5	Fstl5	0.214951	-0.624205	0.479	0.707	0.000107476
0	Lcorl	1.89091e-239	-0.623425	0.286	0.727	9.45453e-243
3	Srrm4	8.92385e-05	-0.623085	0.424	0.636	4.46192e-08
5	Gm20754	2.88926e-05	-0.622096	0.58	0.363	1.44463e-08
1	Agt	1.84003e-42	-0.622049	0.409	0.608	9.20013e-46
5	Rasgrp1	1	-0.620183	0.521	0.534	0.00255639
3	Meis2	9.79798e-53	-0.617788	0.239	0.675	4.89899e-56
0	9630014M24Rik	1.58652e-48	-0.61714	0.767	0.658	7.93258e-52
5	Nfia	1	-0.615665	0.651	0.688	0.00196465
1	B2m	7.34512e-85	-0.614437	0.56	0.807	3.67256e-88
4	Slc1a3	1	-0.607977	0.654	0.678	0.00224343
2	Vwc2l	2.08341e-59	-0.607753	0.369	0.771	1.0417e-62
0	4930555F03Rik	7.11403e-27	-0.6057	0.783	0.667	3.55702e-30
4	Tox	0.195355	-0.60554	0.355	0.522	9.76775e-05
2	Eda	5.09206e-15	-0.605497	0.412	0.62	2.54603e-18
0	Nxn	2.49597e-149	-0.605082	0.415	0.645	1.24799e-152
5	Meis2	7.1949e-28	-0.604822	0.278	0.659	3.59745e-31
0	Gm1992	2.23595e-88	-0.604323	0.445	0.612	1.11797e-91
4	Zeb2	1	-0.603857	0.602	0.685	0.00408315
1	Igfbp5	1.03447e-06	-0.603719	0.508	0.421	5.17237e-10
2	Ptchd4	1	-0.603714	0.715	0.629	0.00101103
0	Celf2	1.06974e-131	-0.603354	0.559	0.872	5.34871e-135
2	Dscaml1	1.65831e-27	-0.60318	0.248	0.586	8.29157e-31
0	Ralyl	5.42594e-161	-0.602857	0.805	0.947	2.71297e-164
4	Vstm2a	0.0158634	-0.602685	0.576	0.722	7.93171e-06
2	Gm20754	1.4904e-13	-0.601993	0.611	0.351	7.45202e-17
3	Epha4	1	-0.600815	0.516	0.435	0.000991681
2	Adarb1	2.33448e-28	-0.599666	0.47	0.732	1.16724e-31
2	Dkk3	7.56378e-34	-0.599138	0.646	0.693	3.78189e-37
3	Zeb2	1.53646e-07	-0.598536	0.675	0.681	7.68231e-11
4	Gab2	0.0281424	-0.597968	0.468	0.677	1.40712e-05
0	Maml3	1.00082e-145	-0.597667	0.306	0.648	5.0041e-149
0	Inpp4b	4.13433e-184	-0.596626	0.348	0.724	2.06717e-187
2	Gabra2	1	-0.596358	0.772	0.596	0.0039224
3	Mal	1	-0.596332	0.373	0.508	0.00316253
5	Vwc2	0.00046171	-0.596328	0.438	0.591	2.30855e-07
3	Trf	0.0275088	-0.595078	0.465	0.598	1.37544e-05
0	Prr16	2.85056e-95	-0.594983	0.425	0.608	1.42528e-98
0	Unc13b	2.44486e-122	-0.594547	0.445	0.654	1.22243e-125
2	Ubash3b	1.11708e-54	-0.593629	0.476	0.739	5.5854e-58
0	B3galt1	2.00515e-136	-0.593601	0.604	0.809	1.00257e-139
5	Isl1	0.0004235	-0.593486	0.473	0.536	2.1175e-07
4	Gfra1	3.54162e-39	-0.592474	0.264	0.717	1.77081e-42
0	Pard3b	5.56349e-42	-0.590719	0.315	0.504	2.78175e-45
2	Itpr1	0.61654	-0.590704	0.683	0.533	0.00030827
4	Qk	0.693838	-0.589841	0.615	0.548	0.000346919
0	Cacna2d3	1.3311e-124	-0.589832	0.723	0.787	6.65548e-128
3	Gm20754	1	-0.589419	0.395	0.37	0.00396559
4	Fign	6.12929e-22	-0.589081	0.216	0.619	3.06465e-25
0	Rps6ka2	4.96115e-22	-0.588607	0.842	0.627	2.48057e-25
0	Arl15	1.25787e-121	-0.588223	0.714	0.74	6.28934e-125
2	Pcdh10	0.000147238	-0.588077	0.455	0.639	7.3619e-08
0	Adcy2	3.96665e-95	-0.587992	0.477	0.647	1.98333e-98
2	Gm30382	1	-0.586828	0.55	0.534	0.000585457
4	Zic1	1.46613e-11	-0.586418	0.641	0.687	7.33067e-15
1	Cacna2d1	1	-0.58623	0.772	0.713	0.000572914
3	Gabrg1	2.94999e-06	-0.586118	0.634	0.78	1.475e-09
1	Ndrg2	0.000310488	-0.585643	0.595	0.575	1.55244e-07
2	Rmst	0.000463999	-0.585516	0.565	0.764	2.32e-07
5	Rps6ka5	0.00175035	-0.584492	0.479	0.707	8.75175e-07
4	Dock11	1.24462e-26	-0.58352	0.286	0.738	6.22312e-30
5	Caln1	0.469553	-0.582954	0.627	0.442	0.000234776
4	Agt	7.11406e-22	-0.582758	0.147	0.579	3.55703e-25
4	Car2	5.91665e-07	-0.580913	0.169	0.471	2.95833e-10
0	Garnl3	8.75116e-233	-0.580697	0.454	0.753	4.37558e-236
0	Pvt1	7.12462e-160	-0.58048	0.392	0.684	3.56231e-163
0	Ptprm	5.61912e-140	-0.580358	0.437	0.689	2.80956e-143
0	Ccdc148	1.8443e-156	-0.580244	0.26	0.632	9.22148e-160
5	Gfra1	1.5555e-11	-0.57984	0.663	0.695	7.77751e-15
5	Qk	2.83298e-05	-0.578319	0.769	0.543	1.41649e-08
3	Kcnk2	0.0363882	-0.577531	0.334	0.506	1.81941e-05
4	Rnf220	0.761042	-0.577519	0.403	0.6	0.000380521
0	Opcml	1.97231e-157	-0.575336	0.534	0.884	9.86156e-161	Opcml
0	Rgs7	4.19761e-205	-0.57506	0.712	0.857	2.0988e-208
5	Arhgef28	8.609e-18	-0.574321	0.503	0.723	4.3045e-21
0	Adamts17	2.53436e-120	-0.574017	0.242	0.596	1.26718e-123
2	Sparcl1	0.000109677	-0.573417	0.795	0.561	5.48384e-08
0	Gm11417	1.12588e-49	-0.572417	0.846	0.672	5.6294e-53
3	Zfp804b	0.747249	-0.57234	0.662	0.625	0.000373625
1	Adarb1	9.74907e-31	-0.572172	0.56	0.765	4.87453e-34
1	Trf	1.70702e-05	-0.571473	0.64	0.571	8.5351e-09
1	Cbln2	9.1504e-93	-0.571434	0.566	0.727	4.5752e-96
5	Gm15261	0.167383	-0.571136	0.663	0.596	8.36913e-05
0	Vip	1.78378e-43	-0.571052	0.362	0.385	8.91891e-47	Vip
5	Glra2	3.49309e-39	-0.570685	0.071	0.553	1.74654e-42
4	Meis2	4.10664e-18	-0.570211	0.416	0.657	2.05332e-21
0	Gm1604a	4.49554e-21	-0.569996	0.723	0.576	2.24777e-24
4	Atp1a2	4.8348e-12	-0.569646	0.71	0.489	2.4174e-15
5	Ppp4r4	2.17995e-18	-0.569223	0.219	0.585	1.08998e-21
5	Rph3a	0.21645	-0.568334	0.586	0.415	0.000108225
2	St6galnac5	6.79287e-26	-0.564995	0.527	0.715	3.39644e-29
1	Sv2b	6.54315e-112	-0.563554	0.458	0.778	3.27157e-115
5	Ano3	2.51068e-20	-0.563528	0.142	0.598	1.25534e-23
4	Nfib	3.97562e-07	-0.562729	0.667	0.455	1.98781e-10
0	Rps6ka5	1.69962e-66	-0.562265	0.718	0.679	8.49808e-70
1	Mobp	5.52111e-43	-0.5622	0.703	0.536	2.76055e-46
0	Ankrd55	2.11488e-123	-0.561449	0.403	0.648	1.05744e-126
5	Gm45323	8.74157e-13	-0.560066	0.426	0.744	4.37079e-16
0	Mir670hg	8.45275e-210	-0.559986	0.114	0.553	4.22637e-213
0	Kcnd3	5.41886e-125	-0.559815	0.537	0.689	2.70943e-128
0	Car10	8.05562e-120	-0.559738	0.545	0.774	4.02781e-123
0	Sorcs1	1.30373e-195	-0.559405	0.368	0.708	6.51863e-199
2	Zeb2	1	-0.559092	0.663	0.682	0.00243021
2	Kcnt2	7.65475e-05	-0.557986	0.634	0.702	3.82737e-08
0	Pip5k1b	8.7489e-190	-0.557159	0.315	0.674	4.37445e-193
2	Cdh4	2.13274e-10	-0.55571	0.343	0.607	1.06637e-13
0	Gm15261	1.50869e-11	-0.555454	0.684	0.51	7.54346e-15
0	Gm30382	7.2642e-16	-0.554437	0.524	0.546	3.6321e-19
0	Esrrg	2.33356e-201	-0.554294	0.383	0.71	1.16678e-204
2	Pvt1	6.89301e-05	-0.554255	0.746	0.518	3.4465e-08
4	Mobp	0.774731	-0.55391	0.545	0.581	0.000387366
2	Esr1	0.00420013	-0.553821	0.738	0.746	2.10007e-06
0	Adam23	9.03514e-219	-0.55353	0.413	0.795	4.51757e-222
0	Plcl1	3.90301e-143	-0.552601	0.551	0.749	1.95151e-146
5	Sh3rf3	0.00939719	-0.551448	0.414	0.569	4.6986e-06
5	Gm45321	0.000125491	-0.550718	0.284	0.556	6.27456e-08
5	Vip	0.0320802	-0.550171	0.118	0.383	1.60401e-05	Vip
5	Atp2b1	1	-0.548755	0.805	0.572	0.00380249
0	Kcnq5	1.7549e-192	-0.548561	0.403	0.784	8.77451e-196
3	Lgi1	0.000220547	-0.547734	0.497	0.633	1.10273e-07
4	Pde7b	0.422765	-0.547718	0.602	0.475	0.000211383
0	Catspere2	3.14995e-121	-0.544905	0.58	0.693	1.57497e-124
1	Nrn1	5.19508e-06	-0.543159	0.442	0.542	2.59754e-09
0	Spag16	1.82067e-51	-0.543128	0.558	0.577	9.10337e-55
0	Tac1	1.95232e-158	-0.542998	0.271	0.518	9.76159e-162	Tac1
5	Nrp1	0.0971916	-0.542921	0.716	0.531	4.85958e-05
3	Lmo4	4.88271e-50	-0.542781	0.439	0.752	2.44135e-53
4	9530026P05Rik	1.02331e-10	-0.54278	0.303	0.57	5.11655e-14
0	Clstn2	1.57058e-100	-0.542074	0.59	0.731	7.85289e-104
0	Tenm1	2.79219e-145	-0.54202	0.497	0.788	1.3961e-148
2	Zfp536	3.47825e-08	-0.541446	0.683	0.457	1.73912e-11
0	Tenm4	9.49069e-214	-0.541242	0.331	0.821	4.74535e-217
0	Pomc	1.33994e-247	-0.540565	0.251	0.639	6.69972e-251
0	Nexmif	2.26224e-247	-0.539413	0.245	0.697	1.13112e-250
1	Cldn11	1.39782e-58	-0.539251	0.46	0.663	6.9891e-62
0	Dpp6	9.24972e-156	-0.538911	0.833	0.967	4.62486e-159
0	Ebf1	5.74208e-39	-0.537386	0.505	0.656	2.87104e-42	Ebf1
3	Slc35f3	2.47276e-29	-0.5371	0.248	0.635	1.23638e-32
2	Klhl1	0.149714	-0.536996	0.484	0.54	7.4857e-05
3	Crim1	0.43666	-0.535558	0.478	0.42	0.00021833
3	Thrb	0.497412	-0.535508	0.567	0.744	0.000248706
5	Chsy3	3.3057e-07	-0.535207	0.74	0.475	1.65285e-10
2	Meis2	6.68552e-28	-0.534765	0.435	0.662	3.34276e-31
0	Gpr176	2.93403e-45	-0.534739	0.663	0.604	1.46702e-48
0	Cpq	1.06352e-83	-0.534687	0.483	0.602	5.3176e-87
0	Olfm3	4.18243e-215	-0.534605	0.314	0.698	2.09122e-218
1	Calb1	7.85795e-18	-0.534575	0.58	0.465	3.92898e-21
0	Ldb2	3.11919e-76	-0.534477	0.656	0.685	1.5596e-79
2	Lypd1	1.54502e-73	-0.534425	0.251	0.701	7.72512e-77
0	Ryr2	3.77501e-281	-0.534304	0.207	0.766	1.8875e-284
3	Mt2	0.000378677	-0.53411	0.726	0.807	1.89339e-07
2	Prox1	1.89167e-40	-0.534107	0.49	0.696	9.45837e-44
1	Pdyn	2.04291e-215	-0.533295	0.423	0.805	1.02145e-218
2	Syt7	0.000575953	-0.533257	0.568	0.595	2.87976e-07
2	Enpp2	0.00645194	-0.532574	0.51	0.404	3.22597e-06
1	Pard3b	1	-0.532178	0.453	0.392	0.000813906
0	Susd1	1.00114e-48	-0.531841	0.41	0.55	5.00571e-52
5	Sv2c	7.16661e-10	-0.531301	0.29	0.573	3.58331e-13
4	Esr1	7.28302e-20	-0.530927	0.394	0.764	3.64151e-23
0	Tmem132d	1.52589e-257	-0.529832	0.186	0.606	7.62945e-261
2	Calb1	0.0617793	-0.529743	0.378	0.505	3.08896e-05
4	Pdyn	5.52776e-48	-0.529357	0.346	0.725	2.76388e-51
2	Nefm	1	-0.528814	0.294	0.435	0.000944992
3	Pcsk1	1.48728e-17	-0.528419	0.303	0.595	7.43639e-21
4	Vip	0.0536362	-0.528362	0.532	0.365	2.68181e-05	Vip
5	Rgs6	1	-0.528128	0.574	0.43	0.00202101
3	Vip	0.00563686	-0.527098	0.427	0.37	2.81843e-06	Vip
2	Utrn	0.253603	-0.526568	0.401	0.483	0.000126801
5	Glra3	1.93218e-05	-0.52571	0.68	0.393	9.66091e-09
4	Scg2	0.262125	-0.52532	0.831	0.649	0.000131063
3	Arpp21	1	-0.52521	0.583	0.548	0.00307357
4	Pde10a	1.28708e-06	-0.524513	0.857	0.721	6.4354e-10
2	Btbd11	0.300128	-0.524453	0.331	0.43	0.000150064
2	Htr2c	0.838897	-0.524274	0.579	0.702	0.000419449	Htr2c
5	Sema6a	1	-0.523631	0.609	0.467	0.00103683
2	Cbln2	4.31869e-81	-0.523169	0.184	0.727	2.15935e-84
1	Stxbp6	3.54407e-19	-0.522532	0.682	0.601	1.77204e-22
0	Fam13a	2.85115e-160	-0.522282	0.488	0.694	1.42557e-163
2	Pigk	6.16448e-05	-0.520929	0.401	0.566	3.08224e-08
4	Lypd1	5.31534e-39	-0.519835	0.268	0.688	2.65767e-42
5	Adcyap1	0.00101113	-0.518395	0.763	0.492	5.05567e-07
3	Cnksr2	0.0173772	-0.517334	0.554	0.434	8.6886e-06
4	Isl1	1	-0.517129	0.619	0.529	0.00359774
0	Grin2a	1.5514e-183	-0.517043	0.277	0.681	7.75701e-187
5	Tcf7l2	2.74031e-15	-0.51693	0.834	0.59	1.37015e-18
0	Fhit	5.30553e-96	-0.516482	0.453	0.62	2.65277e-99
0	Clvs1	9.47086e-228	-0.515811	0.426	0.752	4.73543e-231
2	Parm1	1.7634e-16	-0.515699	0.487	0.798	8.81699e-20
0	Fmn1	2.60735e-77	-0.515663	0.43	0.612	1.30368e-80
0	Kctd8	4.71751e-118	-0.514498	0.417	0.634	2.35875e-121
4	Prr5l	1.52857e-15	-0.513731	0.411	0.626	7.64287e-19
1	Lypd1	5.02867e-66	-0.512691	0.554	0.706	2.51433e-69
1	Ptch1	1.60051e-23	-0.512037	0.42	0.659	8.00255e-27
0	Foxp2	1.11457e-20	-0.511119	0.619	0.557	5.57286e-24
0	Sox5os4	3.82547e-16	-0.511073	0.428	0.508	1.91274e-19
3	Adcyap1	0.26314	-0.510865	0.344	0.514	0.00013157
1	Bcl11a	1.32508e-06	-0.510752	0.451	0.553	6.62538e-10
3	Zic1	6.62617e-18	-0.509137	0.608	0.69	3.31308e-21
5	Crtac1	1.80345e-16	-0.508221	0.385	0.646	9.01725e-20
3	Unc13c	0.00058095	-0.508135	0.369	0.572	2.90475e-07
0	Enox2	1.7331e-37	-0.507842	0.508	0.562	8.66551e-41
5	Ndrg2	0.00415449	-0.507088	0.757	0.574	2.07724e-06
3	Prr5l	3.66541e-24	-0.506681	0.373	0.634	1.8327e-27
5	Apod	0.106163	-0.506574	0.544	0.447	5.30813e-05
5	Sdk2	1.69523e-24	-0.506562	0.249	0.68	8.47614e-28
0	Gzmk	1.22536e-274	-0.506349	0.172	0.613	6.12682e-278
1	Prr5l	2.56957e-11	-0.506213	0.713	0.581	1.28478e-14
1	Selenop	2.91534e-33	-0.505879	0.579	0.725	1.45767e-36
4	Nefm	1	-0.504841	0.247	0.434	0.00846719
0	Pcdh11x	1	-0.504692	0.741	0.608	0.000663315
2	Kcnj3	1	-0.504529	0.738	0.649	0.0068302
5	Dach1	0.0203306	-0.504295	0.391	0.579	1.01653e-05
4	Pde1c	9.34965e-12	-0.503678	0.19	0.495	4.67482e-15
0	Pld5	5.26281e-253	-0.502467	0.237	0.673	2.6314e-256
5	Trh	1.28348e-16	-0.502341	0.728	0.507	6.41741e-20
2	Pde1a	1	-0.501671	0.591	0.472	0.00539894
2	Olfm2	2.4964e-05	-0.500689	0.429	0.556	1.2482e-08
3	Kcnmb2	0.00732513	-0.50053	0.541	0.727	3.66256e-06
2	Zdbf2	0.0304206	-0.499856	0.507	0.691	1.52103e-05
4	St18	5.90845e-16	-0.498468	0.351	0.628	2.95423e-19
5	Ddc	0.00556402	-0.496443	0.29	0.511	2.78201e-06
5	Zic1	1.41744e-27	-0.496333	0.361	0.697	7.0872e-31
0	Esr1	1	-0.496082	0.849	0.638	0.00129556
3	Spock1	0.159645	-0.496019	0.637	0.796	7.98227e-05
3	Nrn1	0.334369	-0.495774	0.675	0.504	0.000167184
5	Khdrbs3	5.54875e-10	-0.495485	0.278	0.587	2.77437e-13
2	Gabrg1	4.85863e-16	-0.493504	0.559	0.788	2.42931e-19
0	Slit3	1.21567e-113	-0.493366	0.331	0.609	6.07835e-117
2	Slc35f1	0.389738	-0.492623	0.692	0.523	0.000194869
4	Chst11	0.00051116	-0.492573	0.359	0.531	2.5558e-07
5	Slc1a2	1.27332e-08	-0.492312	0.781	0.481	6.36661e-12
5	Greb1l	1	-0.492063	0.391	0.464	0.00777238
0	Gm45194	3.44017e-08	-0.491976	0.516	0.513	1.72008e-11
3	Sv2b	4.47069e-32	-0.49104	0.385	0.718	2.23534e-35
4	Prox1	2.52699e-26	-0.490822	0.472	0.691	1.2635e-29
3	Slc1a3	1	-0.490325	0.627	0.681	0.00302766
3	Cdh9	0.00649876	-0.490186	0.373	0.303	3.24938e-06
1	Nefm	2.50931e-12	-0.490185	0.485	0.403	1.25466e-15
5	Igfbp5	0.0624805	-0.490163	0.669	0.435	3.12403e-05
4	Kctd8	1	-0.488242	0.394	0.532	0.00118679
3	Cbln2	7.71151e-18	-0.487793	0.576	0.693	3.85575e-21
4	Ptch1	1	-0.487405	0.45	0.605	0.000530539
0	Kcnk2	2.16822e-81	-0.487309	0.422	0.567	1.08411e-84
4	Fgf1	0.0118139	-0.487053	0.238	0.494	5.90696e-06
1	Nfia	1.15731e-13	-0.486278	0.58	0.724	5.78656e-17
0	Mpped2	8.28195e-178	-0.486091	0.233	0.622	4.14098e-181
0	Kcnj6	1.65975e-126	-0.485956	0.4	0.653	8.29877e-130
0	Gm11508	1.40919e-24	-0.485376	0.885	0.67	7.04593e-28
3	Slc1a2	5.17127e-06	-0.485142	0.65	0.481	2.58564e-09
2	Cnr1	1	-0.484103	0.34	0.454	0.00108681
3	Agt	0.00356277	-0.483932	0.439	0.565	1.78139e-06
5	Epha3	5.63354e-12	-0.483803	0.148	0.51	2.81677e-15
4	Zfp385b	1	-0.482075	0.381	0.538	0.00365778
0	4933406I18Rik	3.49978e-109	-0.481506	0.412	0.633	1.74989e-112
3	Gda	1	-0.480934	0.417	0.378	0.000872708
0	Rasgrf2	2.93224e-292	-0.479913	0.245	0.757	1.46612e-293
3	Cldn11	2.75044e-37	-0.479614	0.268	0.636	1.37522e-40
4	Selenop	1.75558e-15	-0.478735	0.502	0.697	8.77792e-19
0	Map3k5	4.56826e-57	-0.478456	0.465	0.571	2.28413e-60
5	Hlf	8.80086e-17	-0.477262	0.71	0.304	4.40043e-20
4	Pou2f2	9.67509e-10	-0.4764	0.359	0.665	4.83754e-13
0	9330185C12Rik	2.55982e-155	-0.474459	0.361	0.682	1.27991e-158
5	Cbln2	1	-0.473935	0.728	0.683	0.00460289
0	2700054A10Rik	3.68928e-23	-0.47385	0.58	0.545	1.84464e-26
1	Ghrh	2.21891e-38	-0.472739	0.354	0.577	1.10945e-41
0	Gm11099	3.12768e-57	-0.472209	0.297	0.525	1.56384e-60
1	Nxph1	0.0680419	-0.472138	0.696	0.668	3.4021e-05
2	Glra3	6.23305e-06	-0.472128	0.524	0.394	3.11653e-09
3	Tac2	0.00756098	-0.470966	0.121	0.394	3.78049e-06
0	Dapk1	6.95303e-103	-0.470922	0.598	0.684	3.47652e-106
0	Nxph1	3.60416e-32	-0.470659	0.649	0.703	1.80208e-35
4	9630014M24Rik	0.0026285	-0.470253	0.541	0.722	1.31425e-06
5	Trpc4	8.55924e-14	-0.468862	0.207	0.621	4.27962e-17
0	Arid5b	1.07129e-99	-0.468751	0.719	0.734	5.35643e-103
3	Brinp3	0.950682	-0.468123	0.787	0.604	0.000475341
5	Man1a	7.61382e-06	-0.467989	0.722	0.438	3.80691e-09
0	Btbd11	2.40572e-242	-0.46779	0.201	0.65	1.20286e-245
2	Deptor	3.24254e-20	-0.466812	0.251	0.52	1.62127e-23
3	Igfbp5	1	-0.466677	0.487	0.44	0.00827296
0	Tmeff2	1.06836e-200	-0.466345	0.397	0.8	5.34182e-204
2	Spag16	5.77614e-36	-0.465936	0.259	0.593	2.88807e-39
5	Slc18a2	5.01449e-11	-0.464793	0.29	0.519	2.50725e-14
2	Avp	7.66461e-17	-0.464278	0.879	0.871	3.83231e-20	Avp
2	Cldn11	1.01302e-16	-0.463876	0.47	0.622	5.0651e-20
4	Gm11418	0.058953	-0.463157	0.368	0.468	2.94765e-05
0	Il1rap	7.86159e-150	-0.462521	0.234	0.572	3.9308e-153
5	Cdkl5	1	-0.462094	0.343	0.407	0.00203737
0	Trpc4	3.25535e-39	-0.461338	0.648	0.563	1.62768e-42
3	Apod	2.39545e-05	-0.460997	0.576	0.441	1.19772e-08
2	Sfta3-ps	1.64199e-52	-0.460877	0.36	0.687	8.20997e-56
0	Dlc1	2.87666e-155	-0.459724	0.371	0.649	1.43833e-158
3	Sorcs2	3.34659e-06	-0.458991	0.392	0.578	1.67329e-09
2	Crtac1	1.81723e-16	-0.458593	0.496	0.648	9.08615e-20
3	Adcy2	0.144954	-0.458576	0.631	0.556	7.24771e-05
5	Nfib	9.9593e-18	-0.458533	0.775	0.454	4.97965e-21
1	Fign	0.0128377	-0.457908	0.597	0.599	6.41887e-06
1	Sgcd	0.0580808	-0.457365	0.5	0.651	2.90404e-05
2	Aff2	6.50683e-06	-0.456722	0.723	0.531	3.25342e-09
0	Dgkh	1.60748e-177	-0.456622	0.409	0.694	8.03739e-181
4	Sdk2	8.78634e-27	-0.456395	0.286	0.684	4.39317e-30
5	Sgk1	4.04434e-06	-0.456359	0.314	0.556	2.02217e-09
5	Adarb1	1	-0.455016	0.58	0.717	0.000876118
2	Caln1	1	-0.453845	0.516	0.443	0.00079319
2	Cbln4	3.586e-35	-0.45364	0.164	0.603	1.793e-38
5	Cldn11	2.57929e-10	-0.453323	0.485	0.615	1.28965e-13
4	Bmper	3.16612e-15	-0.453034	0.303	0.56	1.58306e-18
2	Ano4	1.13712e-21	-0.452335	0.752	0.382	5.68561e-25
0	Fgf13	5.03926e-128	-0.452071	0.614	0.775	2.51963e-131
3	Pitpnc1	2.0584e-05	-0.450305	0.717	0.63	1.0292e-08
2	Luzp1	3.2231e-29	-0.450188	0.28	0.641	1.61155e-32
0	Shisa9	3.29208e-205	-0.448736	0.298	0.711	1.64604e-208
5	Htr7	7.18114e-30	-0.448401	0.089	0.611	3.59057e-33
4	Ankfn1	1	-0.448075	0.416	0.548	0.00238653
4	Unc13b	1	-0.448064	0.459	0.553	0.0095204
0	Rmst	1.05941e-99	-0.448057	0.691	0.808	5.29707e-103
5	Pard3b	1.22632e-07	-0.447773	0.657	0.399	6.13159e-11
2	Rnf128	3.17705e-08	-0.447697	0.481	0.61	1.58852e-11
4	Rasgrp1	0.000801594	-0.447275	0.316	0.545	4.00797e-07
5	Ano6	2.30571e-07	-0.446477	0.254	0.469	1.15285e-10
5	Pnoc	0.000845218	-0.446412	0.414	0.559	4.22609e-07
0	Robo2	4.6011e-120	-0.445975	0.484	0.698	2.30055e-123
1	Car2	1.41825e-13	-0.445864	0.52	0.433	7.09125e-17
2	Lepr	4.17021e-53	-0.44565	0.156	0.572	2.0851e-56
5	Efcab1	3.51277e-07	-0.445081	0.45	0.75	1.75639e-10
2	Gatm	0.00177359	-0.444537	0.3	0.449	8.86793e-07
4	Hexb	2.44267e-15	-0.443977	0.437	0.702	1.22134e-18
4	Calb1	0.00278838	-0.443176	0.589	0.49	1.39419e-06
1	Cdh20	1.17026e-62	-0.443137	0.549	0.765	5.85129e-66
5	Esr1	4.29166e-07	-0.44295	0.444	0.757	2.14583e-10
0	Mamld1	6.7202e-213	-0.442224	0.19	0.613	3.3601e-216
2	Car2	1.14545e-14	-0.442083	0.631	0.441	5.72723e-18
3	Adarb1	9.54572e-06	-0.440113	0.545	0.725	4.77286e-09
2	Nrn1	8.60896e-14	-0.439589	0.712	0.5	4.30448e-17
0	Atrnl1	4.68174e-157	-0.439298	0.378	0.688	2.34087e-160
2	Mbp	8.86188e-11	-0.438776	0.793	0.633	4.43094e-14
4	Gm11417	1.60928e-10	-0.438318	0.429	0.778	8.0464e-14
0	Mctp1	9.78551e-118	-0.438102	0.462	0.667	4.89275e-121
5	Lypd1	1.17503e-09	-0.438097	0.55	0.671	5.87514e-13
5	Sfta3-ps	2.56815e-07	-0.43704	0.781	0.657	1.28407e-10
4	Oxr1	1	-0.436771	0.81	0.749	0.00219913
0	Kcnq3	9.28971e-184	-0.436303	0.449	0.788	4.64485e-187
2	Pnoc	0.00816089	-0.436268	0.556	0.553	4.08045e-06
0	Rnf150	6.29805e-157	-0.436162	0.263	0.619	3.14903e-160
4	Epha4	0.161617	-0.436134	0.498	0.438	8.08085e-05
0	Fam189a1	5.50102e-71	-0.43577	0.566	0.64	2.75051e-74
0	Slit2	6.96765e-147	-0.435443	0.328	0.634	3.48382e-150
1	mt-Atp8	1	-0.435414	0.78	0.819	0.0054164
1	Trpm3	1	-0.435207	0.663	0.765	0.00832907
1	Gja1	1.1795e-06	-0.434985	0.723	0.543	5.89752e-10
0	Sulf1	1.17317e-125	-0.434856	0.238	0.553	5.86584e-129
0	Chsy3	1.19437e-172	-0.433701	0.328	0.645	5.97185e-176
2	Tmtc2	1	-0.432413	0.556	0.668	0.000784859
3	Bcl11b	2.00314e-27	-0.432177	0.497	0.657	1.00157e-30
3	Gpc3	1.66141e-08	-0.431652	0.42	0.692	8.30704e-12
5	Crim1	5.95392e-10	-0.431615	0.734	0.412	2.97696e-13
5	Vwc2l	0.276188	-0.431489	0.675	0.742	0.000138094
0	Ptprj	2.6642e-242	-0.431464	0.271	0.687	1.3321e-245
2	Dach1	7.09289e-07	-0.430724	0.409	0.585	3.54644e-10
2	Selenop	2.21027e-13	-0.430473	0.55	0.699	1.10514e-16
5	Zim1	0.189075	-0.430095	0.456	0.6	9.45374e-05
4	Adarb1	1	-0.429682	0.515	0.723	0.000503771
2	Tac2	6.7117e-15	-0.428761	0.669	0.351	3.35585e-18
3	Man1a	4.97493e-13	-0.428656	0.624	0.436	2.48747e-16
4	Mal	3.29209e-18	-0.428521	0.723	0.487	1.64604e-21
0	Kif26b	3.02465e-180	-0.428482	0.397	0.654	1.51232e-183
5	Rab3b	0.0261286	-0.427974	0.533	0.679	1.30643e-05
3	Kcnc2	0.397208	-0.427893	0.697	0.57	0.000198604
5	Vwa5b1	5.57465e-07	-0.42788	0.219	0.521	2.78733e-10
0	Nhs	2.27182e-124	-0.427525	0.482	0.697	1.13591e-127
1	Id4	9.4517e-22	-0.427437	0.543	0.395	4.72585e-25
1	9330185C12Rik	1.36558e-74	-0.427427	0.725	0.448	6.82788e-78
0	Dscaml1	1.07154e-35	-0.427424	0.562	0.559	5.3577e-39
0	Cntn3	1.11301e-140	-0.427418	0.353	0.627	5.56507e-144
0	Rasgef1b	1.20033e-198	-0.426928	0.314	0.659	6.00166e-202
1	Sim1	4.33757e-115	-0.426864	0.694	0.285	2.16878e-118
0	Adcy8	8.4655e-62	-0.426599	0.349	0.496	4.23275e-65
0	Sh3rf3	5.42839e-53	-0.426413	0.559	0.568	2.71419e-56
0	Efcab1	3.39342e-32	-0.426315	0.811	0.665	1.69671e-35
0	Greb1l	2.32319e-113	-0.425537	0.333	0.592	1.16159e-116
2	Garnl3	0.867909	-0.425261	0.718	0.592	0.000433954
2	Mobp	5.66711e-21	-0.424802	0.755	0.565	2.83356e-24
2	Slc9a9	1.85211e-08	-0.424333	0.406	0.561	9.26056e-12
2	Gja1	0.000344294	-0.423377	0.594	0.59	1.72147e-07
5	St18	1	-0.423003	0.757	0.608	0.00310276
0	Plekha5	4.30491e-120	-0.422607	0.7	0.757	2.15246e-123
1	Slc6a11	1.7231e-27	-0.422587	0.525	0.403	8.61548e-31
1	F3	2.03208e-77	-0.422168	0.474	0.714	1.01604e-80
5	Satb1	0.000287594	-0.422004	0.148	0.419	1.43797e-07
5	Sorcs2	1.5047e-05	-0.421911	0.272	0.576	7.52352e-09
2	Glra2	1.12977e-21	-0.421662	0.205	0.563	5.64885e-25
0	Syt10	1.82011e-47	-0.421656	0.274	0.437	9.10056e-51
2	Plppr1	1	-0.420632	0.597	0.519	0.00965142
2	Sv2c	1.90742e-09	-0.420301	0.781	0.544	9.53709e-13
1	Penk	6.13077e-61	-0.419617	0.646	0.403	3.06539e-64
2	Ghrh	0.000212379	-0.419597	0.403	0.529	1.0619e-07
3	Gm40841	9.52435e-05	-0.418568	0.427	0.356	4.76218e-08
1	Thsd7b	2.19225e-10	-0.418102	0.563	0.503	1.09613e-13
1	Ephb1	1	-0.417328	0.481	0.54	0.00746559
3	Ubash3b	1.86463e-18	-0.417306	0.516	0.734	9.32315e-22
5	Ano4	0.00199705	-0.417081	0.568	0.404	9.98524e-07
5	Plppr1	0.0722654	-0.416727	0.391	0.531	3.61327e-05
2	Ddah1	0.00114579	-0.416431	0.478	0.554	5.72894e-07
0	Reps2	7.47818e-142	-0.416044	0.483	0.694	3.73909e-145
3	Ccdc136	1	-0.41579	0.341	0.472	0.000558749
0	Tafa2	5.26766e-27	-0.41564	0.638	0.637	2.63383e-30
0	Plxna2	3.08085e-293	-0.415563	0.131	0.609	1.54043e-293
0	Utrn	1.12479e-64	-0.415124	0.406	0.549	5.62394e-68
0	Tbx3os1	8.80665e-39	-0.414604	0.366	0.548	4.40332e-42
5	Oprm1	1	-0.414296	0.598	0.487	0.00406983	Oprm1
4	Sv2c	3.88983e-11	-0.413378	0.268	0.578	1.94492e-14
1	Epha4	0.000951205	-0.412905	0.45	0.438	4.75602e-07
0	A630012P03Rik	4.05155e-70	-0.412888	0.494	0.595	2.02577e-73
4	Gm45194	0.199313	-0.412449	0.407	0.52	9.96566e-05
2	Npsr1	5.18528e-63	-0.411565	0.202	0.651	2.59264e-66
0	Gm48003	3.14037e-198	-0.410907	0.366	0.698	1.57019e-201
0	Shank2	5.13405e-76	-0.410729	0.674	0.662	2.56702e-79
3	Fign	0.0529865	-0.410182	0.688	0.592	2.64933e-05
4	Gm3764	2.96692e-22	-0.410122	0.19	0.583	1.48346e-25
0	2003-03-01	4.9479e-141	-0.409826	0.163	0.563	2.47395e-144
1	Enpp2	9.56958e-11	-0.409726	0.459	0.396	4.78479e-14
0	Gm42439	1.12193e-100	-0.408905	0.336	0.591	5.60965e-104
3	Slc6a11	2.58954e-08	-0.407438	0.567	0.425	1.29477e-11
4	Enpp2	0.0565044	-0.406596	0.45	0.411	2.82522e-05
4	Ghrh	0.000256932	-0.405562	0.316	0.53	1.28466e-07
4	Trhde	1.26528e-05	-0.405278	0.32	0.551	6.32639e-09
5	Lepr	3.51596e-22	-0.405118	0.207	0.553	1.75798e-25
2	Neat1	3.33768e-20	-0.404449	0.259	0.506	1.66884e-23
3	Rasgrp1	0.00145426	-0.40336	0.344	0.547	7.27132e-07
0	Asb4	1.32797e-56	-0.402356	0.631	0.66	6.63983e-60
5	Nts	1.96929e-06	-0.401694	0.26	0.504	9.84646e-10
3	Frmpd3	0.00372443	-0.401587	0.382	0.541	1.86221e-06
3	St8sia4	1.39664e-17	-0.401183	0.312	0.639	6.98319e-21
3	Luzp2	1.39819e-06	-0.400917	0.634	0.455	6.99097e-10
5	Dlk1	1	-0.400631	0.669	0.56	0.000969341
5	Car2	2.98015e-16	-0.399894	0.704	0.446	1.49008e-19
3	Cnr1	0.307844	-0.399514	0.29	0.456	0.000153922
0	Pbx3	7.03452e-72	-0.39938	0.376	0.552	3.51726e-75
0	Arhgap24	6.37821e-214	-0.399246	0.215	0.66	3.1891e-217
4	Kcnmb2	2.88043e-24	-0.399124	0.312	0.736	1.44021e-27
5	Reln	0.987941	-0.398506	0.32	0.482	0.00049397
0	Vwa5b1	8.52493e-45	-0.398309	0.487	0.533	4.26246e-48
3	Selenop	0.0347982	-0.398091	0.58	0.696	1.73991e-05
3	Adarb2	4.03746e-13	-0.397215	0.672	0.466	2.01873e-16
5	Syt10	3.16138e-09	-0.396794	0.74	0.34	1.58069e-12
0	Adamts6	3.28153e-123	-0.396402	0.221	0.542	1.64077e-126
3	Cdh20	0.00191482	-0.394758	0.646	0.713	9.57412e-07
0	Slc35f1	3.72627e-213	-0.394397	0.326	0.752	1.86313e-216
1	Tafa2	3.7722e-06	-0.394065	0.511	0.682	1.8861e-09
2	Tbc1d4	5.85368e-16	-0.393711	0.501	0.576	2.92684e-19
0	Fbxl7	1	-0.393402	0.774	0.497	0.00227763
2	Zfp385b	1	-0.393357	0.464	0.535	0.000566878
4	Sox5os4	0.000213882	-0.392223	0.68	0.456	1.06941e-07
2	Myrip	2.57928e-32	-0.391995	0.265	0.62	1.28964e-35
2	Pcsk5	1	-0.391986	0.432	0.331	0.00288816
1	Cdh13	4.04633e-46	-0.39181	0.688	0.42	2.02317e-49
5	Calcr	0.979111	-0.39167	0.29	0.45	0.000489555
4	Gja1	4.64587e-10	-0.391458	0.364	0.602	2.32294e-13
0	Dlk1	2.0082e-81	-0.390997	0.492	0.637	1.0041e-84
5	Gabra5	1.83889e-05	-0.39056	0.485	0.295	9.19444e-09
0	Sema6a	1.14155e-195	-0.389955	0.29	0.659	5.70777e-199
4	Tspan2	0.0105873	-0.389864	0.338	0.506	5.29366e-06
2	B230334C09Rik	1.1268e-17	-0.389189	0.259	0.521	5.63399e-21
3	Hdac9	2.31369e-08	-0.388969	0.755	0.535	1.15684e-11
0	4921534H16Rik	1.96044e-85	-0.387454	0.276	0.547	9.80219e-89
1	Apod	5.80384e-108	-0.387322	0.68	0.37	2.90192e-111
5	Plxna2	0.000234253	-0.387239	0.574	0.359	1.17126e-07
0	Gm26691	3.37157e-59	-0.386933	0.55	0.608	1.68578e-62
0	Frmpd3	1.82439e-77	-0.386492	0.467	0.595	9.12196e-81
5	Wipf3	1.23598e-37	-0.386279	0.077	0.684	6.17988e-41
2	Rnf150	3.39212e-08	-0.386202	0.32	0.449	1.69606e-11
0	Vipr2	1.08543e-72	-0.385974	0.821	0.45	5.42715e-76
5	Kcnt2	1	-0.385908	0.497	0.704	0.0016179
5	Prr5l	8.59454e-27	-0.385341	0.811	0.608	4.29727e-30
5	Kcnip3	1.28667e-20	-0.38534	0.142	0.596	6.43337e-24
5	Bmper	5.17529e-09	-0.385002	0.278	0.557	2.58765e-12
1	Ednrb	4.04136e-24	-0.383948	0.597	0.636	2.02068e-27
5	Arhgap36	2.00923e-08	-0.383667	0.059	0.425	1.00461e-11
2	Camk4	1.53199e-13	-0.383269	0.689	0.388	7.65997e-17
4	Hdac9	4.2617e-08	-0.383024	0.805	0.536	2.13085e-11
1	Slc18a2	2.63857e-16	-0.382853	0.372	0.559	1.31929e-19
3	Dkk3	2.32599e-29	-0.382634	0.379	0.712	1.163e-32
2	Snca	1.24734e-05	-0.382482	0.651	0.46	6.23669e-09
3	Lypd1	3.34934e-14	-0.382158	0.478	0.68	1.67467e-17
4	Olfm3	1	-0.382008	0.567	0.5	0.00596387
5	Sfmbt2	1.82113e-15	-0.381546	0.083	0.432	9.10565e-19
4	Armh4	0.0042268	-0.381476	0.545	0.652	2.1134e-06
3	Col11a1	1.289e-13	-0.380799	0.054	0.407	6.445e-17
2	St18	2.0486e-14	-0.380798	0.813	0.597	1.0243e-17
5	Me3	0.000413866	-0.380656	0.698	0.481	2.06933e-07
2	Sez6l	1.87685e-06	-0.380556	0.703	0.502	9.38423e-10
0	Lrfn2	1.62493e-66	-0.380349	0.592	0.62	8.12463e-70
0	Gpr137c	6.51374e-190	-0.380111	0.329	0.681	3.25687e-193
2	Il33	2.23526e-42	-0.379744	0.481	0.699	1.11763e-45
5	Zbtb16	1.38606e-27	-0.379601	0.053	0.488	6.93028e-31
3	Cdh11	1.73755e-07	-0.379581	0.637	0.483	8.68775e-11
5	Cntn5	1	-0.379204	0.763	0.616	0.00142249
3	Mgat4c	0.0123965	-0.378834	0.857	0.696	6.19825e-06
5	Chodl	3.40686e-50	-0.378717	0.207	0.758	1.70343e-53
2	Frmd4b	3.61955e-13	-0.378521	0.813	0.589	1.80977e-16
1	Dkk3	3.10122e-89	-0.378218	0.449	0.774	1.55061e-92
5	Snca	0.0191976	-0.377987	0.604	0.47	9.5988e-06
5	Zfp521	0.0238298	-0.377399	0.308	0.506	1.19149e-05
1	Gad2	9.77407e-21	-0.377269	0.655	0.524	4.88703e-24
0	Maml2	1.94972e-36	-0.377248	0.714	0.644	9.74858e-40
5	Bcan	1	-0.376953	0.308	0.474	0.00432876
0	Angpt1	1.01303e-67	-0.376552	0.441	0.574	5.06513e-71
4	Mlc1	4.50296e-29	-0.376485	0.29	0.645	2.25148e-32
3	Rnf128	6.85853e-12	-0.375543	0.347	0.619	3.42927e-15
2	Prex2	1.05371e-48	-0.375323	0.271	0.691	5.26855e-52
0	Csgalnact1	3.99389e-72	-0.375157	0.316	0.497	1.99694e-75
0	Isl1	2.95094e-99	-0.374488	0.435	0.634	1.47547e-102
5	Sorcs1	2.06892e-05	-0.374487	0.746	0.528	1.03446e-08
5	Rftn1	0.0115205	-0.373983	0.432	0.615	5.76023e-06
0	Dgkg	2.49647e-28	-0.373253	0.673	0.589	1.24824e-31
3	Car2	0.00419306	-0.373037	0.602	0.445	2.09653e-06
0	C2cd2	1.15186e-261	-0.372705	0.169	0.645	5.7593e-265
3	Epha7	9.53896e-05	-0.372312	0.554	0.436	4.76948e-08
2	Sim1	5.92065e-86	-0.37226	0.029	0.421	2.96033e-89
0	Epha5	1.1816e-125	-0.371641	0.522	0.794	5.90799e-129
4	Pdzd2	3.65491e-08	-0.371421	0.134	0.415	1.82745e-11
2	Pcsk1	2.42585e-10	-0.371024	0.395	0.59	1.21293e-13
1	Lhfp	3.48472e-25	-0.371003	0.485	0.632	1.74236e-28
2	Pard3b	2.71412e-05	-0.370933	0.343	0.414	1.35706e-08
3	Chsy3	0.963224	-0.370684	0.529	0.481	0.000481612
0	Slc35f4	1.10091e-128	-0.370322	0.357	0.612	5.50457e-132
5	Myo16	9.30006e-10	-0.370233	0.213	0.441	4.65003e-13
2	Tcerg1l	2.51675e-48	-0.369667	0.159	0.641	1.25837e-51
2	Wscd2	0.000384698	-0.369455	0.669	0.659	1.92349e-07
0	Synpr	6.97418e-118	-0.369303	0.39	0.623	3.48709e-121
5	Kcnk10	3.14726e-09	-0.36906	0.254	0.515	1.57363e-12
1	Neat1	2.07725e-10	-0.368864	0.532	0.472	1.03862e-13
0	Kcnt2	3.63722e-37	-0.368032	0.714	0.678	1.81861e-40
5	Kcnq5	0.00214135	-0.367782	0.781	0.584	1.07067e-06
0	Trpc6	4.79676e-91	-0.367665	0.455	0.599	2.39838e-94
2	Htr1f	4.45346e-12	-0.367505	0.222	0.322	2.22673e-15
4	Crtac1	4.54584e-11	-0.367405	0.342	0.653	2.27292e-14
0	Galnt14	4.01402e-197	-0.367283	0.134	0.536	2.00701e-200
0	Sec24d	7.37293e-81	-0.367036	0.262	0.526	3.68646e-84
4	Sim1	0.00593122	-0.365999	0.173	0.403	2.96561e-06
1	Gatm	0.000639146	-0.365227	0.466	0.428	3.19573e-07
4	Mt2	1	-0.365179	0.823	0.801	0.00932208
2	Sema3a	3.25977e-21	-0.364338	0.268	0.489	1.62989e-24
0	Samd5	4.00965e-140	-0.364232	0.407	0.655	2.00482e-143
0	Airn	3.17092e-86	-0.363881	0.267	0.564	1.58546e-89
5	Cdh7	2.78443e-19	-0.363674	0.249	0.632	1.39222e-22
3	Map3k5	0.342257	-0.363637	0.401	0.526	0.000171129
0	Kcnh1	6.32349e-89	-0.363585	0.335	0.551	3.16174e-92
0	Nwd2	1.36232e-60	-0.36297	0.335	0.535	6.81162e-64
0	Gm13481	2.65493e-97	-0.362768	0.41	0.621	1.32747e-100
5	Gabra1	0.00388658	-0.362352	0.751	0.604	1.94329e-06
4	Prune2	0.000460181	-0.362088	0.723	0.592	2.30091e-07
3	Ptch1	0.779111	-0.361996	0.446	0.608	0.000389556
0	Tgfbr3	3.75804e-40	-0.361739	0.801	0.671	1.87902e-43
5	6330411D24Rik	1	-0.361554	0.361	0.511	0.00157177
5	Lmo3	2.90619e-05	-0.361273	0.396	0.624	1.45309e-08
0	Dnah9	2.65749e-137	-0.360835	0.254	0.508	1.32874e-140
2	Fbxl7	1.00959e-22	-0.360363	0.256	0.669	5.04793e-26
0	4930590L20Rik	2.61297e-14	-0.360165	0.685	0.55	1.30648e-17
0	Rxfp1	1	-0.360072	0.796	0.694	0.00880263
5	Sox6	2.78113e-07	-0.359737	0.219	0.5	1.39056e-10
5	Igsf21	2.76004e-34	-0.359718	0.077	0.634	1.38002e-37
2	Sema3c	4.00576e-22	-0.359502	0.366	0.599	2.00288e-25
2	Epha10	5.59725e-08	-0.359501	0.311	0.474	2.79863e-11
2	Tox	1	-0.358833	0.427	0.521	0.00116629
5	Tmem132c	1	-0.357864	0.373	0.323	0.00380591
4	Lmo4	1.69254e-13	-0.357609	0.494	0.743	8.46268e-17
0	Sh3rf1	4.27161e-109	-0.357187	0.421	0.603	2.13581e-112
2	Mal	1.60225e-48	-0.355848	0.793	0.474	8.01125e-52
5	Camkv	1	-0.355699	0.456	0.413	0.00446704
4	Csgalnact1	1	-0.35549	0.29	0.412	0.00267186
5	Sox5os4	4.80012e-07	-0.355346	0.704	0.459	2.40006e-10
0	4930598N05Rik	2.24006e-89	-0.354859	0.241	0.517	1.12003e-92
2	Oxr1	1	-0.354708	0.816	0.747	0.00955833
2	Gm40841	1	-0.354573	0.277	0.368	0.00349948
0	Pou2f2	0.174129	-0.354049	0.748	0.549	8.70643e-05
4	Brinp1	0.255622	-0.353912	0.753	0.601	0.000127811
4	Slc44a5	1	-0.353624	0.368	0.529	0.000923925
0	Calcr	0.000142609	-0.353486	0.432	0.457	7.13043e-08
5	Gpr83	7.94188e-19	-0.353475	0.42	0.656	3.97094e-22
3	Syt10	1	-0.353364	0.207	0.365	0.00089116
5	Wls	0.0248322	-0.352829	0.515	0.635	1.24161e-05
0	Gm5149	4.97121e-19	-0.35261	0.747	0.62	2.4856e-22
5	Ptpn4	1	-0.352359	0.598	0.444	0.00330452
1	Syt7	2.45024e-15	-0.351381	0.644	0.574	1.22512e-18
1	Sphkap	0.730343	-0.351108	0.555	0.56	0.000365171
0	Srgap1	2.74549e-124	-0.351091	0.371	0.636	1.37275e-127
5	Shisal1	0.0344166	-0.350828	0.698	0.429	1.72083e-05
5	Dchs2	1	-0.350809	0.568	0.345	0.00505944
1	Rftn1	1.62775e-11	-0.350589	0.457	0.661	8.13874e-15
1	Alcam	1	-0.350581	0.636	0.612	0.00201232
3	Ndst4	6.39694e-22	-0.350206	0.65	0.419	3.19847e-25
3	9330185C12Rik	1.95815e-13	-0.349734	0.675	0.508	9.79076e-17
5	Deptor	1	-0.349253	0.355	0.505	0.00648
0	Hacd1	3.0902e-178	-0.348479	0.108	0.55	1.5451e-181
3	Mobp	1	-0.348125	0.592	0.578	0.000796799
2	Gabra4	7.06319e-10	-0.347827	0.758	0.549	3.5316e-13
2	Asb4	5.77373e-10	-0.347553	0.767	0.635	2.88686e-13
0	Chst11	1.30465e-86	-0.347403	0.441	0.606	6.52327e-90
5	F3	5.0074e-17	-0.347323	0.32	0.665	2.5037e-20
3	Fstl1	3.4889e-17	-0.34727	0.401	0.62	1.74445e-20
2	Pls3	0.0362157	-0.347167	0.536	0.654	1.81078e-05
1	Cntnap4	2.63235e-12	-0.346781	0.582	0.755	1.31617e-15
0	Ryr3	7.71642e-248	-0.346603	0.197	0.646	3.85821e-251
0	Socs2	2.91336e-18	-0.346372	0.75	0.613	1.45668e-21
4	Rxfp1	8.79379e-18	-0.345934	0.558	0.755	4.3969e-21
2	Slc18a2	4.9326e-21	-0.345666	0.282	0.529	2.4663e-24
0	Npsr1	5.82527e-06	-0.345597	0.659	0.572	2.91263e-09
1	Igf1r	0.0370532	-0.345588	0.527	0.518	1.85266e-05
5	Kazn	0.00585071	-0.345194	0.55	0.418	2.92535e-06
1	Bcan	3.04013e-16	-0.345137	0.543	0.441	1.52006e-19
2	Adcyap1	1.09615e-36	-0.344087	0.764	0.48	5.48077e-40
5	9330185C12Rik	1	-0.344037	0.793	0.509	0.000959077
2	Gm12239	3.04313e-16	-0.343813	0.807	0.534	1.52157e-19
2	Gpr83	2.76407e-41	-0.343786	0.395	0.668	1.38203e-44
0	Sidt1	1.62934e-63	-0.343353	0.389	0.558	8.14669e-67
3	Sema3c	1.50809e-17	-0.343238	0.354	0.598	7.54043e-21
0	Tmem255a	8.97395e-204	-0.342516	0.449	0.762	4.48698e-207
5	Nefm	5.57213e-05	-0.342463	0.574	0.418	2.78607e-08
2	Gm20713	5.48575e-06	-0.342291	0.291	0.419	2.74288e-09
5	Map3k5	1	-0.34182	0.391	0.522	0.000891699
2	Gm1992	4.701e-08	-0.341458	0.386	0.539	2.3505e-11
5	Synpr	0.127604	-0.341242	0.675	0.498	6.38022e-05
3	Pkib	1.63195e-15	-0.341167	0.449	0.663	8.15977e-19
3	Pde10a	3.30713e-05	-0.341097	0.787	0.723	1.65357e-08
3	Sim1	1	-0.341063	0.506	0.382	0.00390871
1	Mag	4.48873e-30	-0.34091	0.625	0.474	2.24437e-33
3	Fam110b	1.61517e-09	-0.340421	0.268	0.503	8.07583e-13
2	Epn2	0.05564	-0.340231	0.378	0.436	2.782e-05
4	Chrm2	5.55215e-08	-0.340102	0.385	0.694	2.77607e-11
3	Chodl	2.38222e-24	-0.339752	0.723	0.738	1.19111e-27
4	Cdh13	9.73283e-08	-0.338631	0.675	0.48	4.86641e-11
0	Gck	1.10821e-06	-0.338425	0.774	0.551	5.54103e-10
5	Lhfp	0.00074474	-0.338409	0.544	0.596	3.7237e-07
0	Arhgap18	4.83435e-138	-0.338247	0.5	0.694	2.41718e-141
1	Adra1b	1.7107e-53	-0.337814	0.555	0.703	8.55352e-57
0	Gm20713	8.31512e-38	-0.337607	0.329	0.492	4.15756e-41
2	Tmem178	7.68076e-91	-0.336477	0.182	0.76	3.84038e-94
4	Syndig1	0.00107656	-0.335933	0.333	0.482	5.38279e-07
1	Armh4	2.94948e-23	-0.335888	0.516	0.692	1.47474e-26
4	Kcnt2	0.0169542	-0.335785	0.688	0.697	8.47712e-06
5	S1pr1	3.14086e-12	-0.335456	0.45	0.624	1.57043e-15
2	Wls	4.67992e-09	-0.335236	0.648	0.629	2.33996e-12
3	Mir124-2hg	1.12378e-08	-0.334793	0.535	0.363	5.6189e-12
0	Gm14582	1.01991e-64	-0.334731	0.418	0.574	5.09956e-68
0	Glra3	4.07708e-265	-0.333905	0.199	0.613	2.03854e-268
1	Ccdc136	1.87909e-06	-0.333837	0.497	0.451	9.39545e-10
2	Penk	0.807273	-0.333544	0.326	0.477	0.000403636
3	Armh4	0.0165105	-0.332863	0.561	0.653	8.25523e-06
2	mt-Atp8	0.0815417	-0.332802	0.839	0.807	4.07708e-05
5	Hcrtr2	3.51815e-05	-0.332577	0.095	0.299	1.75907e-08
2	Pcdh19	1.42525e-10	-0.332576	0.383	0.648	7.12625e-14
0	9530059O14Rik	1.1458e-200	-0.332268	0.303	0.669	5.72902e-204
2	Osbpl10	1.06723e-45	-0.332188	0.268	0.699	5.33613e-49
0	Syndig1	4.66847e-159	-0.331722	0.318	0.635	2.33423e-162
0	Etl4	5.74509e-206	-0.331491	0.298	0.709	2.87255e-209
0	Pgr	9.35228e-186	-0.331343	0.169	0.545	4.67614e-189
5	Slc2a13	2.1407e-08	-0.331141	0.882	0.783	1.07035e-11
0	Gm11817	1.19473e-11	-0.331038	0.728	0.549	5.97364e-15
2	Mef2c	0.000499191	-0.330916	0.403	0.586	2.49595e-07
2	Wwc1	6.25168e-11	-0.33062	0.314	0.501	3.12584e-14
0	Thsd4	1.01677e-09	-0.330482	0.565	0.511	5.08386e-13
2	Kcnj10	5.19667e-16	-0.330367	0.176	0.462	2.59833e-19
3	Gpr37l1	3.60279e-05	-0.329353	0.561	0.415	1.8014e-08
4	Slc17a6	5.31185e-09	-0.329241	0.675	0.562	2.65593e-12
4	S1pr1	2.97204e-11	-0.32885	0.446	0.626	1.48602e-14
2	Gab2	2.65619e-10	-0.328695	0.412	0.687	1.32809e-13
1	Hes5	1.26206e-155	-0.32818	0.501	0.772	6.31032e-159
1	Mlc1	1.38082e-20	-0.328072	0.548	0.654	6.90412e-24
2	Oprk1	4.5807e-48	-0.327925	0.349	0.68	2.29035e-51
2	Mag	1.56397e-17	-0.327751	0.265	0.534	7.81986e-21
5	Tcerg1l	5.58459e-20	-0.327487	0.213	0.62	2.79229e-23
3	Nfia	5.13524e-09	-0.327435	0.42	0.706	2.56762e-12
1	Adcy8	1	-0.32727	0.398	0.43	0.00088755
4	Srrm4	1	-0.327183	0.645	0.62	0.00289603
4	Iqsec3	0.968757	-0.327171	0.398	0.572	0.000484379
3	Hexb	2.22411e-10	-0.326979	0.519	0.701	1.11206e-13
1	Paqr8	1.26898e-15	-0.326606	0.514	0.413	6.34488e-19
4	Gng12	9.982e-19	-0.326483	0.372	0.69	4.991e-22
1	Bcas1	1.41614e-16	-0.32575	0.592	0.623	7.08069e-20
2	Rarb	0.00550873	-0.32562	0.395	0.506	2.75437e-06
5	Pcsk5	0.00359315	-0.325495	0.515	0.332	1.79657e-06
4	Lhfp	1.74214e-05	-0.325419	0.472	0.6	8.71071e-09
3	Serpine2	3.58602e-12	-0.325141	0.503	0.358	1.79301e-15
1	Serpine2	1.5234e-79	-0.324668	0.569	0.298	7.61699e-83
1	Kcnj10	5.53455e-15	-0.324489	0.549	0.401	2.76728e-18
1	Vipr2	9.11364e-81	-0.324289	0.386	0.725	4.55682e-84
0	Rps6ka3	9.83996e-228	-0.324126	0.165	0.585	4.91998e-231
4	Gabra1	1.21429e-10	-0.323591	0.784	0.6	6.07145e-14
3	Nell1	1	-0.323246	0.678	0.634	0.00796343
3	S1pr1	9.87911e-25	-0.322457	0.344	0.637	4.93956e-28
1	Tril	7.37054e-23	-0.322169	0.376	0.506	3.68527e-26
0	Pou6f2	1.08003e-186	-0.321781	0.321	0.665	5.40014e-190
1	Hexb	1.48853e-25	-0.321741	0.583	0.725	7.44266e-29
5	Chn2	1	-0.321409	0.598	0.407	0.00505655
2	Prkcg	1	-0.321399	0.429	0.36	0.00425272
0	Pag1	1.73212e-136	-0.321381	0.261	0.587	8.66058e-140
3	Gm15261	1.33721e-17	-0.321326	0.242	0.625	6.68603e-21
0	Cpne7	1.03188e-147	-0.321291	0.345	0.615	5.1594e-151
2	Apod	7.78047e-10	-0.321135	0.614	0.437	3.89023e-13
0	Caprin2	7.54797e-10	-0.321133	0.845	0.555	3.77398e-13
5	Slc6a11	2.97865e-18	-0.321054	0.787	0.421	1.48933e-21
3	Mlc1	9.08054e-13	-0.320913	0.478	0.638	4.54027e-16
5	Gck	2.9342e-16	-0.320818	0.314	0.677	1.4671e-19
2	Caprin2	5.1893e-21	-0.320717	0.478	0.72	2.59465e-24
5	Gm13052	7.00188e-16	-0.320611	0.101	0.452	3.50094e-19
4	Rgs7bp	1	-0.320205	0.615	0.63	0.00365122
0	Ar	1.33102e-275	-0.319958	0.197	0.638	6.6551e-279
2	D430041D05Rik	0.000188885	-0.319826	0.66	0.46	9.44426e-08
4	Nkain3	1	-0.319647	0.545	0.472	0.00066663
5	Phactr2	0.860325	-0.319624	0.58	0.439	0.000430162
2	Neto2	0.973248	-0.318787	0.674	0.743	0.000486624
2	Hes5	4.78384e-66	-0.318636	0.314	0.734	2.39192e-69
5	Tspan2	0.000236305	-0.318528	0.266	0.507	1.18152e-07
4	Caprin2	2.89345e-12	-0.318253	0.429	0.717	1.44673e-15
1	Necab1	1	-0.318102	0.52	0.534	0.00119032
2	Angpt1	5.43036e-35	-0.318102	0.813	0.481	2.71518e-38
5	L3mbtl3	4.44048e-06	-0.317821	0.426	0.68	2.22024e-09
5	Gm14204	1	-0.317636	0.42	0.37	0.00108293
1	Ccnd2	8.58635e-27	-0.317494	0.361	0.282	4.29318e-30
0	Lrrc9	1.74676e-45	-0.317056	0.242	0.473	8.73381e-49
4	Il33	3.74628e-30	-0.316577	0.372	0.699	1.87314e-33
1	Gpr83	2.19999e-79	-0.316068	0.479	0.706	1.09999e-82
1	Aqp4	2.10927e-13	-0.316025	0.451	0.347	1.05464e-16
0	Gpc3	0.523286	-0.316002	0.799	0.545	0.000261643
4	Gm14204	0.108401	-0.315872	0.424	0.369	5.42007e-05
3	Zfpm2	5.27388e-05	-0.315684	0.564	0.454	2.63694e-08
4	Col11a1	0.0365548	-0.315673	0.212	0.392	1.82774e-05
0	Ulk4	2.67889e-112	-0.314782	0.304	0.588	1.33945e-115
0	Galnt18	7.41135e-93	-0.313708	0.349	0.558	3.70568e-96
5	Dgkk	0.00145601	-0.313248	0.278	0.524	7.28005e-07
2	Col11a1	0.0991802	-0.313206	0.501	0.373	4.95901e-05
2	Kcnip3	3.35927e-23	-0.312787	0.326	0.6	1.67963e-26
3	Tmem163	0.000219143	-0.312457	0.624	0.57	1.09572e-07
2	4930590L20Rik	1.55996e-49	-0.312339	0.19	0.654	7.79978e-53
2	Iqgap2	0.0196992	-0.312237	0.398	0.467	9.84961e-06
2	S1pr1	9.25472e-14	-0.312171	0.519	0.625	4.62736e-17
2	Tbx3os1	0.193561	-0.312058	0.412	0.459	9.67804e-05
5	Mag	0.000570139	-0.312019	0.692	0.507	2.8507e-07
5	Mlc1	8.40025e-10	-0.311616	0.467	0.633	4.20012e-13
1	Mef2c	1.14833e-17	-0.310837	0.617	0.557	5.74165e-21
0	Klhl1	1.60841e-111	-0.310384	0.434	0.639	8.04204e-115
3	Thsd7b	1.00245e-10	-0.310045	0.669	0.507	5.01227e-14
4	Cbln2	5.46674e-30	-0.309451	0.316	0.705	2.73337e-33
5	Tbx3os1	1.2106e-26	-0.309244	0.148	0.468	6.05302e-30
3	Schip1	4.44071e-15	-0.309211	0.806	0.513	2.22035e-18
0	Aff2	1.02243e-112	-0.30867	0.451	0.643	5.11216e-116
1	Il33	1.11998e-53	-0.308341	0.602	0.711	5.59988e-57
4	Vipr2	3.57088e-30	-0.308161	0.32	0.654	1.78544e-33
5	Adamts2	0.276364	-0.307762	0.692	0.489	0.000138182
4	Tanc1	1.92226e-05	-0.306636	0.221	0.509	9.61132e-09
1	H2-K1	2.76364e-75	-0.306555	0.601	0.752	1.38182e-78
1	Pantr1	1.96413e-119	-0.305882	0.657	0.758	9.82066e-123
1	Pde4b	4.03111e-34	-0.30566	0.815	0.613	2.01556e-37	Pde4b
2	Gm3764	0.00515163	-0.305289	0.723	0.55	2.57582e-06
2	Kcna1	2.20036e-08	-0.30522	0.671	0.409	1.10018e-11
2	H2-K1	3.41526e-28	-0.305206	0.674	0.716	1.70763e-31
5	Gja1	9.675e-14	-0.304975	0.793	0.582	4.8375e-17
1	Gfap	1.01029e-26	-0.304863	0.511	0.617	5.05143e-30
2	Qk	1	-0.304767	0.568	0.55	0.00629775
2	Epb41l4a	0.0146327	-0.304761	0.562	0.507	7.31635e-06
5	Gm12239	3.46057e-07	-0.304663	0.29	0.565	1.73029e-10
4	Pcsk2	2.93379e-16	-0.304651	0.965	0.869	1.46689e-19
3	Il33	0.00117527	-0.304505	0.589	0.69	5.87634e-07
2	B2m	0.129253	-0.304487	0.758	0.742	6.46265e-05
2	Ankrd55	0.991479	-0.30396	0.467	0.529	0.000495739
5	Epb41l2	2.99742e-16	-0.303919	0.29	0.608	1.49871e-19
0	Kcnj3	4.20824e-117	-0.303736	0.591	0.723	2.10412e-120
0	Gm45323	1.40029e-11	-0.303654	0.836	0.626	7.00146e-15
4	Filip1	0.000137948	-0.303245	0.268	0.435	6.8974e-08
2	Thsd7a	0.00224532	-0.302283	0.47	0.664	1.12266e-06
4	4930590L20Rik	0.985797	-0.302107	0.459	0.627	0.000492899
0	Sntb2	2.52799e-64	-0.302107	0.202	0.485	1.264e-67
2	Acvr1c	3.90427e-18	-0.301895	0.187	0.497	1.95213e-21
0	1700042O10Rik	2.32538e-118	-0.301427	0.206	0.501	1.16269e-121
2	Aqp4	1	-0.301384	0.135	0.393	0.00343596
2	Cacng4	1	-0.300224	0.38	0.466	0.00346566
4	Nxn	0.000406549	-0.299693	0.662	0.521	2.03274e-07
1	Id2	0.0209364	-0.299626	0.497	0.448	1.04682e-05
2	Nin	0.00023634	-0.29953	0.406	0.561	1.1817e-07
1	Hlf	2.84508e-34	-0.298585	0.43	0.28	1.42254e-37
2	L3mbtl3	5.84282e-23	-0.298251	0.403	0.693	2.92141e-26
1	Lhx1os	4.66021e-154	-0.298054	0.488	0.762	2.3301e-157
1	Gng11	1.17455e-42	-0.297691	0.583	0.683	5.87273e-46
0	Gm44148	6.97769e-123	-0.297666	0.243	0.569	3.48885e-126
4	Gpc4	7.23959e-46	-0.297611	0.082	0.537	3.61979e-49
2	Adra1b	1.07589e-37	-0.297036	0.372	0.689	5.37944e-41
0	Gm20754	3.09856e-223	-0.296939	0.179	0.568	1.54928e-226
0	Lrtm1	1.67298e-32	-0.296911	0.367	0.508	8.36492e-36
1	Pcsk1	0.0778869	-0.296818	0.526	0.591	3.89435e-05
0	Gm42722	2.16977e-193	-0.296598	0.153	0.59	1.08489e-196
2	Gpam	2.91675e-41	-0.296335	0.193	0.574	1.45837e-44
3	Tmem178	3.76021e-23	-0.296042	0.634	0.722	1.8801e-26
4	Ubash3b	3.8056e-14	-0.295981	0.416	0.735	1.9028e-17
4	2810403D21Rik	9.27719e-41	-0.295676	0.199	0.706	4.63859e-44
0	Gm1604b	7.64963e-10	-0.295318	0.565	0.504	3.82481e-13
5	Armh4	1	-0.295195	0.497	0.652	0.00952396
2	Adamts2	1.26202e-11	-0.294722	0.723	0.478	6.31008e-15
3	Cacna2d1	1.54175e-06	-0.294422	0.876	0.717	7.70873e-10
2	Hexb	8.28432e-11	-0.293873	0.585	0.697	4.14216e-14
3	Mag	0.0582551	-0.293392	0.586	0.508	2.91275e-05
4	Mog	8.50757e-16	-0.293253	0.281	0.55	4.25378e-19
4	Lhx1os	1.00135e-42	-0.292947	0.32	0.711	5.00673e-46
2	Zbtb7c	5.28097e-26	-0.292844	0.242	0.414	2.64048e-29
3	Slc2a13	8.66793e-09	-0.292532	0.831	0.783	4.33396e-12
2	Hcrtr2	1.91261e-06	-0.292093	0.268	0.293	9.56303e-10
2	Etv1	5.56965e-37	-0.292011	0.179	0.571	2.78482e-40
2	Chst11	3.75021e-07	-0.291992	0.683	0.509	1.8751e-10
2	Plxna2	9.61611e-22	-0.291986	0.671	0.342	4.80805e-25
0	Gpc4	1	-0.291923	0.542	0.485	0.00126092
2	Ednrb	1.19189e-12	-0.291067	0.484	0.637	5.95947e-16
5	Gpc4	1.05831e-13	-0.290945	0.148	0.528	5.29157e-17
4	Eps8	0.00343149	-0.290915	0.455	0.616	1.71575e-06
0	Nos1ap	1.8489e-155	-0.290202	0.356	0.626	9.24448e-159
4	Ednrb	7.2294e-20	-0.289954	0.325	0.642	3.6147e-23
5	Sema3c	0.055822	-0.289827	0.462	0.585	2.7911e-05
3	Tril	2.53268e-10	-0.289167	0.287	0.486	1.26634e-13
0	Sez6l	1.29302e-176	-0.289103	0.355	0.684	6.46509e-180
0	Rgs20	5.73167e-151	-0.288724	0.338	0.633	2.86584e-154
4	Msra	0.00389588	-0.288675	0.407	0.569	1.94794e-06
2	Asic2	1	-0.288342	0.839	0.632	0.00598019
0	Gm33228	9.74259e-69	-0.288332	0.3	0.54	4.87129e-72
0	Ndst3	1.13033e-99	-0.288025	0.241	0.563	5.65166e-103
5	Msra	2.63436e-05	-0.287718	0.331	0.57	1.31718e-08
2	Lrrc9	1.19643e-09	-0.287637	0.21	0.368	5.98213e-13
0	Arhgef28	1	-0.287476	0.869	0.558	0.00626837
5	Rps6ka2	1	-0.287448	0.533	0.744	0.00674236
0	Frmd3	1.83745e-203	-0.286946	0.175	0.566	9.18727e-207
3	Pdyn	4.33385e-15	-0.286839	0.545	0.718	2.16692e-18
3	Bcas1	8.8483e-08	-0.286825	0.51	0.622	4.42415e-11
4	Nwd1	9.90822e-36	-0.286775	0.108	0.609	4.95411e-39
1	Dpyd	1.85033e-12	-0.286361	0.584	0.464	9.25165e-16
2	Spink10	4.4771e-15	-0.286348	0.386	0.656	2.23855e-18
5	St3gal4	2.08372e-10	-0.285985	0.296	0.583	1.04186e-13
2	Slc39a11	9.37418e-14	-0.285823	0.45	0.654	4.68709e-17
5	Lhx1os	7.14145e-24	-0.285794	0.544	0.696	3.57073e-27
3	Ryr3	0.000110531	-0.285623	0.554	0.409	5.52655e-08
0	Gm16083	3.77356e-45	-0.28562	0.331	0.524	1.88678e-48
0	Nrp1	6.39068e-136	-0.285585	0.446	0.632	3.19534e-139
5	Vipr2	5.45663e-31	-0.285448	0.166	0.656	2.72831e-34
3	Chst8	1.28115e-12	-0.285331	0.207	0.455	6.40574e-16
5	Kcnk13	1.70545e-18	-0.285244	0.456	0.678	8.52723e-22
4	Serpine2	9.63245e-07	-0.28517	0.489	0.362	4.81623e-10
4	Luzp1	1	-0.285018	0.446	0.622	0.00625159
5	Itpr1	3.53316e-07	-0.28486	0.781	0.535	1.76658e-10
0	Tnr	1.81025e-150	-0.284311	0.504	0.739	9.05127e-154
0	Satb1	3.07793e-114	-0.284257	0.293	0.527	1.53896e-117
2	Me3	5.89869e-11	-0.283858	0.689	0.473	2.94934e-14
1	Itih3	1.56069e-41	-0.283523	0.609	0.399	7.80345e-45
5	Clmp	0.00171105	-0.283487	0.692	0.434	8.55524e-07
0	Gabra3	5.25828e-128	-0.282657	0.405	0.653	2.62914e-131
4	Bcan	1.09327e-13	-0.282594	0.641	0.458	5.46633e-17
4	Kcnk13	4.70019e-56	-0.282266	0.134	0.699	2.3501e-59
5	Kcna1	0.486779	-0.282007	0.609	0.422	0.000243389
3	Mpp6	1	-0.281741	0.443	0.43	0.004176
0	Lyn	1.2136e-77	-0.281726	0.366	0.555	6.06801e-81
2	Gng11	6.65725e-31	-0.281661	0.383	0.68	3.32863e-34
2	Ebf2	5.17903e-26	-0.281649	0.473	0.673	2.58951e-29
3	Gm13481	0.823478	-0.281337	0.634	0.505	0.000411739
3	Sfmbt2	1	-0.281235	0.462	0.416	0.00101344
3	Tcerg1l	1.59098e-29	-0.28064	0.283	0.628	7.9549e-33
4	Ndrg1	1	-0.279879	0.32	0.464	0.000908519
0	Pakap.1	2.53057e-162	-0.279591	0.435	0.689	1.26529e-165
3	Epha3	1	-0.279043	0.522	0.495	0.00361139
2	Rxfp1	0.410473	-0.278975	0.827	0.739	0.000205237
4	Galnt14	1.61302e-10	-0.278963	0.515	0.323	8.06508e-14
2	Sox6	1.59921e-06	-0.278745	0.395	0.497	7.99603e-10
5	Fhod3	0.0185137	-0.278368	0.669	0.472	9.25687e-06
0	Iqgap2	4.72943e-77	-0.277858	0.368	0.558	2.36471e-80
4	Cntnap5c	0.22971	-0.27731	0.576	0.45	0.000114855
5	Cdh18	0.000897355	-0.277286	0.876	0.611	4.48678e-07
4	H2-K1	4.04729e-29	-0.276804	0.485	0.725	2.02364e-32
5	Spag16	0.02601	-0.27651	0.349	0.576	1.3005e-05
4	Id4	3.14368e-18	-0.276224	0.662	0.421	1.57184e-21
5	Gm1604b	2.2664e-24	-0.276128	0.189	0.548	1.1332e-27
0	Grk5	1.50819e-49	-0.275748	0.59	0.6	7.54094e-53
4	Tril	2.58037e-20	-0.275701	0.117	0.492	1.29018e-23
0	Mcc	9.56301e-201	-0.275356	0.206	0.557	4.78151e-204
3	Ebf2	7.0745e-47	-0.274622	0.274	0.686	3.53725e-50
1	Dleu2	6.32861e-69	-0.274452	0.201	0.556	3.1643e-72
0	Sim1	1.4635e-61	-0.274017	0.254	0.532	7.3175e-65
4	Sema3a	1	-0.273962	0.342	0.479	0.00134218
0	Cdh12	2.54968e-168	-0.273675	0.317	0.658	1.27484e-171
2	Gpc4	1.86424e-11	-0.273591	0.412	0.522	9.32118e-15
2	Gm21798	0.0261049	-0.273162	0.196	0.314	1.30524e-05
0	Lin28b	1.24529e-155	-0.272803	0.247	0.598	6.22644e-159
2	Zfyve28	5.05649e-16	-0.272364	0.254	0.432	2.52825e-19
2	Shisa6	6.30788e-08	-0.272214	0.372	0.495	3.15394e-11
4	Ntsr2	0.0187315	-0.271809	0.277	0.468	9.36574e-06
1	Etv1	8.48429e-23	-0.271336	0.423	0.582	4.24214e-26
5	Pou6f2	1.10342e-06	-0.27108	0.722	0.482	5.51708e-10
5	Kitl	1	-0.270997	0.231	0.303	0.00200901
2	Sntb1	6.86438e-09	-0.270973	0.337	0.554	3.43219e-12
2	Ano6	1	-0.270892	0.553	0.453	0.00243842
5	Hes5	1.3262e-24	-0.270772	0.479	0.711	6.63102e-28
4	Zdbf2	0.00219562	-0.270758	0.701	0.676	1.09781e-06
2	Gm2824	5.31993e-11	-0.269913	0.231	0.488	2.65996e-14
0	Rnf144b	2.81933e-254	-0.269501	0.13	0.459	1.40966e-257
5	Kcnc2	0.00596112	-0.269266	0.805	0.57	2.98056e-06
5	Pdgfc	1.03431e-11	-0.268736	0.391	0.621	5.17155e-15
5	H2-K1	9.40508e-12	-0.26853	0.556	0.719	4.70254e-15
2	Htra1	2.00517e-20	-0.268411	0.231	0.522	1.00259e-23
1	Ildr2	0.000190946	-0.268083	0.522	0.519	9.54731e-08
5	Ebf2	2.96024e-29	-0.267383	0.254	0.673	1.48012e-32
1	Htra1	1	-0.267234	0.43	0.524	0.00481891
3	Cdh7	0.460695	-0.26722	0.589	0.62	0.000230347
1	Plxdc2	1.36017e-24	-0.267097	0.65	0.512	6.80084e-28
3	Clmp	5.25591e-11	-0.266993	0.175	0.464	2.62796e-14
3	D030068K23Rik	0.0113067	-0.26694	0.637	0.676	5.65335e-06
0	Elmo1	4.0786e-102	-0.266763	0.488	0.676	2.0393e-105
4	Pzp	2.98181e-06	-0.266464	0.312	0.508	1.4909e-09
2	Airn	0.0262206	-0.266252	0.571	0.401	1.31103e-05
0	Xylt1	3.01975e-44	-0.265978	0.506	0.572	1.50988e-47
3	Kcnip3	0.453827	-0.26597	0.389	0.593	0.000226914
0	Gm45341	1.63492e-07	-0.265754	0.532	0.502	8.1746e-11
4	Igfbp5	2.01078e-14	-0.265659	0.645	0.432	1.00539e-17
1	Tspan2	0.000278839	-0.265482	0.5	0.497	1.39419e-07
0	Syt17	1.1112e-124	-0.26521	0.178	0.537	5.55602e-128
1	Gpr37l1	1.86344e-85	-0.264998	0.6	0.364	9.31722e-89
1	Camkv	1.68205e-05	-0.264476	0.438	0.406	8.41027e-09
0	Nek10	2.3588e-18	-0.264429	0.758	0.566	1.1794e-21
4	Kcna1	0.000239824	-0.264293	0.26	0.439	1.19912e-07
1	Slc2a1	6.23483e-60	-0.264119	0.361	0.643	3.11741e-63
4	Gpr37l1	2.96478e-11	-0.264063	0.602	0.416	1.48239e-14
2	Tiparp	9.18091e-05	-0.26399	0.573	0.58	4.59045e-08
0	Rgs6	6.26668e-204	-0.263784	0.239	0.636	3.13334e-207
3	A330008L17Rik	3.44804e-28	-0.263366	0.685	0.372	1.72402e-31
4	Slco3a1	1	-0.263342	0.519	0.442	0.00139052
2	Adamts3	1.4062e-46	-0.262979	0.089	0.574	7.031e-50
0	Gm28376	3.63629e-101	-0.262663	0.21	0.522	1.81814e-104
5	Nptx1	1	-0.262615	0.467	0.371	0.00259354
1	Crhbp	7.17834e-116	-0.262561	0.635	0.766	3.58917e-119
5	Bcas1	1	-0.262044	0.68	0.612	0.00906793
2	F3	0.00048315	-0.261673	0.744	0.645	2.41575e-07
0	Lin7a	5.91681e-147	-0.261538	0.421	0.67	2.9584e-150
5	Gm30382	0.00656441	-0.261064	0.343	0.542	3.28221e-06
1	Pltp	5.43828e-06	-0.261005	0.491	0.588	2.71914e-09
5	Ednrb	3.91657e-06	-0.260452	0.385	0.635	1.95828e-09
5	Stk33	0.230371	-0.260401	0.183	0.295	0.000115186
4	Slc2a1	1.55272e-10	-0.259639	0.368	0.581	7.7636e-14
1	Pde1c	0.49733	-0.259249	0.391	0.51	0.000248665
2	Ptpn13	1.30115e-12	-0.259242	0.337	0.612	6.50574e-16
5	Aqp4	1	-0.259161	0.479	0.37	0.00707918
0	Epha3	3.61879e-68	-0.2591	0.429	0.566	1.8094e-71
4	Slc1a2	7.61177e-17	-0.259063	0.766	0.478	3.80589e-20
3	Sntg2	1.64763e-09	-0.258749	0.385	0.603	8.23813e-13
4	Dgkg	1	-0.258707	0.463	0.641	0.00975031
4	Kcnip1	6.6911e-06	-0.258566	0.727	0.605	3.34555e-09
4	Paqr8	1	-0.25786	0.485	0.437	0.00627117
0	Kif9	2.49219e-118	-0.256955	0.286	0.586	1.2461e-121
2	Trhde	2.40577e-22	-0.256892	0.231	0.564	1.20288e-25
2	4930509J09Rik	0.198278	-0.256459	0.127	0.306	9.9139e-05
2	4930598N05Rik	1	-0.256318	0.282	0.386	0.00522182
4	Cdh7	1.3e-08	-0.256243	0.338	0.633	6.49999e-12
2	Sgk1	0.202628	-0.256195	0.452	0.555	0.000101314
5	Dpf3	3.08442e-19	-0.255914	0.071	0.439	1.54221e-22
2	Prkcd	0.471741	-0.255856	0.285	0.407	0.000235871
1	Fat1	2.11706e-19	-0.255675	0.382	0.573	1.05853e-22
0	Ghrh	8.30193e-17	-0.255571	0.613	0.423	4.15096e-20
0	Bcl2	1.6738e-181	-0.255547	0.224	0.572	8.36901e-185
2	Chn2	0.0555589	-0.255488	0.458	0.41	2.77795e-05
5	Glra1	0.00278616	-0.255486	0.284	0.503	1.39308e-06
1	Pcdh17	8.90336e-17	-0.255154	0.83	0.768	4.45168e-20
1	Cdh7	1.09245e-28	-0.254924	0.466	0.671	5.46224e-32
4	Arhgap36	1.29496e-08	-0.254851	0.61	0.401	6.47479e-12
2	Ppp4r4	5.228e-05	-0.25449	0.406	0.585	2.614e-08
0	Zmat4	2.50464e-112	-0.25397	0.338	0.585	1.25232e-115
0	Pzp	0.00632882	-0.253792	0.512	0.485	3.16441e-06
3	A630012P03Rik	4.1185e-20	-0.253569	0.277	0.564	2.05925e-23
0	Tmtc1	9.28223e-142	-0.253233	0.289	0.626	4.64112e-145
2	Otof	1	-0.253173	0.605	0.551	0.00137975
3	Adamts2	1.39677e-11	-0.252637	0.707	0.481	6.98387e-15
1	Bdnf	1.86817e-38	-0.252482	0.515	0.335	9.34085e-42
5	Gfap	0.0426654	-0.252355	0.633	0.588	2.13327e-05
4	Gng11	5.37631e-11	-0.252313	0.481	0.667	2.68816e-14
2	Arhgap36	0.0194371	-0.252274	0.314	0.42	9.71857e-06
3	Myrip	3.0813e-06	-0.252116	0.366	0.61	1.54065e-09
0	Gm48727	1	-0.252109	0.266	0.395	0.00728913
0	Adamts2	2.71284e-265	-0.251797	0.278	0.72	1.35642e-268
3	Lzts1	5.94349e-12	-0.251498	0.318	0.597	2.97175e-15
1	Rab3b	6.13178e-24	-0.25141	0.531	0.724	3.06589e-27
2	Rnf152	4.89504e-11	-0.251353	0.605	0.385	2.44752e-14
5	Tac2	1.20565e-25	-0.251195	0.751	0.361	6.02826e-29
3	Rerg	0.0258578	-0.25088	0.43	0.329	1.29289e-05
4	Mir670hg	0.0187932	-0.250756	0.468	0.324	9.39659e-06
2	Rasgrp1	4.67784e-20	-0.250698	0.297	0.553	2.33892e-23
3	Hes5	5.74443e-11	-0.250553	0.666	0.705	2.87222e-14
0	Cdh11	1.55089e-46	0.250094	0.434	0.556	7.75443e-50
2	Palld	2.03368e-37	0.250354	0.657	0.401	1.01684e-40
1	Glra1	5.20684e-76	0.250451	0.628	0.449	2.60342e-79
2	Maml3	0.0171127	0.250577	0.597	0.465	8.55635e-06
3	Sez6l	5.31538e-10	0.251033	0.631	0.509	2.65769e-13
1	Pou2f2	0.00305528	0.251036	0.572	0.677	1.52764e-06
1	Plcb1	1.1834e-83	0.251056	0.798	0.427	5.91698e-87
1	9630014M24Rik	8.73267e-10	0.251253	0.645	0.737	4.36633e-13
1	Gm26691	7.76736e-19	0.251253	0.602	0.57	3.88368e-22
3	P3h2	3.24259e-11	0.251519	0.538	0.438	1.6213e-14
5	Sema5a	7.17854e-10	0.251607	0.716	0.503	3.58927e-13
0	Klhl24	0.0230502	0.251687	0.759	0.66	1.15251e-05
4	Kcnh1	5.52258e-14	0.251695	0.628	0.432	2.76129e-17
3	Sncaip	0.00190955	0.252062	0.475	0.386	9.54775e-07
3	Tenm4	3.7389e-20	0.252122	0.854	0.552	1.86945e-23
3	Gm47371	1.50026e-19	0.252148	0.583	0.384	7.50129e-23
4	Tmem132d	1.96024e-20	0.252686	0.641	0.38	9.80122e-24
1	Tbc1d4	5.15612e-23	0.252764	0.583	0.566	2.57806e-26
4	Lix1	1	0.253019	0.554	0.686	0.00272626
3	Aff2	1.46136e-06	0.253047	0.602	0.542	7.30682e-10
4	Lrrc9	4.32879e-15	0.253101	0.615	0.342	2.1644e-18
0	Neto2	0.000397531	0.253386	0.842	0.632	1.98765e-07
2	Syt17	1.31197e-09	0.253472	0.553	0.339	6.55984e-13
3	Trhde	1	0.25435	0.503	0.541	0.00329897
1	Gm32014	4.33248e-07	0.254745	0.495	0.449	2.16624e-10
1	Rab3c	1.2873e-59	0.256	0.849	0.548	6.43649e-63
1	Ptchd4	7.17191e-26	0.25601	0.635	0.636	3.58596e-29
1	Sez6l	6.49649e-82	0.256543	0.713	0.449	3.24825e-85
1	Tle4	1.77498e-83	0.256743	0.724	0.504	8.8749e-87
5	Ptpn13	9.60729e-25	0.256755	0.751	0.585	4.80365e-28
1	Trpc6	1.08312e-35	0.257146	0.599	0.501	5.41559e-39
4	Glis3	5.75827e-42	0.257529	0.727	0.464	2.87913e-45
5	Prune2	7.08595e-20	0.25783	0.882	0.588	3.54298e-23
0	Prex2	3.26246e-46	0.257902	0.794	0.52	1.63123e-49
0	Ntsr2	3.14329e-46	0.258634	0.383	0.536	1.57165e-49
2	Lyn	2.84012e-18	0.25902	0.666	0.442	1.42006e-21
4	Ptprg	1.92566e-18	0.259041	0.853	0.758	9.62831e-22
3	Htr4	4.56746e-12	0.259058	0.592	0.461	2.28373e-15
5	Kcnip1	0.000722897	0.2594	0.728	0.606	3.61448e-07
1	Auts2	8.89864e-32	0.259432	0.789	0.563	4.44932e-35
4	Frmd4b	8.95111e-22	0.2596	0.714	0.6	4.47556e-25
1	Mir670hg	1.00466e-85	0.259792	0.564	0.25	5.02332e-89
4	Ano3	1.06215e-13	0.260202	0.662	0.576	5.31076e-17
0	Rab3b	2.65963e-57	0.260659	0.813	0.532	1.32981e-60
1	Hdac9	1.36701e-86	0.260946	0.784	0.468	6.83504e-90
0	Ptk2b	2.26936e-97	0.261219	0.725	0.448	1.13468e-100
5	Rhobtb1	4.60881e-35	0.261416	0.746	0.355	2.30441e-38
3	Pip5k1b	8.64877e-19	0.261465	0.697	0.477	4.32438e-22
0	Snca	1.80967e-114	0.261476	0.352	0.601	9.04834e-118
3	Fam13a	6.45638e-17	0.261575	0.713	0.581	3.22819e-20
0	Gjc3	9.21166e-21	0.263041	0.571	0.673	4.60583e-24
1	Fhit	2.9963e-36	0.263174	0.626	0.504	1.49815e-39
0	Cfap299	0.767346	0.263513	0.503	0.358	0.000383673
0	C1qa	1.8293e-08	0.263533	0.51	0.612	9.14652e-12
1	Dpysl3	1.4815e-45	0.263648	0.633	0.506	7.40749e-49
1	5730522E02Rik	0.000475875	0.263871	0.658	0.76	2.37937e-07
4	Dnah9	2.04778e-20	0.264197	0.597	0.367	1.02389e-23
1	Rnf144b	4.763e-81	0.264756	0.439	0.241	2.3815e-84
3	Adamtsl3	4.05623e-06	0.264801	0.5	0.418	2.02811e-09
3	Dnah11	9.72034e-24	0.265048	0.656	0.476	4.86017e-27
3	Grin2b	6.67277e-10	0.265191	0.93	0.667	3.33638e-13
5	E230029C05Rik	1.16788e-11	0.265722	0.645	0.346	5.83941e-15
3	Ccnd2	0.000431233	0.266585	0.417	0.294	2.15616e-07
5	St8sia4	2.27457e-08	0.266656	0.698	0.613	1.13728e-11
0	Hes1	0	0.266732	0.863	0.624	0
4	Gm12371	1.22198e-58	0.267235	0.732	0.388	6.10992e-62
5	Rps6ka3	1.10473e-08	0.267424	0.574	0.365	5.52367e-12
4	Gm33228	1.6369e-08	0.267498	0.58	0.41	8.18452e-12
3	Slc24a2	3.91284e-21	0.267964	0.783	0.494	1.95642e-24
3	Fkbp5	2.42863e-15	0.26834	0.516	0.314	1.21432e-18
2	Clvs1	1.61682e-20	0.268645	0.813	0.568	8.08412e-24
2	Pcdh11x	1	0.268692	0.64	0.678	0.00142952
1	Kcnk10	1.13164e-15	0.268786	0.538	0.494	5.6582e-19
4	Fhit	0.000176677	0.268876	0.628	0.531	8.83386e-08
0	Kitl	3.49101e-143	0.26896	0.193	0.41	1.74551e-146
2	Gm11867	6.54528e-39	0.269758	0.689	0.397	3.27264e-42
5	Cfap54	1.51235e-15	0.270165	0.609	0.318	7.56174e-19
4	Wdr66	7.16821e-39	0.270304	0.684	0.33	3.58411e-42
3	Rps6ka5	1.06697e-08	0.27067	0.707	0.698	5.33483e-12
1	Nxpe4	7.78666e-17	0.271531	0.546	0.553	3.89333e-20
1	Ptprj	2.42119e-88	0.271727	0.695	0.4	1.21059e-91
1	Shisa9	5.66683e-79	0.272162	0.721	0.425	2.83341e-82
3	Mmp16	9.80922e-18	0.272304	0.748	0.496	4.90461e-21
3	Pag1	9.13084e-30	0.272359	0.688	0.402	4.56542e-33
3	Fam111a	2.42979e-06	0.273066	0.586	0.663	1.21489e-09
1	Srgap1	6.1205e-45	0.273074	0.64	0.454	3.06025e-48
1	Cdh9	2.24189e-57	0.273116	0.456	0.256	1.12094e-60
3	Cep95	8.67152e-15	0.273148	0.602	0.439	4.33576e-18
3	Lancl3	1.10191e-10	0.273179	0.564	0.488	5.50955e-14
5	Gm3764	1.51972e-15	0.273286	0.734	0.556	7.59861e-19
3	Gm2824	3.36155e-16	0.273307	0.583	0.46	1.68077e-19
1	Stard9	0.0602948	0.273327	0.48	0.466	3.01474e-05
3	Dock8	2.1034e-06	0.273557	0.519	0.523	1.0517e-09
4	Myrip	2.24949e-17	0.273945	0.688	0.588	1.12474e-20
1	Klhl1	3.87762e-48	0.274364	0.635	0.501	1.93881e-51
4	Tmem196	8.66302e-09	0.274537	0.606	0.485	4.33151e-12
5	Pigk	6.67746e-06	0.274604	0.663	0.549	3.33873e-09
0	Cntnap4	0.428545	0.27472	0.812	0.606	0.000214273
0	Ifitm3	5.90622e-08	0.275071	0.594	0.54	2.95311e-11
4	Bcar3	1.43509e-33	0.27534	0.697	0.561	7.17547e-37
1	4930590L20Rik	6.45452e-25	0.275823	0.613	0.62	3.22726e-28
1	Arhgap36	1.93005e-78	0.276115	0.583	0.352	9.65024e-82
1	Mpped2	2.05594e-46	0.276372	0.596	0.365	1.02797e-49
4	Sncaip	6.30603e-26	0.276446	0.645	0.379	3.15301e-29
4	Pih1h3b	0.0519523	0.276579	0.524	0.578	2.59761e-05
4	Bicc1	4.19991e-08	0.27668	0.545	0.399	2.09996e-11
4	4933406I18Rik	2.53463e-10	0.277126	0.68	0.513	1.26732e-13
1	Grip1	3.27157e-80	0.277376	0.905	0.592	1.63579e-83
1	Vwa5b1	1.17882e-23	0.277459	0.556	0.494	5.8941e-27
5	Rapgef4	3.87833e-11	0.278046	0.805	0.545	1.93916e-14
2	Opcml	1.14663e-20	0.278509	0.939	0.687	5.73316e-24	Opcml
1	Clvs1	9.97652e-71	0.278891	0.735	0.535	4.98826e-74
0	Ppp4r4	1.02488e-25	0.27929	0.724	0.416	5.12438e-29
1	Dapk1	1.81952e-31	0.279567	0.675	0.628	9.09762e-35
1	Pld5	2.76587e-109	0.279772	0.677	0.374	1.38293e-112
2	Erbb4	9.58964e-08	0.279891	0.772	0.642	4.79482e-11
0	Gpam	1.93036e-79	0.280023	0.719	0.366	9.65179e-83
5	4930590L20Rik	3.29689e-17	0.280441	0.769	0.612	1.64844e-20
4	Efcab6	2.21963e-63	0.280874	0.766	0.489	1.10982e-66
1	Acvr1c	2.09689e-17	0.28097	0.539	0.45	1.04845e-20
0	Pcp4l1	2.826e-73	0.281383	0.326	0.528	1.413e-76
0	Kazn	1.75874e-60	0.281447	0.365	0.483	8.79369e-64
4	2004-03-01	4.78914e-28	0.281592	0.693	0.434	2.39457e-31
4	Phactr2	2.63477e-17	0.281857	0.641	0.434	1.31738e-20
3	Ptger3	3.29652e-09	0.281988	0.634	0.585	1.64826e-12
4	Gas7	1.36608e-31	0.282049	0.723	0.434	6.83039e-35
4	Adgb	2.47715e-40	0.282886	0.658	0.282	1.23858e-43
4	Egfem1	1.53254e-07	0.283112	0.667	0.495	7.66269e-11
1	Tmem255a	7.23716e-84	0.283249	0.774	0.544	3.61858e-87
1	Gm45321	0.000458626	0.283335	0.494	0.565	2.29313e-07
0	Epas1	2.20458e-238	0.283625	0.83	0.463	1.10229e-241
4	Sdk1	3.62279e-11	0.283663	0.706	0.443	1.8114e-14
2	Ptprk	1.58645e-36	0.283792	0.824	0.472	7.93224e-40
0	Mog	2.53001e-66	0.284442	0.435	0.639	1.26501e-69
4	Ccdc148	2.5946e-06	0.284657	0.619	0.434	1.2973e-09
4	Actn2	7.67648e-11	0.285001	0.61	0.538	3.83824e-14
1	Cacna2d2	2.79809e-63	0.285113	0.657	0.483	1.39905e-66
3	A430010J10Rik	1.63111e-56	0.285178	0.732	0.441	8.15554e-60
1	Cdh6	5.73442e-130	0.285242	0.538	0.244	2.86721e-133
1	Ndst4	2.22054e-23	0.286078	0.526	0.403	1.11027e-26
0	Pcsk1	1.39158e-07	0.286407	0.65	0.498	6.95791e-11
3	Clvs1	1.00832e-16	0.28648	0.742	0.575	5.04158e-20
0	Nwd1	8.48241e-58	0.286743	0.725	0.438	4.24121e-61
5	Gcnt2	9.92509e-49	0.286882	0.805	0.486	4.96255e-52
3	4933413L06Rik	0.00949191	0.286901	0.465	0.411	4.74595e-06
0	Ccdc136	2.40909e-40	0.286979	0.406	0.522	1.20455e-43
4	Wipf3	1.42445e-09	0.287021	0.658	0.661	7.12224e-13
5	Nexmif	2.13822e-18	0.287222	0.84	0.453	1.06911e-21
3	Wscd2	6.61193e-09	0.287574	0.669	0.659	3.30597e-12
3	Dapk1	1.34604e-14	0.287654	0.739	0.633	6.73021e-18
4	Dlc1	6.45996e-10	0.287792	0.671	0.5	3.22998e-13
3	Fstl5	0.00480287	0.287851	0.691	0.699	2.40144e-06
3	Pdzrn4	1.63236e-17	0.287942	0.85	0.621	8.16181e-21
4	Cdh11	1.6936e-45	0.288602	0.788	0.478	8.46798e-49
4	6430628N08Rik	0.0480625	0.289572	0.537	0.584	2.40312e-05
0	C030029H02Rik	0	0.289872	0.9	0.554	0
4	Il13ra1	2.08893e-34	0.289967	0.775	0.649	1.04447e-37
0	Npas3	8.89013e-85	0.290026	0.378	0.591	4.44507e-88
4	Nme5	5.55002e-24	0.290077	0.688	0.491	2.77501e-27
5	Galnt14	1	0.290532	0.219	0.337	0.000762087
4	Cdh9	2.30012e-13	0.290669	0.602	0.292	1.15006e-16
1	Opcml	4.94274e-56	0.292116	0.891	0.642	2.47137e-59	Opcml
1	Svil	1.13396e-26	0.292546	0.601	0.632	5.66981e-30
4	Adcy8	1.42738e-15	0.292916	0.623	0.411	7.13692e-19
3	Fgf1	5.09569e-09	0.292973	0.554	0.476	2.54784e-12
5	Pld5	1	0.293074	0.568	0.448	0.0016234
5	Naa11	6.07092e-05	0.293168	0.556	0.369	3.03546e-08
1	Gm48727	7.09954e-10	0.293191	0.449	0.287	3.54977e-13
0	Zfhx4	3.24348e-25	0.293233	0.465	0.529	1.62174e-28
4	Rnf207	7.55238e-16	0.293455	0.701	0.693	3.77619e-19
3	Vwa5b1	5.14946e-07	0.2937	0.564	0.506	2.57473e-10
0	Bdnf	1.58301e-109	0.293999	0.259	0.508	7.91504e-113
5	Lrriq1	0.402233	0.294072	0.515	0.396	0.000201117
5	Brinp1	3.82611e-09	0.294482	0.84	0.6	1.91305e-12
1	Itpr1	1.23255e-62	0.294681	0.669	0.5	6.16273e-66
2	Gad1	2.00901e-13	0.295144	0.674	0.513	1.00451e-16
3	Scml4	7.87279e-12	0.295166	0.624	0.453	3.93639e-15
5	Nfe2l2	1.69916e-34	0.296434	0.74	0.385	8.49578e-38
0	Caln1	5.69236e-64	0.29735	0.355	0.545	2.84618e-67
1	Akap13	3.37137e-17	0.297624	0.583	0.601	1.68569e-20
4	Srgap1	1.0914e-25	0.297761	0.775	0.487	5.45698e-29
2	Prmt8	2.24864e-11	0.298117	0.643	0.556	1.12432e-14
4	Gm11508	1.49193e-11	0.298132	0.775	0.779	7.45964e-15
3	Adamts17	1.2854e-17	0.29814	0.631	0.401	6.427e-21
1	Gm45341	1.08497e-20	0.2983	0.56	0.502	5.42483e-24
2	Gm42439	1.04953e-14	0.29847	0.66	0.445	5.24764e-18
3	Hcn1	6.52512e-27	0.299459	0.78	0.434	3.26256e-30
0	Ctss	2.88305e-15	0.299628	0.625	0.642	1.44152e-18
3	Brinp1	6.28201e-18	0.299984	0.825	0.593	3.14101e-21
1	Gm1604a	3.13209e-07	0.300009	0.574	0.677	1.56604e-10
5	Acat3	2.04402e-48	0.300046	0.769	0.359	1.02201e-51
4	Dab1	3.90306e-15	0.300145	0.978	0.842	1.95153e-18
0	Rgs5	1.61041e-88	0.300328	0.638	0.297	8.05206e-92
3	4933406I18Rik	3.8454e-06	0.300692	0.608	0.515	1.9227e-09
3	Hcrtr2	5.14738e-11	0.300999	0.478	0.278	2.57369e-14
5	Thsd4	6.71138e-15	0.301067	0.722	0.531	3.35569e-18
3	Sorcs1	1.75615e-19	0.301884	0.771	0.518	8.78076e-23
1	Gm12239	2.43286e-47	0.301957	0.611	0.536	1.21643e-50
4	Scn5a	1	0.302149	0.532	0.644	0.00250531
4	Gm11099	0.00598115	0.302447	0.537	0.402	2.99058e-06
1	Dgkh	5.97089e-72	0.302495	0.701	0.497	2.98544e-75
4	Klf8	6.92266e-17	0.302709	0.632	0.338	3.46133e-20
1	Dscaml1	3.571e-21	0.302759	0.585	0.552	1.7855e-24
5	Clgn	0.00144573	0.302804	0.509	0.349	7.22865e-07
0	Gpr149	0	0.303407	0.86	0.508	0
1	2700054A10Rik	8.32716e-05	0.303434	0.535	0.572	4.16358e-08
4	Lmo7	1.60762e-21	0.303697	0.645	0.42	8.03809e-25
4	Armc2	9.2284e-55	0.303991	0.74	0.31	4.6142e-58
1	9530059O14Rik	9.04649e-90	0.30455	0.671	0.418	4.52325e-93
1	Ulk4	3.88025e-83	0.304969	0.641	0.375	1.94013e-86
5	Grpr	2.71264e-70	0.305348	0.852	0.414	1.35632e-73
1	Tbx3	1.52306e-06	0.305776	0.49	0.452	7.6153e-10
2	Gm29683	0.622186	0.305784	0.55	0.594	0.000311093
5	Gm5089	9.70374e-10	0.305797	0.657	0.655	4.85187e-13
5	Bcl11a	4.28396e-14	0.305837	0.71	0.52	2.14198e-17
1	Dgkk	1	0.306017	0.463	0.533	0.00110277
5	Grik1	2.31508e-16	0.306416	0.799	0.476	1.15754e-19
3	Bmper	5.71499e-15	0.3065	0.643	0.54	2.85749e-18
4	Trps1	3.9203e-24	0.306672	0.745	0.462	1.96015e-27
5	Tspan12	4.93642e-05	0.308287	0.604	0.606	2.46821e-08
4	Chst8	5.60676e-06	0.308509	0.528	0.433	2.80338e-09
3	Gas7	5.05919e-12	0.308604	0.561	0.44	2.52959e-15
1	Sntb1	5.90045e-45	0.308804	0.631	0.504	2.95022e-48
3	Gm48094	1.67132e-24	0.309146	0.615	0.419	8.35659e-28
0	Slitrk6	0	0.30922	0.839	0.34	0
5	Heatr5a	7.1512e-11	0.30928	0.675	0.527	3.5756e-14
4	Dnah11	1.74473e-23	0.309297	0.68	0.478	8.72366e-27
0	Cdh7	3.17033e-88	0.309443	0.774	0.457	1.58517e-91
3	Ccdc148	3.37097e-12	0.309478	0.631	0.43	1.68548e-15
0	Gfra1	2.87076e-116	0.309559	0.847	0.536	1.43538e-119
4	Gm14582	5.27672e-38	0.310429	0.736	0.482	2.63836e-41
0	Ccnd2	1.18202e-41	0.311262	0.259	0.348	5.91012e-45
0	Ttyh2	0.000981529	0.311341	0.554	0.465	4.90764e-07
5	Lrrk2	1.46649e-09	0.311341	0.651	0.565	7.33243e-13
0	Stum	4.3429e-20	0.311351	0.394	0.418	2.17145e-23
5	Adam2	4.26887e-48	0.311743	0.805	0.6	2.13443e-51
3	5730522E02Rik	7.00828e-08	0.311873	0.732	0.733	3.50414e-11
3	C2cd2	1.13144e-22	0.312372	0.64	0.387	5.65719e-26
5	Dnaic1	2.68096e-20	0.312975	0.627	0.33	1.34048e-23
5	9630028H03Rik	1	0.312984	0.521	0.434	0.000607243
0	Slc18a2	1.10389e-12	0.313094	0.605	0.413	5.51946e-16
3	Gm11099	0.0332011	0.314127	0.49	0.403	1.66005e-05
5	9630014M24Rik	8.75428e-09	0.314215	0.734	0.712	4.37714e-12
4	Rgs6	4.15518e-22	0.314779	0.667	0.423	2.07759e-25
1	Galnt13	8.77261e-71	0.314881	0.84	0.592	4.3863e-74
2	C2cd2	1.21632e-39	0.315168	0.738	0.377	6.08161e-43
3	Tmem132d	5.79969e-23	0.315829	0.615	0.377	2.89984e-26
2	Cacna1c	6.91765e-05	0.316626	0.81	0.824	3.45883e-08
1	Rps6ka3	2.40307e-161	0.316884	0.669	0.269	1.20154e-164
3	Tox	7.88051e-12	0.317453	0.631	0.505	3.94025e-15
2	Klhl29	4.7583e-12	0.318187	0.674	0.437	2.37915e-15
0	Rgs7bp	2.5475e-48	0.319727	0.585	0.674	1.27375e-51
4	Zmat4	2.67446e-30	0.319729	0.766	0.444	1.33723e-33
5	Cep128	1.14655e-53	0.320048	0.811	0.384	5.73276e-57
4	Nipal2	1.04958e-21	0.320056	0.766	0.606	5.24789e-25
4	Oprk1	2.51844e-51	0.320119	0.805	0.647	1.25922e-54
1	Gm11508	6.09352e-10	0.320407	0.686	0.812	3.04676e-13
5	Polh	6.33102e-56	0.320641	0.834	0.367	3.16551e-59
1	Pou6f2	1.75392e-30	0.320742	0.591	0.456	8.76959e-34
1	Bcl2	1.01836e-111	0.321344	0.619	0.317	5.0918e-115
4	Mir124-2hg	3.56761e-32	0.322002	0.649	0.36	1.7838e-35
0	Tmem178	0	0.32212	0.9	0.526	0
1	Tenm4	4.27329e-78	0.322677	0.825	0.485	2.13665e-81
0	Ptpn3	1.87381e-26	0.322681	0.337	0.387	9.36903e-30
2	Sh3rf3	0.503701	0.323237	0.571	0.562	0.00025185
3	Hs3st5	0.068232	0.323362	0.599	0.574	3.4116e-05
3	Tpk1	1.71243e-41	0.323659	0.672	0.363	8.56216e-45
1	Map3k5	9.20108e-18	0.323779	0.566	0.5	4.60054e-21
0	Alcam	7.87963e-25	0.323809	0.567	0.671	3.93982e-28
0	Nptx1	1.79377e-78	0.323851	0.308	0.442	8.96883e-82
3	Ecel1	2.85702e-19	0.324012	0.659	0.478	1.42851e-22
1	Gm48321	4.33554e-13	0.324153	0.463	0.319	2.16777e-16
4	Cdh8	5.76009e-14	0.324882	0.779	0.72	2.88004e-17
5	Ephb1	2.86897e-08	0.325029	0.657	0.52	1.43449e-11
2	Slit3	3.45268e-32	0.325326	0.767	0.443	1.72634e-35
3	Gzmk	3.64076e-26	0.325502	0.65	0.37	1.82038e-29
1	Sulf1	5.78945e-66	0.325764	0.583	0.328	2.89472e-69
3	Mctp1	3.7415e-20	0.326129	0.736	0.55	1.87075e-23
3	Unc5d	9.525e-26	0.326717	0.946	0.722	4.7625e-29
1	Hacd1	8.36958e-77	0.327174	0.563	0.243	4.18479e-80
3	Frmd4b	1.89048e-18	0.327545	0.685	0.6	9.45238e-22
5	Gda	1.0907e-37	0.327728	0.834	0.363	5.4535e-41
4	Mapk4	5.95777e-14	0.32838	0.615	0.475	2.97889e-17
1	Gm49678	3.09893e-32	0.328892	0.649	0.661	1.54946e-35
4	Rps6ka3	9.30399e-25	0.329105	0.667	0.357	4.652e-28
4	Olfr889	2.38081e-36	0.329155	0.675	0.501	1.19041e-39
2	Man2a1	1.57129e-08	0.329752	0.556	0.358	7.85643e-12
4	Kcnq3	8.9315e-28	0.329761	0.926	0.6	4.46575e-31
0	Etnppl	0	0.330347	0.884	0.625	0
4	Slc35f1	2.28109e-21	0.330449	0.827	0.521	1.14055e-24
3	Nrp1	1	0.330488	0.506	0.54	0.000854794
0	Col11a1	0.236946	0.330753	0.452	0.312	0.000118473
2	Efhb	7.81977e-18	0.330817	0.568	0.321	3.90988e-21
1	Npy1r	1.76548e-137	0.330818	0.586	0.224	8.82739e-141
4	Myo1d	1.50459e-34	0.331127	0.675	0.31	7.52294e-38
2	Arid5b	0.000252609	0.331191	0.723	0.727	1.26305e-07
5	Ghr	2.62438e-13	0.331408	0.811	0.66	1.31219e-16
5	Fam110b	8.43771e-08	0.331577	0.645	0.48	4.21886e-11
5	Calcrl	1	0.331595	0.314	0.305	0.00110952
3	Gm32442	1	0.331657	0.417	0.336	0.00444937
1	Runx1t1	3.66337e-70	0.331958	0.652	0.481	1.83169e-73
2	Smoc1	0.200852	0.332135	0.568	0.582	0.000100426
3	Cep112	5.9215e-09	0.332265	0.704	0.605	2.96075e-12
0	Sez6	5.92521e-107	0.332745	0.212	0.424	2.96261e-110
1	Grik1	4.12036e-71	0.332978	0.681	0.421	2.06018e-74
5	2700054A10Rik	2.21113e-09	0.333684	0.698	0.557	1.10556e-12
3	Pde11a	5.31363e-05	0.334327	0.449	0.3	2.65681e-08
2	Ppp1r16b	5.02958e-06	0.334716	0.441	0.327	2.51479e-09
2	Gm14582	1.12352e-19	0.335174	0.648	0.483	5.6176e-23
2	Magi3	1	0.335176	0.68	0.722	0.000693465
5	Slc44a5	4.15298e-08	0.335609	0.675	0.514	2.07649e-11
3	Ptprg	6.78188e-09	0.335618	0.742	0.765	3.39094e-12
5	Pdzd2	2.47479e-06	0.337709	0.562	0.394	1.2374e-09
0	Pcdh17	1.04736e-33	0.337841	0.738	0.831	5.2368e-37
0	H2-K1	4.79356e-215	0.338007	0.838	0.585	2.39678e-218
0	Tac2	4.76654e-92	0.338195	0.288	0.464	2.38327e-95
4	Elavl2	7.67748e-34	0.338256	0.87	0.605	3.83874e-37
3	Elmo1	2.29937e-17	0.339485	0.72	0.57	1.14968e-20
2	Cacna1e	1.94179e-12	0.33951	0.836	0.672	9.70896e-16
3	Bcl11a	2.84473e-10	0.339718	0.605	0.521	1.42237e-13
2	Hlf	0.000438713	0.341129	0.496	0.304	2.19357e-07
1	Pgr	7.67099e-62	0.341475	0.531	0.293	3.8355e-65
1	Vwc2	8.40271e-39	0.341566	0.646	0.564	4.20135e-42
3	Mdga1	5.51896e-09	0.34166	0.567	0.479	2.75948e-12
1	Ptprt	5.8668e-74	0.342371	0.684	0.428	2.9334e-77
1	Fgf13	1.76756e-32	0.342847	0.75	0.674	8.83779e-36
3	Rhobtb1	9.93493e-15	0.344316	0.541	0.357	4.96746e-18
1	Pdgfd	1.58113e-27	0.344428	0.571	0.497	7.90566e-31
5	Robo2	2.38173e-18	0.345463	0.846	0.579	1.19086e-21
1	Hcn1	3.50647e-66	0.345463	0.675	0.382	1.75323e-69
1	Sfta3-ps	1	0.345661	0.537	0.706	0.00550973
3	Slc39a11	6.91437e-22	0.345783	0.72	0.632	3.45718e-25
5	Frmpd3	5.09429e-23	0.345856	0.793	0.52	2.54715e-26
3	Rab3c	1.60659e-21	0.347253	0.889	0.607	8.03293e-25
5	Grb14	1.0011e-21	0.347515	0.639	0.291	5.00549e-25
2	Clmn	3.15291e-16	0.347695	0.519	0.302	1.57646e-19
4	Sh3rf3	3.55436e-17	0.348116	0.68	0.557	1.77718e-20
2	Phactr2	4.06961e-31	0.348394	0.68	0.425	2.0348e-34
0	Robo1	0.000625322	0.348429	0.775	0.751	3.12661e-07
4	Scml4	1.33242e-10	0.348578	0.641	0.456	6.66208e-14
0	Atp2b1	1.35149e-80	0.349742	0.427	0.738	6.75745e-84
3	Parm1	3.29638e-09	0.349801	0.777	0.774	1.64819e-12
5	Mcub	3.47463e-26	0.349896	0.669	0.303	1.73731e-29
3	Gm11817	1.88337e-15	0.349974	0.672	0.637	9.41687e-19
3	Gm11508	3.77593e-05	0.350194	0.697	0.785	1.88797e-08
1	Adamts6	8.23732e-68	0.350562	0.577	0.311	4.11866e-71
2	Zfp808	9.32928e-19	0.35069	0.585	0.382	4.66464e-22
0	Pltp	7.47274e-20	0.350714	0.629	0.496	3.73637e-23
0	Slc2a1	1.41383e-99	0.35083	0.718	0.418	7.06913e-103
3	Gm3764	3.38702e-53	0.350832	0.764	0.548	1.69351e-56
5	Parm1	5.00741e-10	0.35116	0.834	0.772	2.5037e-13
1	Enox2	4.7304e-24	0.351506	0.589	0.516	2.3652e-27
5	Ptchd4	1.97796e-14	0.351523	0.757	0.631	9.88982e-18
5	Klhl24	7.75827e-12	0.351554	0.858	0.705	3.87913e-15
1	Rnf150	9.80094e-89	0.351725	0.667	0.359	4.90047e-92
5	Nos1	1.6147e-16	0.351941	0.781	0.604	8.07349e-20
5	Smoc1	3.42998e-06	0.352094	0.645	0.578	1.71499e-09
4	Ube2cbp	2.02475e-10	0.35211	0.515	0.339	1.01237e-13
1	Deptor	5.35818e-42	0.352421	0.601	0.464	2.67909e-45
5	Parva	1	0.352528	0.491	0.333	0.00260539
5	Gm11099	0.262017	0.353197	0.568	0.403	0.000131009
5	Col8a1	9.09593e-11	0.35369	0.633	0.384	4.54797e-14
2	Gad2	4.50896e-41	0.353761	0.87	0.532	2.25448e-44
4	Mpped2	3.72545e-22	0.353877	0.701	0.41	1.86273e-25
0	Sema3c	6.56884e-107	0.354006	0.731	0.427	3.28442e-110
2	Tmem255a	4.03508e-21	0.354482	0.798	0.587	2.01754e-24
2	Atp10a	1.09785e-27	0.354963	0.729	0.631	5.48925e-31
1	Gm45323	1.15658e-22	0.355667	0.671	0.753	5.78288e-26
3	Erg	1.44215e-46	0.356859	0.659	0.426	7.21076e-50
5	Id4	1.24706e-19	0.35687	0.734	0.422	6.2353e-23
4	Samd5	8.86158e-21	0.356909	0.762	0.517	4.43079e-24
5	Nhsl1	6.70122e-05	0.357375	0.533	0.366	3.35061e-08
4	Rnf128	0.000411946	0.357963	0.589	0.601	2.05973e-07
3	Syt17	3.1641e-35	0.358012	0.653	0.333	1.58205e-38
2	Cdkl5	1.26376e-09	0.35844	0.562	0.392	6.3188e-13
2	Sdk1	9.21425e-12	0.358655	0.671	0.439	4.60712e-15
0	Serpini1	2.26664e-42	0.35882	0.464	0.576	1.13332e-45
4	Atp2b4	3.13237e-24	0.359155	0.818	0.701	1.56618e-27
1	Nxn	7.69663e-32	0.359709	0.607	0.501	3.84832e-35
1	Grin2a	9.43907e-93	0.360256	0.719	0.392	4.71953e-96
1	Ccdc148	1.0748e-69	0.360281	0.652	0.371	5.37399e-73
1	Olfm3	3.8243e-92	0.360671	0.721	0.428	1.91215e-95
1	Chsy3	2.00091e-65	0.360809	0.647	0.428	1.00045e-68
2	Sox2ot	2.1708e-07	0.360831	0.614	0.597	1.0854e-10
1	Ammecr1	3.07027e-68	0.361098	0.605	0.291	1.53514e-71
0	Zfp385b	1	0.361145	0.6	0.458	0.00632754
3	Cntnap5c	1.81428e-28	0.361363	0.739	0.435	9.0714e-32
3	Tbc1d4	9.56355e-17	0.361384	0.637	0.565	4.78178e-20
2	Id4	2.59511e-36	0.361765	0.703	0.411	1.29755e-39
4	Sorbs2	9.60168e-17	0.362119	0.844	0.535	4.80084e-20
2	Nrp1	2.00514e-22	0.362199	0.683	0.526	1.00257e-25
4	Slc39a12	1.3791e-48	0.362287	0.758	0.558	6.8955e-52
0	Pantr1	2.31925e-279	0.362621	0.845	0.616	1.15963e-282
1	Ldb2	4.00205e-46	0.362687	0.727	0.651	2.00102e-49
1	4921534H16Rik	4.46982e-25	0.362691	0.526	0.369	2.23491e-28
3	2610316D01Rik	3.21255e-19	0.362716	0.624	0.481	1.60628e-22
5	Pla2g6	4.89825e-40	0.363132	0.775	0.344	2.44913e-43
4	Ptchd4	1	0.363521	0.576	0.639	0.000752141
4	Rasgef1b	6.59882e-28	0.363528	0.788	0.468	3.29941e-31
1	Sdk2	2.45201e-18	0.363593	0.641	0.672	1.226e-21
5	Fstl4	7.32061e-16	0.364255	0.751	0.374	3.6603e-19
4	Clmp	8.47404e-22	0.364818	0.632	0.433	4.23702e-25
1	Sntb2	8.94794e-78	0.365036	0.574	0.261	4.47397e-81
3	Akap12	3.15818e-10	0.365065	0.589	0.483	1.57909e-13
1	Slc35f1	3.43551e-95	0.365476	0.768	0.455	1.71775e-98
5	Catspere2	7.18207e-15	0.365721	0.817	0.629	3.59103e-18
2	Itgb8	5.56859e-20	0.366093	0.622	0.396	2.78429e-23
4	Prkg1	1.97274e-18	0.366652	0.957	0.658	9.86371e-22
3	Asic2	1.50706e-08	0.367023	0.86	0.632	7.53532e-12
5	Sphkap	3.6629e-14	0.367177	0.716	0.553	1.83145e-17
1	Asb4	7.76695e-15	0.367471	0.605	0.66	3.88348e-18
1	Rps6ka5	2.60388e-22	0.367592	0.68	0.705	1.30194e-25
4	Nxpe4	7.44027e-23	0.367866	0.723	0.542	3.72014e-26
5	Klhl1	4.44461e-14	0.368228	0.74	0.528	2.22231e-17
4	Cit	2.30156e-30	0.368359	0.823	0.477	1.15078e-33
3	2011-03-01	3.16978e-06	0.368968	0.599	0.596	1.58489e-09
2	Tln2	6.31382e-14	0.369549	0.614	0.424	3.15691e-17
1	Sorcs1	8.6255e-88	0.369602	0.737	0.466	4.31275e-91
5	Stk32a	1.12155e-18	0.369623	0.793	0.434	5.60775e-22
2	Zswim5	0.00378666	0.369628	0.548	0.477	1.89333e-06
1	Oprm1	1.90533e-39	0.370614	0.573	0.463	9.52665e-43	Oprm1
1	Plppr1	5.9084e-29	0.370659	0.585	0.504	2.9542e-32
4	St6galnac5	6.70996e-18	0.370989	0.74	0.698	3.35498e-21
1	Kcnh7	1.68117e-70	0.371264	0.772	0.491	8.40587e-74
4	D7Ertd443e	3.0106e-54	0.37173	0.779	0.503	1.5053e-57
3	St6galnac5	0.00205065	0.372896	0.621	0.706	1.02532e-06
0	Etv1	8.90644e-30	0.373641	0.638	0.441	4.45322e-33
5	2004-03-01	9.39755e-09	0.374213	0.627	0.441	4.69878e-12
5	Spink10	1.46037e-09	0.374248	0.704	0.633	7.30184e-13
4	Gm1992	2.86391e-24	0.374294	0.762	0.514	1.43195e-27
0	Vtn	3.60692e-18	0.374451	0.543	0.438	1.80346e-21
1	Lrrc9	7.03046e-36	0.374571	0.522	0.298	3.51523e-39
1	Gpr176	5.20692e-16	0.375116	0.604	0.644	2.60346e-19
1	Gm11099	1.01441e-50	0.37522	0.578	0.35	5.07205e-54
5	Gm16083	8.07084e-05	0.375254	0.604	0.419	4.03542e-08
3	Cadps2	9.20213e-12	0.375394	0.79	0.741	4.60106e-15
3	Unc13b	1.05575e-13	0.375712	0.691	0.537	5.27873e-17
4	Gabrg1	5.78299e-17	0.375992	0.818	0.768	2.8915e-20
1	Camk4	2.23678e-87	0.376024	0.621	0.337	1.11839e-90
2	Hs6st2	0.000399168	0.376064	0.674	0.695	1.99584e-07
2	Skap1	1.80782e-14	0.376831	0.631	0.512	9.0391e-18
1	Spock3	8.03585e-101	0.37781	0.858	0.565	4.01793e-104
5	Mitf	0.658771	0.378558	0.598	0.692	0.000329385
5	Peak1	6.56763e-22	0.378813	0.722	0.392	3.28381e-25
4	Kcnip3	9.44952e-18	0.379049	0.667	0.574	4.72476e-21
1	Tox	5.81949e-79	0.379239	0.682	0.454	2.90975e-82
5	Pitpnc1	2.02344e-23	0.379394	0.899	0.626	1.01172e-26
1	B3galt1	7.75047e-72	0.379591	0.845	0.657	3.87524e-75
5	Slit1	3.7272e-16	0.379667	0.84	0.608	1.8636e-19
1	Fmn1	2.94887e-53	0.379849	0.642	0.477	1.47444e-56
5	Gm26691	7.07355e-11	0.380277	0.769	0.571	3.53678e-14
1	Fam189a1	3.79183e-23	0.380304	0.626	0.594	1.89591e-26
1	Kcnt2	1.94705e-25	0.380719	0.698	0.696	9.73525e-29
5	Gm28376	1.18348e-60	0.380762	0.858	0.345	5.9174e-64
1	Pag1	8.46922e-101	0.381031	0.645	0.344	4.23461e-104
1	Nckap5	6.0425e-28	0.381667	0.691	0.707	3.02125e-31
2	Ptpn4	1.5995e-27	0.381673	0.709	0.428	7.99752e-31
0	Id2	6.66534e-24	0.381801	0.416	0.507	3.33267e-27
4	Gfod2	7.93957e-25	0.381949	0.758	0.595	3.96979e-28
0	Gabra4	2.2523e-16	0.382928	0.559	0.572	1.12615e-19
0	Crhbp	0	0.38312	0.905	0.555	0
3	Arhgap24	1.81986e-23	0.383195	0.678	0.417	9.09928e-27
4	C1ql3	4.2585e-21	0.3834	0.732	0.676	2.12925e-24
1	Ebf2	4.9914e-71	0.384078	0.574	0.687	2.4957e-74
4	Gm48003	4.65109e-15	0.384648	0.68	0.522	2.32554e-18
1	Gm45194	0.00054088	0.384662	0.505	0.518	2.7044e-07
3	Prkg1	5.53515e-16	0.384733	0.889	0.657	2.76757e-19
1	Efcab1	8.48468e-33	0.385047	0.712	0.749	4.24234e-36
0	Scg2	1.68212e-28	0.386001	0.523	0.796	8.41058e-32
3	Gm1992	0.490178	0.38683	0.548	0.526	0.000245089
1	Catspere2	1.37228e-43	0.387071	0.693	0.616	6.8614e-47
4	Mctp1	6.36223e-15	0.388138	0.745	0.553	3.18111e-18
1	Vwc2l	2.02111e-09	0.388365	0.679	0.761	1.01056e-12
3	Kcnb2	1.96852e-24	0.38958	0.93	0.607	9.84258e-28
5	Myh9	1.34843e-51	0.390169	0.84	0.401	6.74217e-55
1	4933406I18Rik	5.40716e-64	0.391921	0.672	0.468	2.70358e-67
1	Arl15	3.56906e-50	0.39196	0.744	0.721	1.78453e-53
0	Vat1l	0.000118609	0.391983	0.913	0.75	5.93045e-08
3	Epb41l4a	9.16311e-09	0.392569	0.573	0.507	4.58155e-12
2	Ptgds	0.000853208	0.392746	0.758	0.628	4.26604e-07
1	Brinp3	6.1514e-49	0.39342	0.804	0.551	3.0757e-52
0	Camkv	1.11222e-26	0.393644	0.379	0.451	5.56111e-30
3	Fam184b	9.30863e-47	0.393762	0.704	0.486	4.65431e-50
2	Cpq	0.00279533	0.394343	0.579	0.538	1.39767e-06
1	Mgat4c	8.3102e-76	0.394743	0.887	0.645	4.1551e-79
0	Itih3	3.2456e-150	0.394862	0.307	0.604	1.6228e-153
4	Elavl4	2.21118e-33	0.395029	0.844	0.528	1.10559e-36
3	Rorb	2.03055e-52	0.395556	0.847	0.506	1.01527e-55
1	Hs6st3	1.65267e-103	0.395584	0.725	0.398	8.26336e-107
[truncated: 1,026 more rows]

## Sheet: Fig5
Fig. 5b							Fig. 5e				Fig. 5g				Fig. 5j				Fig. 5k				Fig. 5l				Fig. 5q,r		Fig. 5o,p
gene	p_val	avg_log2fc	pct_1	pct_2	p_val_adj	markers	animal	phase	value_mean		animal	phase	value_mean		#Confusion Matrix and Statistics				unique_cell	variable	value		unique_cell	variable	value		PCA		PCA
Tac1	3.30016e-89	-3.97634	0.482	0.969	6.60032e-86	Tac1	AB36	pre	-0.714888		AB36	pre	1.28442		# Reference				RF20_1_1	food	-0.001862		RF02_2_1	food	-0.205946
Galntl6	1.98704e-87	-3.69882	0.719	0.996	3.97408e-84	Galntl6	AB36	post	-0.0919238		AB36	post	0.69805		#Prediction hab res				RF20_1_10	food	0.292593		RF02_2_10	food	0.0658933		low anx		low anx
Tenm2	1.96171e-96	-3.4356	0.79	1	3.92343e-93		AB37	pre	0.431261		AB37	pre	0.905489		# hab 13 4				RF20_1_11	food	-0.0613803		RF02_2_11	food	-0.160008
Htr2c	9.77694e-93	-3.41102	0.488	0.989	1.95539e-89	Htr2c	AB37	post	0.431261		AB37	post	-0.318776		# res 9 35				RF20_1_12	food	0.116051		RF02_2_12	food	-0.0281324		Importance of components:		Importance of components:
Ntng1	5.45989e-81	-3.14611	0.754	0.981	1.09198e-77		AB38	pre	0.351896		AB38	pre	1.46049						RF20_1_13	food	0.0300164		RF02_2_13	food	-0.363062		Comp.1 Comp.2 Comp.3 Comp.4		Comp.1 Comp.2 Comp.3 Comp.4
Gm32647	5.82247e-72	-3.05711	0.666	0.973	1.16449e-68		AB38	post	0.351896		AB38	post	-0.542997		# Accuracy : 0.7869				RF20_1_14	food	0.217955		RF02_2_14	food	0.45618		Standard deviation 1.3204478 1.1021765 0.8442474 0.41835973		Standard deviation 1.3640890 0.9636959 0.9496052 0.20526750
Nxph1	2.55752e-92	-3.04265	0.728	1	5.11504e-89		AB39	pre	-1.02092		AB39	pre	0.875552		# 95% CI : (0.6632, 0.8814)				RF20_1_15	food	0.0522415		RF02_2_15	food	-0.120806		Proportion of Variance 0.4533314 0.3158462 0.1853160 0.04550646		Proportion of Variance 0.4984122 0.2487615 0.2415402 0.01128609
Schip1	1.40164e-90	-3.0007	0.805	0.996	2.80329e-87		AB39	post	1.21068		AB39	post	-1.17049		# No Information Rate : 0.6393				RF20_1_16	food	0.290027		RF02_2_16	food	0.210452		Cumulative Proportion 0.4533314 0.7691776 0.9544935 1.00000000		Cumulative Proportion 0.4984122 0.7471737 0.9887139 1.00000000
Pard3b	9.56674e-84	-2.64587	0.438	0.973	1.91335e-80		AB40	pre	-0.962962		AB40	pre	0.864618		# P-Value [Acc > NIR] : 0.009684				RF20_1_17	food	-0.118854		RF02_2_17	food	0.430374
Grm8	2.37554e-87	-2.63891	0.405	0.973	4.75108e-84		AB40	post	0.639694		AB40	post	1.03292		# Kappa : 0.5138				RF20_1_18	food	0.0994854		RF02_2_18	food	-0.157806		Comp.1 Comp.2		Comp.1 Comp.2
Plxdc2	7.34387e-67	-2.57213	0.675	0.947	1.46877e-63		AB41	pre	-0.132939		AB41	pre	1.05251		# Mcnemar's Test P-Value : 0.267257				RF20_1_19	food	0.116081		RF02_2_19	food	0.561511		open 0.705783332 0.0643058759		open 0.69839708 0.01821649
Tafa2	1.9668e-62	-2.479	0.609	0.901	3.9336e-59		AB41	post	1.49176		AB41	post	-0.308147		# Sensitivity : 0.5909				RF20_1_2	food	-0.172595		RF02_2_2	food	-0.116439		closed -0.705920225 0.0005129978		closed -0.67691783 -0.04147390
Chrm3	1.30905e-64	-2.42315	0.574	0.939	2.61809e-61		AB42	pre	-1.29425		AB42	pre	-0.224921		# Specificity : 0.8974				RF20_1_3	food	-0.405061		RF02_2_20	food	-0.257242		RW -0.004906677 0.7114420502		RW 0.21482795 0.21318758
Robo1	1.57451e-67	-2.40445	0.666	0.966	3.14902e-64		AB42	post	0.502701		AB42	post	-0.968695		# Pos Pred Value : 0.7647				RF20_1_4	food	-0.218087		RF02_2_21	food	0.0948962		food 0.059350229 -0.6997961849		food -0.08872839 0.97596062
Lhfpl3	9.94897e-82	-2.3011	0.601	0.996	1.98979e-78		AB43	pre	-1.68517		AB43	pre	-0.64071		# Neg Pred Value : 0.7955				RF20_1_5	food	0.356884		RF02_2_3	food	-0.226745
Gm20754	9.1323e-60	-2.28279	0.417	0.863	1.82646e-56		AB43	post	0.206446		AB43	post	-0.343918		# Prevalence : 0.3607				RF20_1_6	food	-0.044444		RF02_2_4	food	0.206515		high anx		high anx
Sgcd	2.02371e-66	-2.26823	0.811	0.973	4.04742e-63										# Detection Rate : 0.2131				RF20_1_7	food	-0.0513641		RF02_2_5	food	0.343582
Pcsk2	3.92237e-75	-2.17948	0.5	0.969	7.84474e-72		Fig. 5b								# Detection Prevalence : 0.2787				RF20_1_8	food	0.373126		RF02_2_6	food	-0.129078		Importance of components:		Importance of components:
Opcml	4.12794e-80	-2.17675	0.728	0.996	8.25588e-77	Opcml	animal	AS	Ave_rot_d_res						# Balanced Accuracy : 0.7442				RF20_1_9	food	0.705405		RF02_2_7	food	0.114066		Comp.1 Comp.2 Comp.3 Comp.4		Comp.1 Comp.2 Comp.3 Comp.4
Lrrtm4	2.65975e-61	-2.17253	0.858	0.992	5.31949e-58		RF55	-0.526395	3451.5						# 'Positive' Class : hab				RF21_1_1	food	0.164269		RF02_2_8	food	-0.0761053		Standard deviation 1.2526068 1.0100462 0.9291863 0.54534009		Standard deviation 1.4680421 0.9011352 0.7528437 0.2569709
Ptprd	1.53024e-58	-2.13934	0.793	0.981	3.06048e-55		RF56	0.568642	NA										RF21_1_10	food	0.465679		RF02_2_9	food	0.140528		Proportion of Variance 0.4184063 0.2720515 0.2302366 0.07930555		Proportion of Variance 0.5986521 0.2255680 0.1574371 0.0183428
Frmpd4	3.29811e-64	-2.12996	0.657	0.981	6.59622e-61		RF57	-0.508504	4818.25										RF21_1_11	food	0.634366		RF07_2_1	food	-0.0984868		Cumulative Proportion 0.4184063 0.6904579 0.9206945 1.00000000		Cumulative Proportion 0.5986521 0.8242201 0.9816572 1.0000000
Tafa1	3.64168e-62	-2.07425	0.636	0.95	7.28336e-59		RF58	-0.759463	642.75										RF21_1_12	food	0.0752944		RF07_2_10	food	-0.116723
Mgat4c	3.69937e-53	-2.02687	0.87	0.996	7.39874e-50		RF59	1.0035	11737										RF21_1_13	food	0.544471		RF07_2_11	food	-0.00309522		Comp.1 Comp.2		Comp.1 Comp.2
Pcdh11x	1.40658e-29	-1.97755	0.447	0.744	2.81316e-26		RF60	0.842962	16386.5										RF21_1_14	food	0.171048		RF07_2_12	food	-0.188502		open 0.63600743 0.3238969		open 0.5836059 0.32569655
Npsr1	1.23613e-70	-1.9711	0.541	0.893	2.47226e-67		RF61	-0.69961	7188.25										RF21_1_15	food	0.0274425		RF07_2_13	food	-0.276682		closed -0.70165311 0.1061518		closed -0.6077245 -0.19373876
Glra3	1.74737e-61	-1.94577	0.393	0.863	3.49474e-58		RF62	0.457965	9558										RF21_1_2	food	0.36104		RF07_2_14	food	0.11096		RW -0.30836890 0.6299860		RW -0.2852559 0.92006907
Unc5c	2.1277e-67	-1.9339	0.713	0.996	4.2554e-64		RF032	-0.615526	7366.2										RF21_1_3	food	0.32325		RF07_2_15	food	0.099867		food 0.08992266 0.6978110		food 0.4568414 -0.09929731
Car10	2.69566e-61	-1.89744	0.651	0.95	5.39133e-58		RF033	-0.114321	15095.3										RF21_1_4	food	0.146505		RF07_2_16	food	0.132771
Il1rapl2	2.59729e-28	-1.87404	0.609	0.855	5.19458e-25		RF034	-0.157221	15748.2										RF21_1_5	food	0.0722928		RF07_2_17	food	-0.25791
Cacna2d1	3.41842e-80	-1.8568	0.885	0.992	6.83685e-77		RF037	0.46022	23006.3										RF21_1_6	food	0.28157		RF07_2_18	food	-0.0331709
Arpp21	5.45881e-64	-1.84388	0.592	0.943	1.09176e-60		RF038	-0.362139	17657.8										RF21_1_7	food	-0.288535		RF07_2_19	food	-0.00407404
Grm5	1.32004e-66	-1.83017	0.778	0.989	2.64009e-63		RF039	0.238837	14840.5										RF21_1_8	food	0.456012		RF07_2_2	food	0.797422
Zfp804a	3.50519e-48	-1.80719	0.657	0.916	7.01038e-45		RF040	0.61217	10292.2										RF21_1_9	food	-0.0380823		RF07_2_20	food	-0.0453968
Dpp10	1.43553e-44	-1.80202	0.615	0.935	2.87106e-41		RF041	-0.659196	3822										RF24_1_1	food	0.00166604		RF07_2_21	food	0.204455
Dpyd	9.14325e-66	-1.79945	0.503	0.95	1.82865e-62		RF042	0.687707	22627.2										RF24_1_10	food	0.0457978		RF07_2_3	food	0.101908
Thrb	1.68735e-65	-1.77489	0.574	0.977	3.37471e-62		RF043	-0.0905317	22291.8										RF24_1_11	food	-0.112694		RF07_2_4	food	0.290525
Ldb2	1.74958e-64	-1.76989	0.444	0.95	3.49916e-61														RF24_1_12	food	0.0358757		RF07_2_5	food	-0.172463
Cntnap5b	8.27701e-47	-1.76588	0.636	0.908	1.6554e-43		Fig. 5m												RF24_1_13	food	0.045734		RF07_2_6	food	0.570264
Klhl1	3.67612e-36	-1.6745	0.672	0.813	7.35224e-33		day	n	total	percentage									RF24_1_14	food	0.101669		RF07_2_7	food	0.382003
Adamts2	1.24907e-57	-1.66525	0.719	0.885	2.49813e-54		hab	54	109	49.5413									RF24_1_15	food	0.135562		RF07_2_8	food	0.0312994
Zfhx3	6.54906e-40	-1.6202	0.68	0.912	1.30981e-36		res	91	131	69.4656									RF24_1_16	food	0.168215		RF07_2_9	food	0.171349
Crim1	9.76959e-54	-1.56777	0.494	0.885	1.95392e-50														RF24_1_17	food	-0.156954		RF20_2_1	food	-0.161376
Nwd2	3.90235e-54	-1.50113	0.494	0.866	7.80469e-51		Fig. 5n												RF24_1_18	food	-0.0591334		RF20_2_10	food	-0.108444
Pde4b	1.63181e-49	-1.49016	0.769	0.95	3.26362e-46		animal	n	total	percentage	anx_val								RF24_1_19	food	-0.0470582		RF20_2_11	food	0.186259
Gabra2	6.24628e-53	-1.47584	0.689	0.954	1.24926e-49		RF24	15	19	78.9474	-0.347968								RF24_1_2	food	0.0546743		RF20_2_12	food	-0.0405613
Tmeff2	5.15581e-51	-1.47283	0.852	0.973	1.03116e-47		RF25	8	11	72.7273	-0.619543								RF24_1_20	food	-0.0286684		RF20_2_13	food	-0.192174
Kcnip4	5.93495e-48	-1.45888	0.935	1	1.18699e-44		RF63	3	12	25	1.11563								RF24_1_3	food	0.0786844		RF20_2_14	food	-0.215564
Satb1	3.2987e-60	-1.45518	0.414	0.87	6.59739e-57		RF64	1	5	20	0.370588								RF24_1_4	food	0.126531		RF20_2_2	food	-0.163106
Kcnh7	1.00783e-46	-1.44218	0.689	0.966	2.01566e-43		RF66	5	8	62.5	-0.0145513								RF24_1_5	food	0.0654618		RF20_2_3	food	-0.0938019
Slit2	1.14157e-18	-1.41965	0.473	0.698	2.28314e-15		RF67	4	10	40	0.0985836								RF24_1_6	food	0.00801058		RF20_2_4	food	-0.143383
Brinp3	1.38187e-34	-1.40593	0.799	0.939	2.76375e-31														RF24_1_7	food	0.176807		RF20_2_5	food	0.186181
B230216N24Rik	1.27354e-50	-1.35176	0.541	0.912	2.54707e-47														RF24_1_8	food	-0.00777136		RF20_2_6	food	0.0942818
Pex5l	1.27391e-30	-1.33941	0.624	0.851	2.54781e-27														RF24_1_9	food	-0.0156598		RF20_2_7	food	0.42093
Adcyap1	3.18788e-54	-1.33903	0.343	0.821	6.37576e-51														RF25_1_1	food	-0.065976		RF20_2_8	food	0.142814
Fgf13	2.21067e-33	-1.30847	0.707	0.935	4.42133e-30														RF25_1_10	food	-0.0149952		RF20_2_9	food	0.167945
Arl15	8.6602e-40	-1.3064	0.607	0.92	1.73204e-36														RF25_1_11	food	-0.0372118		RF21_2_1	food	0.243053
Gm28905	3.38194e-45	-1.29209	0.734	0.969	6.76388e-42														RF25_1_12	food	-0.0245798		RF21_2_10	food	0.443889
Ndst3	5.2917e-32	-1.28378	0.553	0.809	1.05834e-28														RF25_1_2	food	0.0455799		RF21_2_2	food	0.296645
Celf2	1.09521e-65	-1.2805	0.956	1	2.19042e-62														RF25_1_3	food	-0.0890126		RF21_2_3	food	0.262208
Nexmif	1.95892e-40	-1.22854	0.515	0.912	3.91784e-37														RF25_1_4	food	0.129619		RF21_2_4	food	0.423872
Pde1a	2.14736e-47	-1.22394	0.544	0.912	4.29472e-44														RF25_1_5	food	-0.0234124		RF21_2_5	food	0.599565
Lgi1	2.48165e-45	-1.218	0.515	0.844	4.9633e-42														RF25_1_6	food	0.0497518		RF21_2_6	food	0.333423
Sdk1	2.06642e-15	-1.2171	0.467	0.691	4.13285e-12														RF25_1_7	food	0.00491782		RF21_2_7	food	0.419116
Foxp2	5.68196e-37	-1.21678	0.678	0.92	1.13639e-33														RF25_1_8	food	-0.139447		RF21_2_8	food	0.327569
Fras1	4.5366e-38	-1.20645	0.5	0.817	9.0732e-35														RF25_1_9	food	0.0312299		RF21_2_9	food	0.33057
Egfem1	2.72331e-08	-1.19796	0.639	0.668	5.44661e-05														RF63_1_1	food	-0.0549059		RF24_2_1	food	-0.244604
Adam12	5.13852e-41	-1.18681	0.533	0.836	1.0277e-37														RF63_1_10	food	0.0346027		RF24_2_10	food	0.332504
Adgrl2	1.43867e-39	-1.18327	0.444	0.844	2.87733e-36														RF63_1_11	food	-0.119152		RF24_2_11	food	0.24969
Fstl5	1.63502e-34	-1.18159	0.701	0.935	3.27004e-31														RF63_1_12	food	0.0977741		RF24_2_12	food	0.243717
Pcdh7	6.0725e-55	-1.17042	0.941	1	1.2145e-51														RF63_1_13	food	-0.128152		RF24_2_13	food	0.331284
Necab1	1.83319e-32	-1.14689	0.438	0.786	3.66639e-29														RF63_1_14	food	0.108975		RF24_2_14	food	0.00971563
Sema6a	3.40335e-38	-1.13088	0.453	0.855	6.80671e-35														RF63_1_15	food	0.0636813		RF24_2_15	food	0.0910251
A330102I10Rik	3.50722e-24	-1.12753	0.624	0.779	7.01444e-21														RF63_1_2	food	0.0183639		RF24_2_16	food	0.127452
Sorcs3	1.64719e-40	-1.12646	0.751	0.977	3.29439e-37														RF63_1_3	food	0.0630251		RF24_2_17	food	0.333035
Rbfox1	1.26969e-34	-1.12288	0.882	0.992	2.53939e-31														RF63_1_4	food	0.0976367		RF24_2_18	food	-0.0722561
Rmst	1.05381e-28	-1.12249	0.858	0.966	2.10761e-25														RF63_1_5	food	0.051151		RF24_2_19	food	-0.188098
C1ql3	5.82615e-42	-1.09807	0.361	0.76	1.16523e-38														RF63_1_6	food	-0.195637		RF24_2_2	food	0.193108
Gria3	5.14649e-29	-1.09745	0.633	0.874	1.0293e-25														RF63_1_7	food	0.247572		RF24_2_3	food	0.382888
Pcdh17	2.52426e-37	-1.09246	0.79	0.977	5.04853e-34														RF63_1_8	food	0.147374		RF24_2_4	food	0.233264
Sulf1	1.17227e-28	-1.08016	0.429	0.782	2.34455e-25														RF63_1_9	food	-0.197868		RF24_2_5	food	0.454958
Ralyl	7.31547e-33	-1.0775	0.891	0.989	1.46309e-29														RF64_1_1	food	0.561308		RF24_2_6	food	0.217508
Cpne8	8.0354e-28	-1.07202	0.506	0.74	1.60708e-24														RF64_1_2	food	-0.294142		RF24_2_7	food	0.197584
Cnksr2	5.00962e-26	-1.07134	0.562	0.79	1.00192e-22														RF64_1_3	food	0.83073		RF24_2_8	food	0.223856
Iqgap2	5.2877e-47	-1.06916	0.429	0.836	1.05754e-43														RF64_1_4	food	-0.17122		RF24_2_9	food	0.139831
Shisa9	1.28237e-38	-1.05107	0.536	0.901	2.56474e-35														RF64_1_5	food	-0.190917		RF25_2_1	food	0.59644
Ndst4	0.030358	-1.04382	0.666	0.561	1														RF64_1_6	food	-0.153623		RF25_2_10	food	-0.261392
Ar	2.18566e-31	-1.02765	0.66	0.905	4.37131e-28														RF64_1_7	food	0.283769		RF25_2_11	food	-0.194452
Trpc4	3.83884e-44	-1.02471	0.464	0.824	7.67767e-41														RF66_1_1	food	0.0199964		RF25_2_2	food	0.233479
Col25a1	1.13887e-29	-1.01004	0.607	0.84	2.27774e-26														RF66_1_10	food	0.00307966		RF25_2_3	food	-0.559087
Plcb1	1.05976e-31	-0.96212	0.751	0.966	2.11952e-28														RF66_1_11	food	0.0988945		RF25_2_4	food	0.171274
Cdh4	3.31409e-33	-0.962078	0.476	0.847	6.62818e-30														RF66_1_2	food	-0.0670128		RF25_2_5	food	0.136485
Gabrb2	5.45085e-30	-0.956647	0.533	0.863	1.09017e-26														RF66_1_3	food	0.0744522		RF25_2_6	food	0.201827
Rgs6	3.26735e-16	-0.953265	0.683	0.691	6.53469e-13														RF66_1_4	food	-0.136391		RF25_2_7	food	0.246888
Ddc	1.71789e-32	-0.952786	0.642	0.832	3.43578e-29														RF66_1_5	food	0.0950551		RF25_2_8	food	0.105517
Sntg2	3.88598e-09	-0.945017	0.417	0.573	7.77195e-06														RF66_1_6	food	-0.112724		RF25_2_9	food	-0.217046
Ttc6	6.33146e-29	-0.925464	0.257	0.664	1.26629e-25														RF66_1_7	food	0.0753821		RF63_2_1	food	-0.084437
Lmx1a	1.75753e-19	-0.925445	0.754	0.695	3.51506e-16														RF66_1_8	food	0.00733954		RF63_2_10	food	-0.102428
Etl4	2.65483e-12	-0.92311	0.731	0.905	5.30966e-09														RF66_1_9	food	-0.155268		RF63_2_11	food	0.0124983
Map3k5	2.87109e-36	-0.915775	0.405	0.79	5.74217e-33														RF67_1_1	food	-0.0579282		RF63_2_12	food	-0.125542
Kcnk2	1.20047e-32	-0.914636	0.34	0.767	2.40095e-29														RF67_1_10	food	0.139584		RF63_2_2	food	0.0106156
Pde4d	4.21101e-31	-0.902587	0.97	1	8.42201e-28														RF67_1_2	food	-0.0831977		RF63_2_3	food	-0.532484
Slc18a2	3.40877e-34	-0.901428	0.5	0.805	6.81754e-31														RF67_1_3	food	-0.146965		RF63_2_4	food	-0.569641
Slit3	5.19913e-31	-0.89323	0.512	0.87	1.03983e-27														RF67_1_4	food	-0.214425		RF63_2_5	food	0.119382
Cers6	4.09481e-41	-0.887599	0.388	0.847	8.18961e-38														RF67_1_5	food	-0.352375		RF63_2_6	food	0.0190431
Gm26871	8.78776e-38	-0.884173	0.932	1	1.75755e-34														RF67_1_6	food	0.0186231		RF63_2_7	food	-0.154879
Grip1	1.6777e-35	-0.877988	0.941	0.996	3.35539e-32														RF67_1_7	food	0.0104153		RF63_2_8	food	-0.0942912
Gabrg1	1.47181e-21	-0.874403	0.639	0.817	2.94361e-18														RF67_1_8	food	-0.471701		RF63_2_9	food	-0.229767
Slc17a6	1.12388e-19	-0.866484	0.459	0.683	2.24775e-16														RF67_1_9	food	-0.058185		RF64_2_1	food	-0.352694
Sorcs2	5.83301e-22	-0.865254	0.396	0.66	1.1666e-18														RF20_1_1	RW	0.0908536		RF64_2_2	food	0.177355
Thsd7b	1.12739e-15	-0.864469	0.675	0.767	2.25478e-12														RF20_1_10	RW	0.193459		RF64_2_3	food	0.384475
1700042O10Rik	5.64436e-33	-0.86046	0.645	0.821	1.12887e-29														RF20_1_11	RW	0.339941		RF64_2_4	food	0.228226
Rapgef4	2.62305e-28	-0.858986	0.58	0.885	5.24609e-25														RF20_1_12	RW	0.223925		RF64_2_5	food	-0.173288
Cntn5	1.89688e-23	-0.856858	0.76	0.985	3.79375e-20														RF20_1_13	RW	0.0922295		RF66_2_1	food	0.139688
Sorcs1	1.1203e-17	-0.854788	0.778	0.87	2.2406e-14														RF20_1_14	RW	-0.0182936		RF66_2_2	food	0.041682
Cpne7	1.83366e-24	-0.847234	0.612	0.882	3.66731e-21														RF20_1_15	RW	-0.0493451		RF66_2_3	food	0.00248878
Nell1	2.83958e-20	-0.842288	0.675	0.847	5.67917e-17														RF20_1_16	RW	0.383562		RF66_2_4	food	0.0246058
Dnah12	6.51812e-37	-0.831886	0.376	0.725	1.30362e-33														RF20_1_17	RW	0.166928		RF66_2_5	food	-0.0200904
Gpc3	1.1202e-31	-0.825617	0.435	0.782	2.24039e-28														RF20_1_18	RW	0.0872306		RF66_2_6	food	0.108087
Rapgef4os1	2.42457e-26	-0.820679	0.734	0.878	4.84914e-23														RF20_1_19	RW	0.0179335		RF66_2_7	food	-0.034873
Luzp2	5.01346e-12	-0.816385	0.639	0.771	1.00269e-08														RF20_1_2	RW	0.154722		RF66_2_8	food	-0.140652
4930509J09Rik	8.29745e-12	-0.807088	0.121	0.519	1.65949e-08														RF20_1_3	RW	0.32939		RF67_2_1	food	0.473584
Gm40841	1.17027e-19	-0.804206	0.432	0.656	2.34055e-16														RF20_1_4	RW	0.0742219		RF67_2_10	food	0.138548
Epha10	3.31491e-25	-0.803612	0.396	0.702	6.62981e-22														RF20_1_5	RW	0.0621425		RF67_2_2	food	0.415577
Grin3a	1.78666e-22	-0.797183	0.615	0.855	3.57332e-19														RF20_1_6	RW	0.296684		RF67_2_3	food	0.209683
Ryr3	7.82398e-22	-0.796404	0.565	0.79	1.5648e-18														RF20_1_7	RW	0.129797		RF67_2_4	food	0.149169
Gm4876	2.2457e-22	-0.776831	0.645	0.824	4.49139e-19														RF20_1_8	RW	0.0325764		RF67_2_5	food	0.466383
Egflam	5.22241e-50	-0.77611	0.447	0.775	1.04448e-46														RF20_1_9	RW	-0.0705977		RF67_2_6	food	0.295525
Man1a	0.35286	-0.773992	0.642	0.508	1														RF21_1_1	RW	-0.0945913		RF67_2_7	food	-0.232707
Glra2	7.05227e-19	-0.76648	0.583	0.744	1.41045e-15														RF21_1_10	RW	-0.394587		RF67_2_8	food	-0.0279963
Cdh20	0.0633548	-0.764399	0.66	0.534	1														RF21_1_11	RW	-0.229355		RF67_2_9	food	0.264431
Wdr17	2.81681e-20	-0.756552	0.53	0.809	5.63362e-17														RF21_1_12	RW	-0.19226		RF02_2_1	RW	2.30304
Tmem163	7.90123e-21	-0.749584	0.633	0.805	1.58025e-17														RF21_1_13	RW	-0.30589		RF02_2_10	RW	1.26094
Frmpd3	3.02724e-16	-0.749327	0.379	0.653	6.05448e-13														RF21_1_14	RW	-0.153867		RF02_2_11	RW	1.57161
Cdh9	1.07596e-12	-0.743124	0.382	0.626	2.15192e-09														RF21_1_15	RW	0.163404		RF02_2_12	RW	0.0722179
Nek10	1.19145e-28	-0.731561	0.467	0.79	2.38291e-25														RF21_1_2	RW	-0.54392		RF02_2_13	RW	0.85284
Catspere2	7.90132e-21	-0.731316	0.651	0.878	1.58026e-17														RF21_1_3	RW	0.0462509		RF02_2_14	RW	-0.530165
Tmtc1	8.12015e-20	-0.730449	0.556	0.794	1.62403e-16														RF21_1_4	RW	-0.130418		RF02_2_15	RW	0.560611
Mipol1	4.0496e-27	-0.729115	0.544	0.828	8.09921e-24														RF21_1_5	RW	0.986965		RF02_2_16	RW	0.00174271
Lmx1b	6.16381e-35	-0.720845	0.367	0.71	1.23276e-31														RF21_1_6	RW	-0.298385		RF02_2_17	RW	0.267074
Tenm1	1.85662e-18	-0.714522	0.828	0.95	3.71323e-15														RF21_1_7	RW	0.55367		RF02_2_18	RW	0.720846
Gm15398	6.29773e-14	-0.713107	0.562	0.802	1.25955e-10														RF21_1_8	RW	-0.420631		RF02_2_19	RW	0.0584201
4930598N05Rik	7.39465e-40	-0.712647	0.459	0.821	1.47893e-36														RF21_1_9	RW	0.236545		RF02_2_2	RW	1.12722
Kcnj6	5.46734e-21	-0.712469	0.538	0.802	1.09347e-17														RF24_1_1	RW	0.348233		RF02_2_20	RW	1.76929
Fgd5	3.19761e-25	-0.70703	0.373	0.668	6.39522e-22														RF24_1_10	RW	0.15654		RF02_2_21	RW	-0.46989
Pcdh15	7.08094e-17	-0.691104	0.92	0.985	1.41619e-13														RF24_1_11	RW	1.23442		RF02_2_3	RW	0.988306
Ptprk	8.94046e-18	-0.680462	0.509	0.771	1.78809e-14														RF24_1_12	RW	0.124334		RF02_2_4	RW	-0.442011
Cdh8	8.3181e-11	-0.679059	0.704	0.771	1.66362e-07														RF24_1_13	RW	0.203307		RF02_2_5	RW	-0.428746
Pdgfc	4.5332e-22	-0.676026	0.506	0.752	9.06641e-19														RF24_1_14	RW	0.507795		RF02_2_6	RW	-0.485846
Hs6st2	1.6937e-21	-0.670314	0.689	0.821	3.3874e-18														RF24_1_15	RW	-0.0244635		RF02_2_7	RW	0.11736
Cbln4	6.21216e-32	-0.669798	0.515	0.752	1.24243e-28														RF24_1_16	RW	0.158488		RF02_2_8	RW	3.05168
Epha6	1.17228e-06	-0.667694	0.689	0.737	0.00234455														RF24_1_17	RW	0.881513		RF02_2_9	RW	1.48327
Auts2	1.81867e-20	-0.654639	0.893	0.992	3.63734e-17														RF24_1_18	RW	0.142466		RF07_2_1	RW	0.662756
Zbbx	8.4533e-26	-0.653351	0.405	0.706	1.69066e-22														RF24_1_19	RW	0.0809619		RF07_2_10	RW	0.571589
Plcxd3	2.57022e-17	-0.650776	0.63	0.844	5.14043e-14														RF24_1_2	RW	0.311603		RF07_2_11	RW	0.760182
Rerg	8.51736e-19	-0.649641	0.42	0.656	1.70347e-15														RF24_1_20	RW	-0.0831964		RF07_2_12	RW	0.0964721
Rnf128	1.32637e-12	-0.638424	0.355	0.588	2.65275e-09														RF24_1_3	RW	-0.0212267		RF07_2_13	RW	-0.486744
Chrna7	9.44994e-11	-0.632826	0.322	0.542	1.88999e-07														RF24_1_4	RW	-0.0116221		RF07_2_14	RW	-0.486583
Prlr	0.000367603	-0.627364	0.574	0.565	0.735205														RF24_1_5	RW	0.506854		RF07_2_15	RW	0.276685
Prr16	3.79268e-13	-0.626982	0.589	0.863	7.58537e-10														RF24_1_6	RW	0.314438		RF07_2_16	RW	0.35379
Chst8	1.23632e-17	-0.623574	0.207	0.55	2.47264e-14														RF24_1_7	RW	0.269589		RF07_2_17	RW	0.504547
Tenm3	3.93476e-17	-0.622862	0.633	0.87	7.86952e-14														RF24_1_8	RW	-0.36145		RF07_2_18	RW	1.07241
Mpped1	3.64649e-49	-0.622564	0.246	0.729	7.29298e-46														RF24_1_9	RW	0.0523229		RF07_2_19	RW	-0.392343
Cdh11	2.71263e-25	-0.621971	0.645	0.798	5.42526e-22														RF25_1_1	RW	-0.187311		RF07_2_2	RW	-0.508244
Mir124-2hg	6.14641e-14	-0.621826	0.547	0.653	1.22928e-10														RF25_1_10	RW	0.273685		RF07_2_20	RW	1.1023
Slc9a9	3.85147e-18	-0.619551	0.536	0.748	7.70295e-15														RF25_1_11	RW	0.139398		RF07_2_21	RW	-0.00206301
St6galnac3	7.19431e-15	-0.61716	0.536	0.748	1.43886e-11														RF25_1_12	RW	0.0586091		RF07_2_3	RW	0.154524
Ccdc136	5.29929e-40	-0.607751	0.358	0.828	1.05986e-36														RF25_1_2	RW	0.0483539		RF07_2_4	RW	-0.0973064
Cntnap4	1.77245e-13	-0.607495	0.55	0.744	3.5449e-10														RF25_1_3	RW	0.00391725		RF07_2_5	RW	1.52491
Kif9	1.40918e-28	-0.604618	0.63	0.821	2.81835e-25														RF25_1_4	RW	0.513851		RF07_2_6	RW	-0.295001
Reps2	2.25324e-16	-0.60451	0.642	0.878	4.50647e-13														RF25_1_5	RW	0.457555		RF07_2_7	RW	-0.205443
Clmp	9.11662e-31	-0.604428	0.189	0.637	1.82332e-27														RF25_1_6	RW	0.124464		RF07_2_8	RW	2.08371
Zfhx4	1.12829e-12	-0.596722	0.358	0.611	2.25658e-09														RF25_1_7	RW	0.0559983		RF07_2_9	RW	-0.0609869
Ret	1.53408e-32	-0.591996	0.37	0.71	3.06815e-29														RF25_1_8	RW	-0.102536		RF20_2_1	RW	0.529608
Pcdh19	0.0004114	-0.588476	0.568	0.584	0.8228														RF25_1_9	RW	0.0993664		RF20_2_10	RW	1.23827
Kcnip3	3.7377e-20	-0.587851	0.402	0.676	7.47539e-17														RF63_1_1	RW	0.606125		RF20_2_11	RW	0.20251
Atp2b4	3.84772e-17	-0.587796	0.639	0.832	7.69545e-14														RF63_1_10	RW	0.0635654		RF20_2_12	RW	1.63091
Gm4258	1.85116e-09	-0.584718	0.536	0.599	3.70233e-06														RF63_1_11	RW	0.484358		RF20_2_13	RW	0.0224753
Adamts18	2.4459e-13	-0.580776	0.5	0.626	4.8918e-10														RF63_1_12	RW	0.177145		RF20_2_14	RW	0.125604
Ripor2	1.18517e-12	-0.577316	0.509	0.702	2.37034e-09														RF63_1_13	RW	0.0752042		RF20_2_2	RW	0.546199
Tenm4	5.42753e-15	-0.576962	0.861	0.966	1.08551e-11														RF63_1_14	RW	-0.01464		RF20_2_3	RW	1.15345
Cfap54	2.96838e-26	-0.574296	0.42	0.794	5.93676e-23														RF63_1_15	RW	-0.0421507		RF20_2_4	RW	-0.259568
Pifo	4.32947e-47	-0.571672	0.352	0.802	8.65893e-44														RF63_1_2	RW	-0.298262		RF20_2_5	RW	-0.214835
Skap1	1.07871e-15	-0.568679	0.636	0.683	2.15743e-12														RF63_1_3	RW	0.371534		RF20_2_6	RW	1.28568
Slc39a12	5.34229e-49	-0.567037	0.376	0.767	1.06846e-45														RF63_1_4	RW	-0.0872554		RF20_2_7	RW	-0.720301
Pcsk1	6.36083e-17	-0.561415	0.32	0.595	1.27217e-13														RF63_1_5	RW	0.580525		RF20_2_8	RW	-0.037041
Kcnh1	1.30463e-13	-0.553941	0.391	0.634	2.60925e-10														RF63_1_6	RW	0.565703		RF20_2_9	RW	0.397788
Cacna1e	1.28215e-15	-0.551138	0.843	0.939	2.5643e-12														RF63_1_7	RW	0.600251		RF21_2_1	RW	0.319051
Ano5	1.83356e-05	-0.550374	0.571	0.565	0.0366713														RF63_1_8	RW	0.259125		RF21_2_10	RW	-0.123992
Ptprm	1.43322e-08	-0.542179	0.678	0.844	2.86644e-05														RF63_1_9	RW	0.524023		RF21_2_2	RW	-0.370215
Kif26b	7.99903e-15	-0.541971	0.571	0.813	1.59981e-11														RF64_1_1	RW	-0.336233		RF21_2_3	RW	-0.360284
Dkk3	1.19981e-28	-0.540553	0.385	0.737	2.39962e-25														RF64_1_2	RW	-0.274835		RF21_2_4	RW	-0.351928
Sez6l	1.64453e-15	-0.539993	0.639	0.893	3.28906e-12														RF64_1_3	RW	0.0767448		RF21_2_5	RW	-0.707047
Elavl2	7.79768e-16	-0.537293	0.618	0.874	1.55954e-12														RF64_1_4	RW	-0.29713		RF21_2_6	RW	-0.687394
Nrn1	1.0971e-08	-0.536245	0.683	0.63	2.1942e-05														RF64_1_5	RW	-0.000379486		RF21_2_7	RW	-0.102403
Gm30382	5.79756e-07	-0.535622	0.58	0.656	0.00115951														RF64_1_6	RW	-0.326238		RF21_2_8	RW	-0.0416363
Trps1	1.40213e-11	-0.532424	0.592	0.763	2.80427e-08														RF64_1_7	RW	-0.0585729		RF21_2_9	RW	-0.245423
Ephb1	5.30669e-12	-0.531755	0.204	0.534	1.06134e-08														RF66_1_1	RW	-0.124979		RF24_2_1	RW	-0.356175
Pitpnc1	7.41094e-07	-0.529411	0.725	0.779	0.00148219														RF66_1_10	RW	-0.441178		RF24_2_10	RW	-0.293964
Bend6	4.63668e-13	-0.528028	0.722	0.855	9.27336e-10														RF66_1_11	RW	-0.0804797		RF24_2_11	RW	0.412627
Slc35f1	9.77628e-12	-0.526688	0.639	0.84	1.95526e-08														RF66_1_2	RW	-0.0809716		RF24_2_12	RW	0.235599
Rreb1	1.48584e-14	-0.521985	0.485	0.653	2.97168e-11														RF66_1_3	RW	-0.404583		RF24_2_13	RW	-0.167396
Myrip	2.55494e-23	-0.510113	0.367	0.698	5.10988e-20														RF66_1_4	RW	-0.112461		RF24_2_14	RW	0.917758
Gm1604a	2.91293e-15	-0.508156	0.464	0.756	5.82586e-12														RF66_1_5	RW	-0.283408		RF24_2_15	RW	-0.321616
Stxbp6	0.00116937	-0.504502	0.553	0.527	1														RF66_1_6	RW	-0.00658032		RF24_2_16	RW	0.812015
Zmat4	4.66286e-16	-0.501556	0.518	0.771	9.32572e-13														RF66_1_7	RW	0.186422		RF24_2_17	RW	0.481515
Kcnk10	2.24605e-20	-0.500143	0.432	0.729	4.49209e-17														RF66_1_8	RW	-0.356809		RF24_2_18	RW	0.0252802
2001-03-01	5.91118e-11	-0.499696	0.92	0.977	1.18224e-07														RF66_1_9	RW	0.14334		RF24_2_19	RW	0.00185541
Tmem196	0.000184908	-0.498887	0.627	0.626	0.369817														RF67_1_1	RW	-0.210468		RF24_2_2	RW	0.835296
Grm7	7.57003e-10	-0.496867	0.902	0.927	1.51401e-06														RF67_1_10	RW	0.220624		RF24_2_3	RW	0.756046
Runx1t1	1.36613e-07	-0.49217	0.509	0.66	0.000273226														RF67_1_2	RW	-0.165116		RF24_2_4	RW	0.813884
Ntn1	3.90823e-20	-0.491294	0.402	0.664	7.81647e-17														RF67_1_3	RW	-0.434038		RF24_2_5	RW	-0.122503
Esrrg	9.82285e-10	-0.489669	0.725	0.847	1.96457e-06														RF67_1_4	RW	-0.468109		RF24_2_6	RW	1.19498
Greb1l	4.31052e-10	-0.482367	0.648	0.748	8.62104e-07														RF67_1_5	RW	-0.427904		RF24_2_7	RW	1.02839
Scn5a	0.0034126	-0.481017	0.636	0.542	1														RF67_1_6	RW	0.0199826		RF24_2_8	RW	0.65994
D430041D05Rik	1.44557e-13	-0.480128	0.728	0.874	2.89114e-10														RF67_1_7	RW	-0.112048		RF24_2_9	RW	0.965769
Mmp16	4.91759e-11	-0.47478	0.754	0.916	9.83517e-08														RF67_1_8	RW	-0.161334		RF25_2_1	RW	-0.471438
Pbx3	7.37189e-09	-0.473682	0.76	0.897	1.47438e-05														RF67_1_9	RW	0.373677		RF25_2_10	RW	-0.103385
Oprk1	7.72152e-48	-0.473648	0.506	0.817	1.5443e-44
D7Ertd443e	4.41452e-39	-0.469744	0.577	0.79	8.82903e-36
4921518K17Rik	0.60602	-0.4675	0.686	0.462	1
Lin28b	8.3635e-13	-0.464483	0.399	0.63	1.6727e-09
Il13ra1	8.96949e-50	-0.464477	0.278	0.79	1.7939e-46
Elavl4	1.74673e-15	-0.463372	0.58	0.855	3.49346e-12
Chl1	9.92184e-13	-0.461969	0.544	0.775	1.98437e-09
Aff2	2.48297e-10	-0.461653	0.615	0.805	4.96594e-07
Pip5k1b	5.23684e-13	-0.459935	0.707	0.878	1.04737e-09
Sox2ot	0.0502194	-0.458913	0.621	0.588	1
Cit	2.61641e-13	-0.457922	0.577	0.828	5.23282e-10
Syt10	1.1917e-11	-0.457345	0.213	0.515	2.3834e-08
Nos1	8.51975e-09	-0.451946	0.456	0.66	1.70395e-05
Gm14582	3.06804e-33	-0.451468	0.556	0.752	6.13607e-30
Bcl11a	5.07972e-10	-0.451291	0.612	0.786	1.01594e-06
Ncam2	1.17045e-09	-0.450451	0.624	0.805	2.34091e-06
Myo1d	7.55146e-20	-0.445615	0.414	0.695	1.51029e-16
Unc13c	1.10755e-14	-0.436751	0.358	0.622	2.21509e-11
Kcnc2	4.25638e-12	-0.434562	0.71	0.897	8.51276e-09
Nts	2.39939e-10	-0.433598	0.521	0.691	4.79878e-07
Slc24a3	3.10008e-12	-0.433344	0.808	0.939	6.20015e-09
Prkcg	2.41759e-12	-0.432533	0.47	0.687	4.83517e-09
Nxpe4	5.84595e-08	-0.431169	0.663	0.737	0.000116919
Oprm1	0.00237255	-0.429773	0.438	0.515	1
Ccnd3	5.20373e-34	-0.423598	0.462	0.752	1.04075e-30
Ust	0.78202	-0.421949	0.574	0.504	1
Ano3	3.69661e-08	-0.421896	0.645	0.676	7.39321e-05
Zswim5	6.18167e-13	-0.419141	0.503	0.725	1.23633e-09
Samd5	5.56414e-09	-0.418821	0.612	0.782	1.11283e-05
Lzts1	5.5399e-17	-0.418518	0.337	0.611	1.10798e-13
Gabra1	2.0491e-08	-0.418237	0.68	0.798	4.09821e-05
Nectin3	7.11997e-05	-0.417198	0.515	0.599	0.142399
Vwc2	0.000845845	-0.407236	0.527	0.569	1
Vwa5b1	5.29893e-09	-0.405268	0.571	0.737	1.05979e-05
Bcl11b	1.02069e-12	-0.404053	0.5	0.599	2.04138e-09
Gabra4	5.01154e-11	-0.401008	0.497	0.653	1.00231e-07
Wipf3	3.79634e-17	-0.397512	0.47	0.668	7.59268e-14
Rnf207	2.06596e-39	-0.392986	0.343	0.702	4.13193e-36
B3galt1	1.42242e-09	-0.390972	0.787	0.927	2.84485e-06
Olfr889	3.96562e-32	-0.388092	0.456	0.695	7.93124e-29
Rps6ka3	3.24469e-12	-0.386492	0.42	0.664	6.48938e-09
2700054A10Rik	1.16131e-06	-0.38627	0.538	0.668	0.00232261
Adcy8	8.68203e-10	-0.386116	0.414	0.622	1.73641e-06
Tcerg1l	6.80937e-14	-0.38265	0.281	0.55	1.36187e-10
Bicc1	3.64187e-05	-0.380325	0.438	0.55	0.0728374
Nipal2	2.45495e-19	-0.377831	0.447	0.782	4.9099e-16
Dpp6	1.81534e-16	-0.377254	0.97	0.996	3.63068e-13
Rgs7	7.36119e-09	-0.370426	0.867	0.966	1.47224e-05
Vstm2a	2.74152e-14	-0.368587	0.305	0.599	5.48303e-11
Dchs2	0.0803341	-0.36594	0.405	0.458	1
St8sia4	3.14025e-07	-0.365604	0.322	0.515	0.000628051
Fhit	0.0012409	-0.364406	0.55	0.634	1
Dnah7b	1.65152e-17	-0.361239	0.485	0.687	3.30304e-14
Pou6f2	0.0845699	-0.359534	0.731	0.672	1
Mpv17l	2.58344e-14	-0.359241	0.527	0.771	5.16688e-11
Nr4a2	8.15158e-05	-0.35861	0.666	0.553	0.163032
Sv2b	5.65637e-10	-0.354238	0.402	0.584	1.13127e-06
Myo3b	0.847919	-0.352832	0.615	0.5	1
Kcnq3	7.09038e-11	-0.352084	0.707	0.92	1.41808e-07
Spink10	3.31328e-11	-0.349989	0.53	0.725	6.62656e-08
Gm12239	9.66491e-15	-0.349498	0.497	0.702	1.93298e-11
Grm1	1.9778e-12	-0.347724	0.749	0.897	3.95561e-09
Phactr2	3.25548e-12	-0.345932	0.399	0.653	6.51097e-09
Cped1	8.47275e-71	-0.345542	0.219	0.794	1.69455e-67
Arhgap18	1.32332e-05	-0.344336	0.63	0.691	0.0264664
Hs6st3	0.00111046	-0.343056	0.725	0.744	1
B3glct	6.61416e-14	-0.342174	0.376	0.603	1.32283e-10
Efcab6	3.46194e-60	-0.340224	0.237	0.786	6.92388e-57
Gm28376	4.47537e-28	-0.33864	0.45	0.767	8.95074e-25
Gm15155	0.35687	-0.338596	0.396	0.45	1
Gm21798	3.35103e-13	-0.336714	0.506	0.698	6.70205e-10
Dpysl3	2.52104e-06	-0.336485	0.53	0.645	0.00504209
Sema3c	4.7058e-06	-0.335098	0.352	0.504	0.0094116
Bdnf	1.08339e-13	-0.334657	0.66	0.302	2.16678e-10
Hydin	2.3067e-28	-0.333571	0.311	0.656	4.6134e-25
Nnat	4.64703e-07	-0.329025	0.728	0.851	0.000929405
Trpc5	2.77497e-07	-0.327485	0.749	0.828	0.000554994
mt-Cytb	3.78986e-05	-0.327346	0.967	0.996	0.0757971
D030068K23Rik	0.092562	-0.325882	0.648	0.496	1
Efcab1	7.35113e-07	-0.324741	0.639	0.79	0.00147023
Grb14	7.13984e-21	-0.320869	0.459	0.691	1.42797e-17
Gm42722	9.3233e-05	-0.31902	0.559	0.618	0.186466
Adarb2	3.90035e-06	-0.318908	0.678	0.477	0.0078007
Itgb8	0.0016976	-0.318619	0.364	0.462	1
A830018L16Rik	0.000815654	-0.316542	0.651	0.702	1
Inpp5k	4.79263e-11	-0.315733	0.695	0.794	9.58526e-08
Chsy3	0.0520425	-0.315561	0.547	0.584	1
Ube2cbp	8.23395e-05	-0.312953	0.435	0.523	0.164679
A630012P03Rik	1.04565e-23	-0.312156	0.296	0.649	2.09131e-20
Synpr	0.857281	-0.310984	0.491	0.477	1
Sparcl1	1.31275e-11	-0.310759	0.408	0.649	2.62551e-08
Calb1	0.0530391	-0.308777	0.669	0.611	1
Bcar3	7.13699e-26	-0.308766	0.441	0.71	1.4274e-22
2700069I18Rik	0.54644	-0.30826	0.417	0.397	1
Btbd11	4.01003e-07	-0.306014	0.627	0.805	0.000802006
Actn2	2.14109e-08	-0.305708	0.515	0.603	4.28217e-05
Plekha5	2.58086e-05	-0.305582	0.811	0.859	0.0516172
Rab27b	8.45611e-06	-0.304876	0.485	0.645	0.0169122
Wdr66	1.63108e-32	-0.304303	0.281	0.702	3.26216e-29
B230323A14Rik	0.000310291	-0.302201	0.589	0.397	0.620582
Gda	0.404884	-0.297956	0.423	0.424	1
Sema3e	5.41382e-09	-0.293124	0.533	0.599	1.08276e-05
Zfp618	0.503932	-0.291467	0.473	0.485	1
Gm29514	2.45873e-05	-0.289026	0.66	0.706	0.0491745
Cfap46	1.59732e-12	-0.287915	0.328	0.55	3.19464e-09
Epha7	0.0521905	-0.285778	0.568	0.534	1
Lncenc1	1.59317e-11	-0.282506	0.624	0.294	3.18633e-08
Fam126a	4.19387e-06	-0.28052	0.426	0.527	0.00838774
Igsf11	0.354822	-0.276985	0.604	0.515	1
Gm5149	0.119535	-0.276939	0.639	0.492	1
Arhgef3	2.78746e-41	-0.274938	0.284	0.74	5.57493e-38
Cnr1	3.47987e-08	-0.273566	0.308	0.511	6.95973e-05
Mkx	9.5084e-36	-0.273456	0.385	0.687	1.90168e-32
Ank1	2.3895e-07	-0.273381	0.414	0.607	0.0004779
Kctd1	6.83264e-10	-0.272114	0.385	0.584	1.36653e-06
Ptpn3	1.18224e-06	-0.272062	0.352	0.5	0.00236447
Pih1h3b	0.0503994	-0.270636	0.654	0.511	1
Cfap47	1.90123e-10	-0.27006	0.302	0.508	3.80245e-07
Socs2	1.76383e-16	-0.269963	0.5	0.74	3.52766e-13
Srrm4	1.12786e-07	-0.269189	0.429	0.645	0.000225572
Mapk4	0.00157785	-0.266196	0.553	0.615	1
2004-03-01	4.02633e-13	-0.265598	0.482	0.71	8.05266e-10
Kcnj3	3.15382e-06	-0.26416	0.749	0.844	0.00630764
Grin2b	4.88698e-07	-0.263823	0.929	0.981	0.000977396
6430628N08Rik	0.157112	-0.263551	0.731	0.553	1
Gm13481	6.00924e-08	-0.261816	0.633	0.626	0.000120185
Mtus2	1.61167e-06	-0.259537	0.577	0.74	0.00322335
Nme5	1.90862e-15	-0.258544	0.459	0.706	3.81725e-12
Sfmbt2	0.001864	-0.258293	0.464	0.347	1
Ak5	5.53552e-06	-0.258233	0.704	0.775	0.011071
Gm42439	0.00106667	-0.25755	0.562	0.66	1
Galnt13	1.51513e-08	-0.257317	0.873	0.962	3.03026e-05
Osgep	4.06583e-19	-0.256761	0.388	0.683	8.13166e-16
Inpp4b	9.55063e-07	-0.255413	0.719	0.844	0.00191013
Gm16083	5.89344e-07	-0.254458	0.432	0.622	0.00117869
Adgb	1.53537e-15	-0.252652	0.459	0.653	3.07075e-12
Hacd1	9.09225e-05	-0.252513	0.444	0.546	0.181845
C2cd2	0.0798969	0.251407	0.639	0.63	1
Reln	1.54463e-06	0.251984	0.604	0.45	0.00308927
Rnf213	5.82559e-27	0.253087	0.734	0.561	1.16512e-23
Sh3rf1	0.0590091	0.253262	0.583	0.531	1
Gabra3	0.391167	0.255507	0.719	0.76	1
Fam111a	2.95626e-06	0.256949	0.589	0.466	0.00591252
Trpc3	2.16333e-17	0.259254	0.577	0.271	4.32665e-14
Gm14204	0.000973956	0.260665	0.479	0.424	1
Sfta3-ps	0.00211566	0.262392	0.624	0.63	1
Hlf	0.0769617	0.267533	0.586	0.546	1
Cntn6	0.00018358	0.267877	0.666	0.511	0.367159
Flrt2	1.82682e-09	0.268365	0.592	0.363	3.65365e-06
Zfp423	0.0081578	0.270393	0.669	0.637	1
Npy	1.91151e-17	0.270701	0.571	0.305	3.82302e-14
Ly6e	0.498533	0.271931	0.698	0.733	1
Ptn	0.00581514	0.272069	0.527	0.718	1
Fam163a	1.00796e-10	0.273349	0.293	0.615	2.01592e-07
A330040F15Rik	0.208066	0.273386	0.491	0.481	1
2610316D01Rik	0.00758694	0.273442	0.636	0.573	1
Tshz2	0.612297	0.274173	0.737	0.889	1
Syt7	0.0326174	0.2749	0.583	0.557	1
Gm47371	0.0134151	0.27586	0.598	0.683	1
Gm48094	4.0854e-13	0.27587	0.624	0.393	8.1708e-10
Glra1	1.74632e-20	0.276437	0.663	0.393	3.49265e-17
Gm11817	1.82364e-05	0.277238	0.672	0.523	0.0364728
4933413L06Rik	0.626717	0.277334	0.456	0.496	1
Neto2	0.00276166	0.279972	0.672	0.573	1
A430010J10Rik	4.95202e-26	0.281914	0.746	0.531	9.90404e-23
Synpo2	0.21826	0.283046	0.5	0.618	1
Fhod3	0.679368	0.284021	0.589	0.618	1
Eya4	2.27419e-49	0.284097	0.639	0	4.54838e-46
Robo2	0.699276	0.284622	0.754	0.718	1
Enox2	6.21836e-07	0.286937	0.402	0.656	0.00124367
4921534H16Rik	0.029056	0.287354	0.571	0.5	1
Cacna1c	0.0105979	0.288317	0.899	0.935	1
Gm2824	3.73063e-09	0.291751	0.609	0.42	7.46125e-06
Dock8	2.20715e-08	0.29318	0.515	0.393	4.4143e-05
Nyap2	0.0968381	0.293383	0.864	0.889	1
Igsf21	0.408493	0.293725	0.467	0.508	1
Slc4a4	0.147864	0.297759	0.541	0.531	1
Kit	3.22189e-16	0.29945	0.527	0.279	6.44379e-13
6330411D24Rik	0.000236759	0.299526	0.408	0.313	0.473518
Dnah9	0.254325	0.300041	0.633	0.611	1
Cntnap2	0.00121002	0.300505	0.973	0.977	1
Tacr1	0.000201428	0.302652	0.482	0.366	0.402857
Stard13	1.01108e-06	0.305507	0.473	0.305	0.00202216
Zfpm2	4.00917e-15	0.306188	0.571	0.321	8.01834e-12
Trpc7	1.86326e-13	0.30623	0.518	0.24	3.72653e-10
Galnt17	0.370818	0.307062	0.645	0.649	1
Cacna2d3	0.132024	0.307209	0.834	0.935	1
Mamld1	0.63353	0.308483	0.669	0.691	1
Sh3rf3	0.0669675	0.308982	0.689	0.687	1
Pls3	0.054859	0.312958	0.627	0.592	1
Atp2b1	0.00679206	0.315596	0.725	0.691	1
Rasgef1b	0.696123	0.317452	0.686	0.779	1
Cdk19	2.75875e-10	0.31804	0.633	0.378	5.51751e-07
Pam	1.34495e-05	0.319861	0.953	0.954	0.026899
Sox5os2	2.15925e-43	0.324151	0.645	0.057	4.3185e-40
Arhgap36	0.00746485	0.328283	0.589	0.618	1
Tns3	2.36749e-09	0.330101	0.595	0.496	4.73498e-06
Sulf2	8.54013e-29	0.330689	0.678	0.24	1.70803e-25
Nell2	0.0577092	0.331286	0.589	0.58	1
Prune2	0.345891	0.331723	0.704	0.737	1
Pzp	0.0222265	0.331841	0.408	0.313	1
Rab3b	0.0140515	0.332031	0.612	0.584	1
Adamtsl3	1.8569e-13	0.332214	0.515	0.237	3.71381e-10
Mitf	3.77748e-12	0.333688	0.58	0.366	7.55495e-09
Gm44148	3.99724e-16	0.333907	0.651	0.469	7.99447e-13
Sh3d19	0.369248	0.335513	0.512	0.5	1
Lin7a	0.00307886	0.337554	0.636	0.546	1
Lingo2	5.4228e-07	0.339589	0.994	1	0.00108456
Crtac1	0.00145114	0.339741	0.497	0.34	1
Elmo1	0.921955	0.345153	0.731	0.786	1
Nfia	0.0166283	0.348361	0.432	0.37	1
Akap13	1.37402e-06	0.350607	0.598	0.443	0.00274803
Gabrg3	0.00612301	0.353424	0.932	0.954	1
Abca1	0.000281465	0.355236	0.456	0.37	0.562931
Ptger3	3.14657e-11	0.360434	0.651	0.534	6.29313e-08
Tcf4	0.68441	0.362723	0.657	0.725	1
Lancl3	7.61968e-06	0.363652	0.577	0.695	0.0152394
Rgs22	0.0076404	0.364205	0.553	0.504	1
Erg	9.17879e-50	0.36492	0.666	0.034	1.83576e-46
Apoe	0.19881	0.36579	0.775	0.775	1
Akap12	0.0139454	0.371161	0.609	0.531	1
Spag16	0.0523412	0.371163	0.651	0.637	1
Sorbs2	1.26648e-05	0.373357	0.879	0.851	0.0253296
Gad1	0.233846	0.377095	0.417	0.374	1
Ppm1l	0.295338	0.37843	0.633	0.664	1
Rbms3	0.0145875	0.378857	0.917	0.954	1
Igf1r	0.0209091	0.379355	0.541	0.508	1
Mdga1	0.000177799	0.379898	0.58	0.485	0.355597
Csgalnact1	1.51359e-09	0.380199	0.509	0.298	3.02718e-06
Mir670hg	4.62359e-08	0.380806	0.633	0.466	9.24719e-05
Deptor	0.100465	0.381099	0.533	0.561	1
Pcdh10	0.0647451	0.385649	0.55	0.515	1
Pag1	1.64022e-08	0.390106	0.698	0.511	3.28043e-05
Epb41l4a	9.47799e-07	0.392387	0.577	0.389	0.0018956
Dapk1	5.51732e-05	0.395174	0.757	0.63	0.110346
Rgs7bp	0.000727009	0.398244	0.746	0.618	1
H2-K1	0.000262613	0.401068	0.524	0.527	0.525227
Gm32442	0.0501716	0.404876	0.423	0.34	1
Kcnh8	0.000355454	0.410214	0.515	0.519	0.710908
Pde11a	2.07444e-05	0.411502	0.462	0.313	0.0414888
Chn2	0.82218	0.41573	0.45	0.546	1
Plp1	0.266738	0.424759	0.618	0.615	1
Thsd7a	0.0126041	0.425385	0.692	0.649	1
Maml3	0.239354	0.425494	0.648	0.721	1
Pde1c	4.05284e-17	0.431068	0.536	0.202	8.10568e-14
Cacna2d2	0.0157497	0.431327	0.615	0.573	1
Vat1l	0.000196509	0.43199	0.805	0.725	0.393017
Olfm3	0.232571	0.433137	0.615	0.592	1
2011-03-01	4.32018e-12	0.434581	0.618	0.359	8.64035e-09
Pou2f2	4.45127e-13	0.443428	0.633	0.363	8.90254e-10
Rhobtb1	3.16686e-10	0.447732	0.556	0.389	6.33371e-07
Airn	0.0211801	0.451505	0.636	0.63	1
Tbc1d4	2.75467e-10	0.453282	0.642	0.504	5.50934e-07
Rps6ka5	0.00944382	0.453631	0.713	0.725	1
Sgcz	1.33287e-06	0.459258	0.985	0.989	0.00266574
Plekhg1	2.40129e-08	0.459459	0.636	0.653	4.80258e-05
Pgr	0.0165691	0.467955	0.538	0.485	1
Fam184b	6.49341e-25	0.468213	0.71	0.466	1.29868e-21
Kcnk13	6.82128e-21	0.475579	0.538	0.145	1.36426e-17
Qk	3.82851e-05	0.477674	0.719	0.641	0.0765702
9130410C08Rik	7.34293e-09	0.479606	0.538	0.378	1.46859e-05
Osbpl3	0.469502	0.48239	0.55	0.706	1
Sv2c	1.75504e-18	0.484433	0.601	0.275	3.51009e-15
Shisa6	1.00138e-05	0.492041	0.822	0.786	0.0200277
Gm11418	1.17271e-06	0.492393	0.562	0.412	0.00234542
Greb1	7.82215e-20	0.492409	0.592	0.317	1.56443e-16
Fam189a1	1.02794e-05	0.493149	0.675	0.569	0.0205587
Pcsk5	2.21508e-09	0.494911	0.648	0.481	4.43016e-06
Gfra1	2.19055e-12	0.496307	0.476	0.263	4.38109e-09
Trpc6	1.19408e-06	0.496551	0.621	0.485	0.00238816
Cntnap5a	1.44172e-07	0.502635	0.964	0.958	0.000288344
Gng12	7.20116e-05	0.503756	0.482	0.393	0.144023
Mcc	9.07803e-09	0.507846	0.633	0.504	1.81561e-05
Grik3	1.60884e-07	0.509295	0.604	0.431	0.000321768
Tnr	1.1392e-05	0.522426	0.781	0.733	0.0227839
Stac	6.58513e-09	0.526001	0.55	0.412	1.31703e-05
Cntnap5c	9.92254e-07	0.527763	0.731	0.569	0.00198451
Ccnd2	0.0230605	0.528344	0.408	0.328	1
Ryr2	2.74074e-05	0.528456	0.766	0.779	0.0548149
Syndig1	6.9464e-15	0.529762	0.604	0.328	1.38928e-11
Trhde	5.23642e-08	0.530853	0.521	0.34	0.000104728
Sec24d	1.08712e-06	0.536699	0.633	0.527	0.00217424
Prkd1	1.35676e-15	0.537084	0.538	0.233	2.71352e-12
Tmem132c	2.53765e-34	0.541036	0.704	0.263	5.0753e-31
Ankfn1	3.18207e-09	0.544266	0.639	0.431	6.36415e-06
Ptprt	0.000350813	0.548988	0.728	0.618	0.701626
Syt17	2.84877e-17	0.551029	0.651	0.412	5.69755e-14
Kcnd3	9.14218e-06	0.551056	0.763	0.683	0.0182844
Alk	5.56859e-08	0.551811	0.589	0.439	0.000111372
Arhgef28	4.62373e-08	0.558015	0.781	0.626	9.24746e-05
Ptpro	0.0970203	0.567618	0.689	0.748	1
Galnt18	1.60897e-05	0.568675	0.633	0.534	0.0321793
Adra1b	3.77708e-05	0.57662	0.71	0.695	0.0755416
Slc44a5	2.45831e-14	0.589439	0.68	0.401	4.91662e-11
Kirrel3	0.000950852	0.589693	0.888	0.912	1
Pdzd2	0.0218802	0.59436	0.355	0.149	1
Rnf150	4.05878e-10	0.596332	0.734	0.557	8.11757e-07
Adcy2	1.27925e-26	0.598101	0.63	0.225	2.55851e-23
Vgf	3.00387e-09	0.605496	0.562	0.374	6.00775e-06
Brinp1	1.6232e-06	0.609478	0.834	0.775	0.00324639
Zfp536	3.99466e-10	0.617522	0.636	0.424	7.98932e-07
Tmtc2	0.000999154	0.62985	0.583	0.523	1
Zfp385b	1.76245e-05	0.629994	0.506	0.393	0.0352491
Dscaml1	1.21844e-06	0.637978	0.654	0.55	0.00243687
Gpc4	1.88106e-34	0.64376	0.559	0.095	3.76211e-31
Nos1ap	9.84057e-06	0.644479	0.615	0.561	0.0196811
Pde7b	2.89089e-06	0.648531	0.731	0.607	0.00578179
Lepr	0.0176697	0.65463	0.766	0.79	1
Rxfp1	5.24886e-13	0.654706	0.678	0.542	1.04977e-09
Neto1	1.61764e-20	0.654785	0.654	0.359	3.23528e-17
Fam135b	0.000241917	0.657723	0.79	0.775	0.483833
B2m	4.30628e-16	0.660941	0.704	0.569	8.61257e-13
Dgkg	1.26552e-08	0.661411	0.663	0.485	2.53104e-05
Clstn2	8.4339e-10	0.661642	0.852	0.733	1.68678e-06
Ptprj	1.25334e-11	0.662487	0.805	0.63	2.50669e-08
Npas2	0.0254768	0.67322	0.53	0.55	1
Slc32a1	1.40289e-21	0.675741	0.675	0.462	2.80579e-18
Rbms1	6.4056e-07	0.684082	0.846	0.821	0.00128112
Trh	1.23353e-05	0.684449	0.609	0.615	0.0246706
Cdh12	5.35041e-14	0.697857	0.672	0.389	1.07008e-10
Col8a1	1.95898e-29	0.701313	0.731	0.603	3.91795e-26
Adam23	5.90402e-11	0.703455	0.834	0.672	1.1808e-07
Epha5	8.07307e-07	0.703925	0.893	0.809	0.00161461
Phactr1	6.19628e-11	0.712051	0.947	0.95	1.23926e-07
Dach1	3.41173e-30	0.714963	0.612	0.176	6.82346e-27
Fgf1	6.73338e-15	0.717086	0.568	0.252	1.34668e-11
Gm3764	7.80985e-64	0.729844	0.775	0.202	1.56197e-60
Bmper	1.4142e-27	0.740567	0.657	0.29	2.8284e-24
Sema3a	1.01841e-29	0.751604	0.692	0.359	2.03682e-26
Npas3	4.59593e-05	0.754958	0.666	0.527	0.0919186
Bnc2	3.2313e-61	0.757834	0.704	0.065	6.4626e-58
Ankrd55	7.58622e-10	0.760976	0.749	0.641	1.51724e-06
Tox	3.72306e-13	0.764303	0.63	0.378	7.44612e-10
A330015K06Rik	4.70135e-14	0.766864	0.559	0.302	9.4027e-11
Unc13b	5.80949e-14	0.769489	0.698	0.466	1.1619e-10
Sdk2	2.20927e-22	0.779581	0.621	0.29	4.41854e-19
Antxr1	7.25302e-27	0.784123	0.636	0.244	1.4506e-23
Ecel1	8.95552e-13	0.785815	0.675	0.565	1.7911e-09
Cdh18	0.102528	0.791446	0.834	0.76	1
Colec12	1.47653e-13	0.797073	0.586	0.355	2.95306e-10
Slc35f4	2.00047e-07	0.803853	0.719	0.531	0.000400094
Erbb4	3.35233e-17	0.814546	0.837	0.557	6.70466e-14
Rimbp2	1.32967e-13	0.81743	0.846	0.725	2.65934e-10
Nkain2	7.83979e-18	0.829217	0.982	0.989	1.56796e-14
Gm11417	1.29838e-10	0.830044	0.639	0.454	2.59677e-07
Nhs	9.09519e-19	0.86152	0.84	0.637	1.81904e-15
Klhl29	4.52284e-16	0.882843	0.828	0.683	9.04568e-13
Hs3st5	0.000556631	0.896084	0.598	0.538	1
Cdh13	3.04062e-09	0.90602	0.802	0.698	6.08123e-06
Chrm2	8.25688e-20	0.908746	0.728	0.389	1.65138e-16
Nfib	9.07289e-05	0.918193	0.675	0.687	0.181458
Stk32a	4.3194e-25	0.934485	0.778	0.443	8.63881e-22
Prkca	7.44676e-16	0.936523	0.861	0.779	1.48935e-12
4930590L20Rik	6.96782e-22	0.944695	0.683	0.492	1.39356e-18
Hs3st4	4.12108e-11	0.946972	0.725	0.561	8.24216e-08
Slco3a1	9.64929e-21	0.952498	0.814	0.55	1.92986e-17
Kcnip1	6.41262e-11	0.9695	0.781	0.725	1.28252e-07
Chst11	7.45483e-28	0.976669	0.751	0.37	1.49097e-24
Isl1	1.94582e-21	0.986674	0.707	0.649	3.89164e-18
Plcl1	9.60611e-15	1.00106	0.799	0.653	1.92122e-11
Rasgrf2	7.80361e-24	1.0083	0.822	0.599	1.56072e-20
Cpq	1.9805e-16	1.01617	0.669	0.485	3.961e-13
9530026P05Rik	1.54414e-24	1.03787	0.666	0.302	3.08828e-21
Parm1	1.3341e-15	1.04335	0.781	0.687	2.6682e-12
Galnt14	2.41188e-19	1.05776	0.692	0.531	4.82376e-16
Sema6d	4.89816e-20	1.06283	0.731	0.519	9.79631e-17
Gm20713	1.74558e-06	1.07782	0.68	0.645	0.00349116
Kcnt2	7.28367e-14	1.09911	0.757	0.714	1.45673e-10
Hcn1	1.73495e-14	1.10878	0.784	0.55	3.4699e-11
Dock11	5.42538e-44	1.11257	0.799	0.29	1.08508e-40
Slc24a2	8.35148e-26	1.11793	0.799	0.408	1.6703e-22
9630014M24Rik	7.32851e-32	1.13036	0.796	0.561	1.4657e-28
Dcc	1.686e-05	1.13444	0.891	0.878	0.03372
Atrnl1	1.13542e-22	1.1362	0.882	0.752	2.27084e-19
Maml2	4.82386e-22	1.14389	0.828	0.626	9.64772e-19
Sox5os4	1.56551e-08	1.14459	0.601	0.676	3.13101e-05
Asic2	2.21168e-06	1.14963	0.87	0.889	0.00442337
Prox1	4.95606e-25	1.16538	0.689	0.496	9.91212e-22
Gm45194	1.1586e-19	1.16677	0.633	0.416	2.3172e-16
Fmn1	1.19633e-31	1.17561	0.766	0.492	2.39267e-28
Mbnl3	2.09545e-17	1.19921	0.648	0.504	4.1909e-14
Dlk1	7.89875e-28	1.21591	0.663	0.26	1.57975e-24
Utrn	1.04851e-25	1.23809	0.825	0.695	2.09702e-22
Esr1	1.98634e-21	1.24033	0.689	0.424	3.97267e-18
Asb4	2.66297e-27	1.26303	0.74	0.584	5.32593e-24
Gad2	4.99248e-40	1.27363	0.757	0.389	9.98496e-37
Dlx6os1	6.04357e-43	1.28698	0.787	0.626	1.20871e-39
Unc5d	7.23611e-37	1.29573	0.95	0.622	1.44722e-33
Gab2	1.66635e-34	1.3137	0.831	0.469	3.3327e-31
Kctd8	8.76503e-37	1.35635	0.843	0.424	1.75301e-33
Nkain3	6.18912e-29	1.38784	0.867	0.561	1.23782e-25
Efna5	6.29056e-33	1.41785	0.905	0.748	1.25811e-29
Kctd16	3.34061e-17	1.43618	0.855	0.698	6.68121e-14
St18	1.10918e-36	1.44164	0.728	0.37	2.21837e-33
Rorb	1.53519e-28	1.46762	0.858	0.744	3.07038e-25
Il1rap	1.56749e-55	1.68887	0.837	0.294	3.13499e-52
Gpc6	1.13947e-50	1.79583	0.899	0.427	2.27894e-47
Fbxl7	9.46548e-37	1.80708	0.775	0.454	1.8931e-33
Kcnab1	5.84241e-54	1.96381	0.899	0.599	1.16848e-50
Fstl4	1.19357e-32	1.96988	0.754	0.454	2.38715e-29
Ghrh	1.98894e-57	2.00216	0.781	0.302	3.97787e-54
Ghr	2.21187e-46	2.0895	0.896	0.603	4.42374e-43
Sox5	1.83015e-35	2.16865	0.778	0.599	3.6603e-32
Gpc5	1.14104e-23	2.27596	0.817	0.534	2.28209e-20
Grik1	6.62723e-34	2.4001	0.678	0.198	1.32545e-30
Cartpt	2.6519e-43	2.62916	0.873	0.66	5.30379e-40	Cartpt
Ebf1	1.1449e-26	2.85364	0.793	0.725	2.2898e-23	Ebf1
Gal	1.50098e-45	2.90549	0.811	0.588	3.00196e-42	Gal
Nrxn3	7.03197e-98	3.88426	1	0.844	1.40639e-94	Nrxn3

## Sheet: ED5
Extended Data Fig. 5a									Extended Data Fig. 5e				Extended Data Fig. 5g
cluster	gene	p_val_adj	avg_log2fc	pct_1	pct_2	p_val	markers		animal	percentage_mean	value		animal	epm_score	value_perc
1	Pmch	1.80071e-136	-5.33697	0.711	0.86	9.00353e-140	Pmch		RF57	8.33333	0.699718		5137	0.0545085	10.8913
2	Pmch	2.07896e-46	-5.17126	0.628	0.838	1.03948e-49	Pmch		RF58	48.0525	-1.18995		5138	0.825528	8.50137
4	Pmch	6.73139e-12	-4.93773	0.779	0.824	3.3657e-15	Pmch		RF59	12.6984	0.979389		5140	0.0271226	11.3607
3	Pmch	2.99066e-30	-4.91746	0.685	0.832	1.49533e-33	Pmch		RF60	13.3826	0.782863		5141	0.60012	7.2773
5	Pmch	5.19563e-11	-4.88468	0.787	0.823	2.59782e-14	Pmch		RF61	46.2607	-0.0259155		5158	0.418952	11.1391
1	Oxt	7.30597e-102	-4.8794	0.601	0.805	3.65299e-105			RF62	42.7253	0.548544		5160	-2.56401	14.444
4	Oxt	9.56611e-16	-4.71488	0.602	0.76	4.78305e-19
3	Oxt	4.35331e-25	-4.63648	0.532	0.768	2.17666e-28
1	Avp	1.77534e-83	-4.55348	0.792	0.9	8.8767e-87	Avp
3	Avp	1.22767e-29	-4.4832	0.726	0.883	6.13837e-33	Avp
4	Avp	3.63166e-09	-4.33886	0.81	0.875	1.81583e-12	Avp
2	Oxt	0.0482589	-4.15356	0.793	0.748	2.41294e-05
1	Hbb-bs	1.50773e-09	-3.40819	0.463	0.399	7.53864e-13
5	Nrxn3	1.57118e-23	-3.24753	0.828	0.875	7.85592e-27	Nrxn3
4	Hbb-bs	1.21302e-09	-3.04312	0.593	0.406	6.0651e-13
1	Hba-a1	2.39927e-66	-2.9368	0.59	0.367	1.19963e-69
5	Cartpt	2.77772e-38	-2.92775	0.562	0.814	1.38886e-41	Cartpt
1	Hba-a2	0.0567969	-2.8887	0.543	0.484	2.83985e-05
4	Nrxn3	5.13821e-27	-2.855	0.84	0.875	2.56911e-30	Nrxn3
4	Hba-a1	1	-2.83118	0.117	0.442	0.00099169
2	Cartpt	4.76329e-49	-2.77783	0.723	0.811	2.38164e-52	Cartpt
5	Hbb-bs	2.60292e-22	-2.67562	0.769	0.402	1.30146e-25
2	Hba-a2	1	-2.6374	0.591	0.492	0.00112563
3	Pcsk2	9.96172e-92	-2.629	0.478	0.903	4.98086e-95
5	Hba-a1	5.61051e-16	-2.61361	0.692	0.415	2.80526e-19
2	Hba-a1	6.99553e-31	-2.57824	0.703	0.402	3.49777e-34
4	Hba-a2	1	-2.56952	0.554	0.497	0.000600571
5	Hba-a2	4.5429e-08	-2.51627	0.704	0.492	2.27145e-11
5	Tenm2	5.7556e-06	-2.45795	0.811	0.754	2.8778e-09
1	Hcrt	2.68464e-09	-2.41128	0.624	0.71	1.34232e-12	Hcrt
0	Galntl6	3.56001e-290	-2.37125	0.38	0.861	1.78e-293	Galntl6
4	Cartpt	2.19066e-18	-2.32575	0.628	0.814	1.09533e-21	Cartpt
2	Pcdh7	0.000344041	-2.22186	0.801	0.655	1.7202e-07
3	Hcrt	1.25899e-08	-2.22114	0.519	0.7	6.29496e-12	Hcrt
2	Cntn5	0.499653	-2.21464	0.646	0.62	0.000249827
5	Mgat4c	1.98658e-07	-2.20613	0.574	0.713	9.9329e-11
0	Pcdh7	0	-2.11512	0.395	0.945	0
0	Nrg1	8.88735e-209	-2.10619	0.458	0.843	4.44367e-212	Nrg1
5	Erbb4	0.33617	-2.05046	0.627	0.653	0.000168085
5	Zfhx3	2.51808e-07	-2.0343	0.527	0.688	1.25904e-10
5	Trpm3	0.0892669	-2.02704	0.781	0.737	4.46335e-05
0	Asic2	0	-1.97334	0.366	0.937	0
2	Gm32647	0.844658	-1.9331	0.686	0.695	0.000422329
2	Schip1	0.211409	-1.91689	0.516	0.535	0.000105704
2	Sgcd	6.58226e-06	-1.90763	0.49	0.622	3.29113e-09
5	Unc5d	0.000375358	-1.89375	0.645	0.741	1.87679e-07
5	Celf2	9.38553e-05	-1.87352	0.728	0.713	4.69276e-08
5	2001-03-01	0.000826343	-1.87193	0.562	0.632	4.13172e-07
4	Pomc	0.0078325	-1.86231	0.593	0.434	3.91625e-06
0	Pde4d	0	-1.8522	0.426	0.976	0
2	Pomc	9.24917e-06	-1.84115	0.622	0.427	4.62458e-09
5	Nxph1	5.93734e-08	-1.84078	0.586	0.679	2.96867e-11
5	Pomc	1.3921e-09	-1.837	0.722	0.432	6.96049e-13
2	Il1rapl2	8.92611e-08	-1.82458	0.608	0.703	4.46306e-11
0	Npy	1.49943e-82	-1.81316	0.467	0.642	7.49717e-86	Npy
0	Nrxn3	0	-1.80947	0.783	0.965	0	Nrxn3
5	Hcrt	8.51712e-05	-1.80287	0.817	0.682	4.25856e-08	Hcrt
5	Scg2	0.0305269	-1.79999	0.71	0.656	1.52635e-05
0	Sgcz	0	-1.79978	0.44	0.935	0
3	Pomc	1.09448e-12	-1.78828	0.564	0.433	5.47242e-16
3	Sst	7.90988e-08	-1.77534	0.395	0.607	3.95494e-11	Sst
5	Pcdh15	0.000231244	-1.76901	0.609	0.697	1.15622e-07
2	mt-Nd3	2.41118e-41	-1.75562	0.746	0.905	1.20559e-44
5	Tenm3	1	-1.75425	0.615	0.583	0.00458686
2	Sst	4.86357e-05	-1.73138	0.51	0.599	2.43179e-08	Sst
0	Rbms3	0	-1.72773	0.247	0.883	0
4	Npy	2.06586e-11	-1.72737	0.307	0.567	1.03293e-14	Npy
3	Tenm2	1.67225e-05	-1.71454	0.774	0.755	8.36126e-09
2	Nkain2	0.00828202	-1.68989	0.695	0.664	4.14101e-06
2	Cntnap5a	1	-1.68864	0.758	0.662	0.00958812
3	Zfhx3	0.423918	-1.67591	0.666	0.683	0.000211959
0	Kcnb2	0	-1.65523	0.366	0.898	0
2	Npy	7.51126e-09	-1.6498	0.735	0.538	3.75563e-12	Npy
2	Dgkb	1.02028e-07	-1.6438	0.634	0.652	5.10142e-11
1	Nnat	6.18158e-09	-1.63649	0.762	0.813	3.09079e-12
4	Gpc6	1.18728e-11	-1.62022	0.39	0.652	5.9364e-15
1	mt-Atp6	6.26585e-27	-1.61588	0.996	0.993	3.13293e-30
5	Il1rapl2	0.00203367	-1.60526	0.503	0.703	1.01684e-06
5	Htr2c	1.74321e-07	-1.58949	0.609	0.696	8.71605e-11	Htr2c
1	Cst3	5.98917e-13	-1.58813	0.898	0.915	2.99459e-16
4	Ptgds	9.40279e-07	-1.58207	0.45	0.648	4.70139e-10
4	Vgf	2.74897e-51	-1.57329	0.325	0.764	1.37448e-54
0	Cntnap2	0	-1.56846	0.568	0.985	0
5	Gabrg3	0.00129036	-1.56818	0.775	0.813	6.45181e-07
0	Dab1	1.42431e-293	-1.56783	0.765	0.934	7.12157e-293
0	Nkain2	1.18185e-249	-1.54959	0.442	0.897	5.90925e-253
1	mt-Cytb	2.75704e-05	-1.52663	0.981	0.986	1.37852e-08
4	mt-Nd5	3.07614e-09	-1.51726	0.797	0.876	1.53807e-12
4	Grik1	9.77694e-15	-1.50955	0.16	0.506	4.88847e-18
2	Pcdh15	0.400589	-1.50793	0.709	0.693	0.000200294
1	mt-Nd3	5.83638e-09	-1.50734	0.879	0.897	2.91819e-12
4	Dlk1	8.24107e-13	-1.50728	0.216	0.582	4.12053e-16
5	Robo1	1.19155e-15	-1.50109	0.426	0.776	5.95773e-19
2	Kcnq5	1	-1.49799	0.651	0.586	0.00526432
0	Schip1	1.28256e-293	-1.48855	0.272	0.801	6.41279e-293
5	Pcdh11x	1.32698e-11	-1.48801	0.479	0.683	6.6349e-15
1	mt-Nd1	6.81666e-21	-1.47679	0.994	0.989	3.40833e-24
2	Lrrtm4	6.19102e-14	-1.47414	0.692	0.8	3.09551e-17
1	mt-Nd5	3.92343e-09	-1.47307	0.826	0.888	1.96171e-12
2	Robo1	0.00273092	-1.46435	0.729	0.766	1.36546e-06
3	mt-Cytb	1.66127e-06	-1.46423	0.965	0.986	8.30634e-10
4	Gad2	6.12952e-06	-1.46058	0.377	0.568	3.06476e-09
3	mt-Nd5	9.78559e-11	-1.45115	0.812	0.877	4.89279e-14
2	Bsg	1.03231e-20	-1.44589	0.824	0.897	5.16156e-24
0	Lingo2	8.88982e-275	-1.44545	0.407	0.922	4.44491e-278
4	mt-Nd3	0.000507849	-1.44001	0.853	0.895	2.53924e-07
0	Gm26871	0	-1.43751	0.317	0.922	0
2	Unc5d	8.68282e-07	-1.4367	0.657	0.744	4.34141e-10
2	Fstl5	5.46577e-37	-1.43438	0.55	0.711	2.73288e-40
0	Il1rapl2	1.97064e-41	-1.43277	0.718	0.673	9.85321e-45
3	Dpp10	9.21764e-05	-1.42985	0.618	0.717	4.60882e-08
5	Ptprk	5.09165e-35	-1.42935	0.024	0.517	2.54583e-38
3	Pcdh11x	3.03069e-21	-1.42776	0.427	0.693	1.51534e-24
0	Gpc6	1.18153e-186	-1.41819	0.51	0.77	5.90766e-190
0	Auts2	3.26218e-275	-1.41772	0.393	0.855	1.63109e-278
0	Sgcd	1.33669e-53	-1.41615	0.595	0.629	6.68343e-57
5	mt-Nd3	1	-1.41392	0.911	0.892	0.000533189
0	Kctd16	0	-1.40814	0.298	0.838	0
1	mt-Nd4	0.000442242	-1.40295	0.974	0.972	2.21121e-07
0	Dcc	2.13431e-280	-1.3977	0.344	0.866	1.06715e-283
5	Efna5	3.66353e-09	-1.39753	0.615	0.804	1.83176e-12
0	Gm32647	6.0228e-92	-1.39207	0.655	0.734	3.0114e-95
0	Grm7	3.10687e-290	-1.38892	0.422	0.906	1.55344e-293
3	mt-Atp6	1.83759e-05	-1.38807	0.984	0.994	9.18794e-09
1	Cartpt	7.22827e-45	-1.38138	0.733	0.829	3.61413e-48	Cartpt
3	Nnat	0.338709	-1.37471	0.72	0.806	0.000169355
5	Alcam	0.282367	-1.37364	0.533	0.622	0.000141183
0	Ghr	1.06693e-126	-1.37305	0.623	0.709	5.33467e-130
1	Tac1	6.81715e-09	-1.37041	0.411	0.386	3.40857e-12	Tac1
2	Robo2	3.42416e-13	-1.3637	0.418	0.604	1.71208e-16
2	Zfp804a	0.00207728	-1.36192	0.62	0.638	1.03864e-06
0	Prkg1	1.49582e-275	-1.35915	0.469	0.883	7.47912e-279
1	mt-Co3	2.07859e-30	-1.35333	0.998	0.994	1.03929e-33
5	Rorb	1	-1.34382	0.408	0.534	0.00935047
3	Ptgds	0.00374456	-1.34078	0.519	0.646	1.87228e-06
4	Sox5	0.213408	-1.33604	0.593	0.629	0.000106704
3	Cst3	0.661909	-1.33254	0.885	0.913	0.000330955
5	Sox5	3.4056e-07	-1.32704	0.515	0.632	1.7028e-10
2	Cst3	0.000231283	-1.32553	0.879	0.913	1.15641e-07
4	Bsg	0.684129	-1.32337	0.887	0.891	0.000342064
2	Frmpd4	6.24135e-06	-1.32254	0.7	0.722	3.12068e-09
0	Unc5d	4.95144e-193	-1.31939	0.637	0.84	2.47572e-196
0	Ptprd	1.80079e-233	-1.31874	0.558	0.944	9.00397e-237
0	Gabrg3	6.21829e-277	-1.31755	0.707	0.919	3.10915e-280
0	Pde10a	7.37393e-182	-1.3112	0.641	0.817	3.68697e-185
0	Cntn5	2.00775e-175	-1.31041	0.461	0.786	1.00387e-178
0	Unc5c	5.09638e-230	-1.30553	0.609	0.868	2.54819e-233
2	2001-03-01	7.63985e-15	-1.30315	0.409	0.648	3.81993e-18
0	Grip1	1.50099e-293	-1.30253	0.46	0.891	7.50493e-293
1	Rorb	0.00737687	-1.30063	0.591	0.508	3.68843e-06
0	Hcn1	6.64803e-255	-1.28773	0.217	0.706	3.32401e-258
1	Bsg	0.0897518	-1.28745	0.871	0.898	4.48759e-05
3	mt-Nd3	0.00452638	-1.28464	0.818	0.898	2.26319e-06
2	Cdh8	2.87381e-67	-1.27622	0.375	0.752	1.4369e-70
3	Robo1	1.72745e-05	-1.25961	0.653	0.771	8.63724e-09
0	Cdh13	4.72864e-293	-1.25276	0.241	0.744	2.36432e-293
0	Gm28905	2.38218e-287	-1.25256	0.291	0.771	1.19109e-290
5	Col25a1	0.454656	-1.25192	0.473	0.59	0.000227328
1	mt-Co2	0.000408413	-1.25188	0.977	0.973	2.04207e-07
3	Ptprd	3.57817e-07	-1.25122	0.78	0.746	1.78909e-10
3	Htr2c	3.75681e-11	-1.25122	0.487	0.708	1.87841e-14	Htr2c
0	2001-03-01	5.93615e-200	-1.24921	0.464	0.8	2.96807e-203
0	Pdzrn4	0	-1.2481	0.396	0.885	0
3	Frmpd4	0.0952122	-1.24809	0.646	0.726	4.76061e-05
4	Erbb4	0.0180782	-1.24691	0.519	0.659	9.0391e-06
0	Pde4b	3.03979e-207	-1.24316	0.484	0.851	1.51989e-210	Pde4b
0	Frmpd4	3.69397e-212	-1.24211	0.598	0.845	1.84698e-215
1	Pcsk2	2.16152e-21	-1.24082	0.806	0.897	1.08076e-24
0	Slc2a13	3.82473e-138	-1.23913	0.749	0.825	1.91237e-141
3	mt-Nd1	0.00195284	-1.23878	0.981	0.991	9.76418e-07
0	Cntnap5a	4.52929e-264	-1.23821	0.477	0.866	2.26465e-267
2	mt-Nd5	0.588546	-1.23791	0.873	0.872	0.000294273
2	Kcnip4	6.75825e-09	-1.23756	0.899	0.905	3.37912e-12
5	mt-Nd4	1	-1.2352	0.994	0.972	0.0098714
2	Ncam2	0.00163422	-1.22791	0.496	0.603	8.17108e-07
0	Dlgap2	0	-1.22289	0.313	0.851	0
5	Grm5	1	-1.22211	0.698	0.675	0.00696872
4	mt-Atp6	0.301424	-1.22143	0.996	0.993	0.000150712
2	Tac1	0.000702409	-1.22015	0.45	0.388	3.51205e-07	Tac1
3	Tac1	0.000894878	-1.21173	0.471	0.387	4.47439e-07	Tac1
0	Rims1	0	-1.21163	0.4	0.94	0
2	Nkain3	0.473945	-1.20707	0.421	0.48	0.000236972
1	Slc17a6	2.02977e-17	-1.20429	0.455	0.608	1.01488e-20
5	Epha5	0.158286	-1.20211	0.556	0.66	7.91432e-05
0	Cadps2	3.83221e-161	-1.2017	0.711	0.779	1.9161e-164
1	Vgf	1.52739e-96	-1.20115	0.571	0.802	7.63697e-100
5	Gad2	0.151811	-1.19799	0.456	0.562	7.59057e-05
3	Slc17a6	0.00050969	-1.19526	0.436	0.578	2.54845e-07
5	C130073E24Rik	1	-1.19375	0.473	0.535	0.0039367
5	Vgf	3.12886e-06	-1.18627	0.686	0.744	1.56443e-09
0	Col25a1	2.39172e-152	-1.18222	0.468	0.707	1.19586e-155
0	Eda	1.47133e-132	-1.18119	0.53	0.681	7.35666e-136
4	Gal	5.8333e-31	-1.18104	0.589	0.742	2.91665e-34	Gal
5	Cacna2d3	0.00070095	-1.18057	0.55	0.763	3.50475e-07
4	Rorb	7.10531e-07	-1.17262	0.745	0.518	3.55265e-10
5	mt-Nd1	1	-1.16747	1	0.99	0.00564093
3	mt-Co3	4.90167e-07	-1.16707	0.99	0.995	2.45084e-10
3	mt-Co2	0.0166946	-1.16132	0.955	0.976	8.34728e-06
0	Rbfox1	1.70245e-236	-1.15683	0.558	0.951	8.51224e-240
2	Cntnap5b	0.000105031	-1.15497	0.677	0.683	5.25153e-08
0	Kcnip4	3.66448e-100	-1.15423	0.854	0.956	1.83224e-103
2	Hcrt	0.013382	-1.15382	0.764	0.681	6.69102e-06	Hcrt
5	Arhgap6	0.107389	-1.15332	0.266	0.465	5.36946e-05
0	Lrrtm4	1.21736e-155	-1.13983	0.689	0.898	6.0868e-159
4	Unc5d	0.00144539	-1.13627	0.589	0.745	7.22694e-07
5	Chrm3	0.473667	-1.13499	0.763	0.586	0.000236833
0	Mgat4c	2.06164e-208	-1.13362	0.543	0.876	1.03082e-211
2	mt-Nd1	0.360261	-1.12976	0.988	0.991	0.000180131
2	Car10	4.08776e-09	-1.12642	0.524	0.669	2.04388e-12
3	Tafa2	1	-1.1239	0.602	0.64	0.00053481
4	mt-Nd1	0.189072	-1.12083	1	0.99	9.45361e-05
5	Kirrel3	0.042213	-1.1169	0.533	0.671	2.11065e-05
0	Dgkb	3.71433e-264	-1.11589	0.415	0.891	1.85716e-267
5	Spock1	1.09696e-07	-1.11149	0.604	0.792	5.48482e-11
2	Gal	3.53809e-44	-1.11089	0.53	0.751	1.76904e-47	Gal
2	Tenm2	0.000349961	-1.10991	0.761	0.756	1.74981e-07
0	Hdac9	7.68102e-283	-1.10983	0.314	0.791	3.84051e-286
3	Bsg	1	-1.10974	0.841	0.895	0.00473915
2	Pcdh17	2.07849e-12	-1.10714	0.732	0.788	1.03924e-15
2	Ghr	2.37949e-16	-1.09605	0.444	0.684	1.18974e-19
2	mt-Nd4	0.182689	-1.09096	0.963	0.973	9.13443e-05
2	B3galt1	1.36283e-08	-1.08945	0.565	0.717	6.81416e-12
2	Dlgap2	0.281499	-1.08113	0.582	0.578	0.00014075
0	4930447C04Rik	0	-1.07777	0.217	0.726	0
4	Adcy2	5.1538e-23	-1.07525	0.216	0.58	2.5769e-26
2	Cdh18	0.000126764	-1.07495	0.504	0.63	6.33822e-08
0	Stk32a	2.68973e-293	-1.07375	0.205	0.696	1.34486e-293
3	Sparcl1	0.000289464	-1.06404	0.404	0.592	1.44732e-07
0	Grik1	1.85165e-203	-1.06203	0.312	0.669	9.25824e-207
2	Ptpro	4.11266e-63	-1.05987	0.323	0.808	2.05633e-66
2	Kcnq3	0.452208	-1.05111	0.582	0.619	0.000226104
5	Sez6l	1.65454e-06	-1.05055	0.272	0.527	8.27272e-10
5	Arpp21	1	-1.04944	0.544	0.55	0.00308554
0	Efna5	5.02045e-138	-1.0463	0.784	0.811	2.51022e-141
2	Apoe	0.000222754	-1.0377	0.599	0.69	1.11377e-07
0	Sorcs3	0	-1.03251	0.242	0.754	0
4	Gad1	0.00874112	-1.02938	0.368	0.534	4.37056e-06
5	Zmat4	2.26402e-06	-1.02701	0.178	0.471	1.13201e-09
1	Mbp	0.361512	-1.02135	0.567	0.672	0.000180756
0	Fstl4	2.21463e-260	-1.02045	0.147	0.635	1.10731e-263
0	Nyap2	3.2568e-293	-1.01991	0.293	0.749	1.6284e-293
1	Slit2	7.02559e-06	-1.01973	0.558	0.452	3.51279e-09
2	Cntn4	0.00866749	-1.016	0.617	0.434	4.33374e-06
2	Foxp2	0.0233163	-1.01544	0.504	0.596	1.16581e-05
2	mt-Atp6	0.356627	-1.0125	0.988	0.994	0.000178313
0	Tenm3	9.60614e-246	-1.0089	0.354	0.821	4.80307e-249
5	Pde7b	0.0417531	-1.00554	0.373	0.486	2.08765e-05
2	Hs6st3	1	-1.00244	0.452	0.485	0.000665181
2	Gria3	9.11656e-12	-1.00231	0.582	0.707	4.55828e-15
0	Zfhx3	4.37971e-161	-0.993089	0.549	0.819	2.18985e-164
5	Elmo1	0.292915	-0.992679	0.485	0.584	0.000146458
2	Clstn2	1	-0.989705	0.631	0.662	0.000625245
0	Enox1	0	-0.989365	0.199	0.783	0
5	Tmem47	3.63037e-19	-0.988237	0.225	0.642	1.81518e-22
2	Sorcs3	0.74331	-0.982973	0.36	0.506	0.000371655
2	Gabra1	1	-0.980798	0.559	0.614	0.00107459
0	Brinp3	2.07305e-240	-0.980258	0.391	0.848	1.03653e-243
5	Grm1	0.0140966	-0.979759	0.462	0.608	7.04829e-06
3	Vstm2a	3.88528e-55	-0.979201	0.299	0.746	1.94264e-58
4	mt-Co3	0.465139	-0.979146	1	0.995	0.00023257
0	Tshz2	1.68632e-213	-0.977578	0.462	0.781	8.4316e-217
4	Nnat	0.790055	-0.972026	0.853	0.797	0.000395028
0	Tenm2	8.26613e-135	-0.968764	0.615	0.9	4.13306e-138
0	Dpp10	1.91003e-117	-0.965211	0.596	0.827	9.55014e-121
2	Cpne4	1.79386e-19	-0.96343	0.225	0.521	8.96929e-23
0	Grin2b	8.87087e-242	-0.95961	0.448	0.929	4.43543e-245
0	Tmem108	0	-0.956367	0.314	0.801	0
0	Prkca	2.93028e-165	-0.949726	0.72	0.783	1.46514e-168
1	Sparc	0.325045	-0.948637	0.553	0.581	0.000162522
0	Rorb	1.1142e-162	-0.947409	0.379	0.683	5.57099e-166
1	Vstm2a	1.61332e-89	-0.945563	0.546	0.774	8.06659e-93
2	Vstm2a	2.62914e-31	-0.945144	0.573	0.726	1.31457e-34
3	Egfem1	1	-0.943146	0.634	0.494	0.000613579
5	4930555F03Rik	1.50768e-05	-0.941407	0.598	0.73	7.53841e-09
2	Ryr2	1	-0.940247	0.666	0.468	0.00327139
1	Galntl6	6.55045e-18	-0.937648	0.819	0.547	3.27523e-21	Galntl6
2	Hs3st4	1.17587e-15	-0.937449	0.473	0.608	5.87937e-19
3	Ntng1	0.0192871	-0.936276	0.745	0.6	9.64354e-06
0	Thrb	1.18536e-166	-0.929875	0.688	0.776	5.92682e-170
0	Sorbs2	0	-0.924527	0.284	0.825	0
2	Adarb2	5.21685e-28	-0.923956	0.793	0.454	2.60843e-31
0	Cntn4	8.70127e-217	-0.923307	0.248	0.653	4.35063e-220
1	Sparcl1	2.87686e-18	-0.919406	0.72	0.53	1.43843e-21
2	Elavl2	2.97072e-07	-0.919288	0.476	0.631	1.48536e-10
0	Cacna1e	1.41097e-290	-0.918601	0.488	0.885	7.05485e-293
2	Plxdc2	1.74372e-12	-0.918074	0.372	0.563	8.71862e-16
0	Khdrbs2	5.09404e-244	-0.91317	0.505	0.832	2.54702e-247
5	Clstn2	1	-0.910494	0.562	0.663	0.0019842
5	Hs3st4	0.693355	-0.910321	0.627	0.596	0.000346678
2	Spock3	3.59725e-13	-0.905057	0.389	0.662	1.79863e-16
2	Rbms1	4.84303e-07	-0.901281	0.406	0.51	2.42151e-10
0	Erbb4	3.05821e-147	-0.901004	0.514	0.793	1.52911e-150
2	Hs3st5	1	-0.897911	0.565	0.577	0.00902673
5	Gm2516	0.00908248	-0.893629	0.408	0.494	4.54124e-06
2	Spock1	4.46059e-31	-0.893607	0.487	0.81	2.23029e-34
0	Pcdh15	5.84905e-183	-0.892585	0.543	0.849	2.92452e-186
2	Maml2	3.84709e-41	-0.882334	0.314	0.71	1.92354e-44
2	Cntn6	7.67658e-37	-0.880713	0.432	0.745	3.83829e-40
5	Hs6st2	1	-0.880364	0.621	0.697	0.00245534
0	Cep112	7.19628e-212	-0.879954	0.467	0.76	3.59814e-215
2	Dpyd	2.37054e-05	-0.879162	0.372	0.506	1.18527e-08
0	Tafa1	4.03652e-187	-0.877792	0.268	0.686	2.01826e-190
4	Sema6d	5.23328e-12	-0.877687	0.498	0.744	2.61664e-15
5	Tox	1	-0.876896	0.722	0.506	0.0055324
2	mt-Co3	0.0196486	-0.873301	0.986	0.996	9.82432e-06
2	Cep112	4.09612e-05	-0.872794	0.501	0.621	2.04806e-08
2	Gpc5	0.000822866	-0.869944	0.703	0.522	4.11433e-07
3	Lhfpl3	0.00259946	-0.869567	0.596	0.761	1.29973e-06
0	Phactr1	8.38934e-235	-0.869173	0.521	0.889	4.19467e-238
2	Gnal	0.000256142	-0.868693	0.504	0.586	1.28071e-07
1	Cck	1.38239e-05	-0.867696	0.543	0.607	6.91193e-09
0	B230216N24Rik	2.27609e-241	-0.867593	0.308	0.702	1.13804e-244
5	Cck	0.0322505	-0.865227	0.527	0.593	1.61252e-05
0	Plcxd3	6.26034e-215	-0.864919	0.336	0.733	3.13017e-218
0	Gm2516	3.03463e-203	-0.864847	0.28	0.706	1.51732e-206
3	Tmem47	3.85327e-09	-0.86472	0.417	0.642	1.92664e-12
2	Ly6e	7.51405e-25	-0.863815	0.752	0.776	3.75703e-28
0	Nkain3	2.68499e-180	-0.860889	0.297	0.659	1.3425e-183
0	Kcnc2	5.6933e-244	-0.857676	0.355	0.809	2.84665e-247
0	Ptprk	5.85203e-155	-0.856791	0.345	0.656	2.92601e-158
1	Slc4a4	2.60911e-06	-0.855627	0.494	0.574	1.30455e-09
3	Vgf	1.72844e-12	-0.852488	0.535	0.757	8.64218e-16
0	Gm11418	1.16996e-204	-0.852122	0.25	0.681	5.8498e-208
2	Galnt17	0.748337	-0.851848	0.403	0.466	0.000374169
0	Epha6	4.872e-164	-0.851384	0.501	0.756	2.436e-167
2	Luzp2	0.00679231	-0.850987	0.303	0.481	3.39615e-06
2	Slc35f4	3.01272e-14	-0.845007	0.248	0.502	1.50636e-17
0	Grm8	1.29446e-212	-0.839467	0.183	0.62	6.4723e-216
1	Slc2a13	0.0901025	-0.838754	0.766	0.793	4.50512e-05
1	Gal	0.231776	-0.838163	0.692	0.749	0.000115888	Gal
1	C1ql3	7.47758e-83	-0.837145	0.55	0.723	3.73879e-86
3	Plxdc2	1	-0.835406	0.656	0.54	0.000540085
2	Ak5	1.37698e-07	-0.831299	0.403	0.561	6.88489e-11
5	Pcdh19	0.00279224	-0.828967	0.538	0.632	1.39612e-06
5	Ptgds	3.65426e-10	-0.824824	0.811	0.631	1.82713e-13
0	Sst	1.33205e-56	-0.823623	0.516	0.67	6.66025e-60	Sst
3	Pcdh19	8.38199e-05	-0.82279	0.554	0.634	4.19099e-08
5	Ptpro	1.12685e-11	-0.822408	0.509	0.781	5.63423e-15
0	Cacna1c	8.66167e-236	-0.814945	0.764	0.883	4.33083e-239
0	Ncam2	3.17439e-139	-0.81323	0.441	0.753	1.5872e-142
0	Grm5	3.34551e-158	-0.812925	0.486	0.87	1.67275e-161
4	Kcnab1	0.62176	-0.812604	0.576	0.712	0.00031088
2	Pbx3	1	-0.811766	0.539	0.457	0.00253674
2	Mctp1	1	-0.809804	0.519	0.567	0.00267488
5	Plcxd3	0.0454831	-0.808994	0.462	0.535	2.27416e-05
5	Gabrg1	2.49644e-06	-0.808131	0.574	0.778	1.24822e-09
5	Kctd8	0.1393	-0.806984	0.361	0.531	6.96498e-05
1	Plp1	5.43437e-08	-0.803748	0.727	0.543	2.71718e-11
0	Arhgap6	7.19392e-235	-0.802469	0.239	0.681	3.59696e-238
2	Pla2g7	1.75118e-71	-0.801557	0.412	0.759	8.75591e-75
5	Pla2g7	4.11504e-27	-0.80104	0.456	0.743	2.05752e-30
4	Prkd1	3.86217e-15	-0.796988	0.216	0.484	1.93108e-18
3	Calb1	5.66812e-05	-0.79409	0.669	0.482	2.83406e-08
0	Rtl4	6.05857e-112	-0.793829	0.795	0.757	3.02929e-115
2	Trf	1.00932e-29	-0.793815	0.308	0.612	5.04661e-33
4	Ndrg2	1	-0.792854	0.489	0.585	0.00486145
5	Ebf1	1.3485e-23	-0.788512	0.189	0.595	6.74249e-27	Ebf1
1	Ptn	1	-0.788049	0.647	0.593	0.00265353
3	Tafa1	0.000714517	-0.787707	0.621	0.463	3.57258e-07
1	Atp1a2	9.05427e-35	-0.787566	0.634	0.453	4.52714e-38
2	Trh	1	-0.787137	0.545	0.513	0.000660603
0	Rimbp2	2.00038e-239	-0.785297	0.462	0.765	1.00019e-242
5	Gm32647	1	-0.784933	0.74	0.693	0.00194249
0	Plcb1	1.89992e-287	-0.779087	0.247	0.807	9.49962e-291
0	Lrrc7	1.98344e-241	-0.777955	0.399	0.884	9.91719e-245
0	Cpne4	2.25959e-123	-0.772673	0.386	0.613	1.1298e-126
4	Tmtc2	0.268722	-0.772114	0.515	0.667	0.000134361
2	Mt2	4.75849e-48	-0.771815	0.637	0.815	2.37925e-51
2	Atp2b4	9.42371e-38	-0.771115	0.412	0.731	4.71185e-41
4	Tcf7l2	0.219705	-0.770531	0.58	0.6	0.000109852
1	Plpp3	2.38927e-06	-0.769214	0.447	0.56	1.19463e-09
1	Pcdh10	6.1398e-15	-0.769192	0.487	0.673	3.0699e-18
0	Prune2	5.24344e-191	-0.769022	0.461	0.74	2.62172e-194
1	Tmem47	0.00261472	-0.768818	0.565	0.648	1.30736e-06
0	Rapgef4	4.21883e-262	-0.768055	0.363	0.75	2.10942e-265
4	Dach1	5.12461e-22	-0.767663	0.156	0.594	2.56231e-25
5	C1ql3	2.63831e-20	-0.765991	0.55	0.683	1.31916e-23
2	Thrb	1	-0.764249	0.787	0.727	0.00379969
2	Ptprt	8.43121e-09	-0.764092	0.277	0.512	4.21561e-12
5	Mt2	1.11663e-06	-0.763412	0.734	0.804	5.58316e-10
0	Zfp804b	1.01112e-66	-0.759097	0.59	0.666	5.05562e-70
0	Lhfpl3	7.92128e-149	-0.758069	0.667	0.834	3.96064e-152
1	Ntng1	9.61894e-12	-0.756646	0.693	0.581	4.80947e-15
0	Rapgef4os1	5.29229e-137	-0.756474	0.813	0.733	2.64614e-140
1	Mt2	1.9097e-54	-0.75631	0.756	0.818	9.5485e-58
0	Sdk1	1.11028e-269	-0.750106	0.199	0.721	5.55139e-273
5	Thsd7a	4.82885e-08	-0.749981	0.391	0.66	2.41442e-11
2	Rgs6	1	-0.749165	0.553	0.426	0.00187717
4	Parm1	0.000319637	-0.748686	0.684	0.779	1.59818e-07
0	Rbms1	1.56747e-201	-0.746756	0.316	0.692	7.83735e-205
5	Sox2ot	0.188996	-0.746489	0.432	0.605	9.44978e-05
2	Sv2b	1.525e-51	-0.745493	0.524	0.709	7.62502e-55
3	C1ql3	5.85995e-46	-0.743731	0.35	0.703	2.92998e-49
5	Kcnh8	3.03245e-24	-0.742045	0.26	0.626	1.51623e-27
5	Kcnj3	0.0045193	-0.738009	0.444	0.664	2.25965e-06
5	Tmem255a	0.00512934	-0.737662	0.432	0.61	2.56467e-06
0	9530026P05Rik	1.06069e-101	-0.737589	0.468	0.647	5.30347e-105
0	Cdh9	3.15833e-196	-0.737348	0.135	0.485	1.57917e-199
0	Chrm3	1.01424e-76	-0.736704	0.54	0.646	5.07118e-80
4	Cck	1	-0.736362	0.485	0.596	0.00462936
0	Zfp804a	1.92056e-69	-0.735964	0.593	0.682	9.60278e-73
3	Ldb2	8.61587e-12	-0.734813	0.433	0.688	4.30793e-15
3	Cntn4	0.026271	-0.733345	0.545	0.441	1.31355e-05
0	Kcnh7	3.14142e-179	-0.732089	0.383	0.749	1.57071e-182
2	Prlr	1.56581e-18	-0.731014	0.418	0.618	7.82906e-22
0	Galnt13	7.96289e-229	-0.728527	0.468	0.85	3.98144e-232
0	Gab2	1.66371e-110	-0.728156	0.639	0.694	8.31854e-114
0	Dpyd	2.46616e-89	-0.727153	0.387	0.606	1.23308e-92
4	Ebf1	1	-0.726647	0.706	0.573	0.00831034	Ebf1
1	Trh	0.00182351	-0.724558	0.421	0.548	9.11753e-07
4	Kcnh8	9.62293e-08	-0.724195	0.524	0.618	4.81147e-11
0	Cntnap5c	2.85669e-243	-0.723716	0.225	0.693	1.42834e-246
2	Pld5	4.27106e-12	-0.722975	0.784	0.425	2.13553e-15
2	Slc4a4	2.96142e-11	-0.72277	0.386	0.567	1.48071e-14
4	Cntn4	0.0205183	-0.718345	0.584	0.441	1.02591e-05
5	Pbx3	0.356295	-0.718232	0.355	0.467	0.000178148
4	Zfpm2	1	-0.717626	0.312	0.469	0.0066817
5	Mbp	1	-0.715929	0.734	0.642	0.00606056
0	Mmp16	4.33081e-288	-0.714733	0.253	0.78	2.1654e-291
3	Rgs6	1.63849e-11	-0.714579	0.675	0.417	8.19247e-15
0	Gm15398	4.07092e-149	-0.711966	0.249	0.612	2.03546e-152
4	Trf	0.499076	-0.711889	0.545	0.591	0.000249538
2	Cdh9	0.00244984	-0.711748	0.383	0.302	1.22492e-06
0	Kcnab1	5.83864e-160	-0.710493	0.641	0.77	2.91932e-163
0	Hs3st5	9.36699e-78	-0.707362	0.509	0.644	4.6835e-81
2	Slc35f3	4.42967e-09	-0.706981	0.55	0.613	2.21483e-12
2	Arpp21	1	-0.705743	0.536	0.551	0.00131827
0	Egfem1	1.63562e-261	-0.702609	0.275	0.739	8.17809e-265
0	Slc24a3	1.11029e-205	-0.701745	0.469	0.815	5.55147e-209
1	Mal	0.393908	-0.699374	0.443	0.518	0.000196954
5	Mef2c	0.00615471	-0.697763	0.379	0.58	3.07735e-06
5	Zfp385b	6.04072e-20	-0.697684	0.154	0.545	3.02036e-23
1	Slc1a3	0.0590148	-0.697611	0.656	0.684	2.95074e-05
3	Stxbp6	7.05501e-10	-0.696961	0.541	0.628	3.52751e-13
5	Mtus2	1	-0.696503	0.385	0.505	0.00326989
5	Nhs	1	-0.695921	0.479	0.592	0.000690993
0	Gpc5	3.05611e-114	-0.694927	0.413	0.663	1.52805e-117
1	Htr2c	0.0375086	-0.694226	0.588	0.73	1.87543e-05	Htr2c
5	Cnksr2	5.26221e-05	-0.693497	0.32	0.447	2.6311e-08
2	Ebf1	4.01432e-33	-0.69231	0.827	0.559	2.00716e-36	Ebf1
2	Crim1	0.0507884	-0.692218	0.568	0.412	2.53942e-05
5	Mpped2	1	-0.691769	0.615	0.418	0.00334153
0	Fam135b	4.22626e-178	-0.690789	0.505	0.745	2.11313e-181
5	Nkain2	1	-0.690599	0.953	0.655	0.000870692
2	Adcy8	7.48409e-05	-0.690327	0.611	0.406	3.74204e-08
1	Slc1a2	8.03016e-32	-0.69016	0.638	0.442	4.01508e-35
5	Unc13c	0.000341671	-0.690124	0.781	0.549	1.70836e-07
1	Parm1	1.824e-42	-0.688829	0.61	0.832	9.11998e-46
1	Zic1	1.22388e-108	-0.687827	0.526	0.74	6.11938e-112
3	Zfhx4	1	-0.687581	0.35	0.507	0.000908844
5	Pou2f2	4.85786e-24	-0.687508	0.219	0.666	2.42893e-27
5	Cdh8	1	-0.687094	0.669	0.725	0.00556089
4	Nfia	3.45906e-31	-0.686955	0.364	0.704	1.72953e-34
0	5730522E02Rik	2.55735e-57	-0.686041	0.778	0.687	1.27868e-60
0	Prkd1	1.89855e-35	-0.684964	0.409	0.533	9.49277e-39
3	Cck	0.0673107	-0.682696	0.49	0.598	3.36553e-05
4	Cntn6	1.64674e-06	-0.681287	0.472	0.735	8.23371e-10
5	Tmtc2	1.0538e-09	-0.681133	0.349	0.672	5.26898e-13
1	Meis2	7.34992e-40	-0.68062	0.579	0.668	3.67496e-43
0	Ammecr1	1.26449e-233	-0.680505	0.131	0.62	6.32246e-237
0	Brinp1	5.24786e-255	-0.680126	0.396	0.827	2.62393e-258
2	Tmem163	0.0211813	-0.679336	0.499	0.58	1.05906e-05
2	Tcf4	1	-0.679302	0.571	0.676	0.00131356
0	Fhod3	1.51028e-168	-0.677496	0.332	0.63	7.55139e-172
5	Cdh11	6.41057e-09	-0.677214	0.225	0.505	3.20528e-12
0	Kcnip1	2.44299e-199	-0.675598	0.474	0.751	1.2215e-202
3	Atp1a2	1	-0.67394	0.538	0.497	0.00497011
2	Kcnh7	1	-0.673204	0.493	0.57	0.000758576
5	Npas3	0.000707505	-0.672931	0.716	0.474	3.53753e-07
1	Pla2g7	2.51167e-34	-0.672301	0.679	0.751	1.25584e-37
1	Zeb2	3.95347e-17	-0.67226	0.616	0.703	1.97673e-20
0	Ak5	3.45124e-163	-0.671868	0.425	0.676	1.72562e-166
3	Klhl1	0.00689074	-0.669816	0.659	0.526	3.44537e-06
0	Scml4	2.16121e-158	-0.667826	0.307	0.627	1.0806e-161
0	Klhl29	1.06615e-280	-0.66718	0.193	0.724	5.33074e-284
1	Qk	0.000114697	-0.666428	0.582	0.541	5.73484e-08
3	Pla2g7	3.80985e-39	-0.663856	0.417	0.756	1.90492e-42
2	Grin2a	1	-0.662637	0.464	0.478	0.000631192
3	Ephb1	4.47918e-15	-0.659555	0.21	0.548	2.23959e-18
2	Cdh11	0.482715	-0.65841	0.493	0.494	0.000241358
0	Kirrel3	9.25938e-128	-0.658076	0.569	0.764	4.62969e-131
0	C130073E24Rik	3.35562e-229	-0.657237	0.318	0.752	1.67781e-232
0	Pde7b	2.00106e-143	-0.656363	0.316	0.652	1.00053e-146
0	Pde1a	5.77001e-246	-0.656319	0.254	0.715	2.88501e-249
1	Pde7b	2.12986e-16	-0.655609	0.607	0.438	1.06493e-19
4	Cdh12	1	-0.655489	0.368	0.492	0.00430568
2	Kcnj6	0.159251	-0.654299	0.478	0.529	7.96253e-05
4	Tmem47	1	-0.654175	0.481	0.634	0.00167575
5	Ecel1	0.000678017	-0.651621	0.225	0.501	3.39008e-07
0	Srrm4	1.67263e-77	-0.649513	0.596	0.647	8.36317e-81
3	Gad1	1	-0.649429	0.414	0.533	0.0096173
4	Tcf4	1	-0.649281	0.71	0.666	0.0010056
2	A830018L16Rik	0.00643754	-0.648951	0.47	0.543	3.21877e-06
3	Arhgap6	2.18014e-09	-0.648725	0.685	0.441	1.09007e-12
1	Nrg1	8.28549e-59	-0.646872	0.836	0.582	4.14275e-62	Nrg1
0	Shisa6	6.28982e-43	-0.646759	0.424	0.548	3.14491e-46
4	Pla2g7	2.15606e-21	-0.646134	0.519	0.744	1.07803e-24
3	Sparc	1	-0.644957	0.605	0.571	0.00246329
2	Oprm1	1	-0.644652	0.473	0.493	0.00969364	Oprm1
0	D430041D05Rik	0	-0.6415	0.188	0.77	0
2	Nckap5	7.21499e-20	-0.640666	0.611	0.711	3.6075e-23
5	Mobp	0.00581024	-0.640211	0.562	0.58	2.90512e-06
2	Lgi1	4.85263e-21	-0.639154	0.418	0.641	2.42631e-24
2	Plekha5	1.40262e-08	-0.63902	0.504	0.747	7.01308e-12
0	Gabra2	2.2892e-245	-0.63871	0.398	0.827	1.1446e-248
0	Trpc5	2.81063e-94	-0.63854	0.74	0.747	1.40532e-97
2	Rtl4	2.68098e-18	-0.63775	0.455	0.803	1.34049e-21
5	Etl4	2.6929e-06	-0.637005	0.746	0.492	1.34645e-09
4	Arhgap6	0.110915	-0.636632	0.61	0.449	5.54576e-05
5	Chst11	2.19636e-20	-0.636608	0.166	0.537	1.09818e-23
2	Rgs7bp	0.329957	-0.636364	0.582	0.633	0.000164978
0	Gm4876	9.52843e-235	-0.63502	0.272	0.677	4.76421e-238
0	Galnt17	6.7632e-243	-0.633527	0.248	0.68	3.3816e-246
0	Lepr	2.11751e-66	-0.632455	0.5	0.58	1.05875e-69
1	Lmo4	4.52361e-153	-0.632052	0.507	0.808	2.26181e-156
1	Foxp2	1.12041e-12	-0.6311	0.417	0.649	5.60206e-16
0	Cntnap5b	7.95338e-46	-0.630979	0.667	0.699	3.97669e-49
0	Sox5	8.46737e-44	-0.630413	0.599	0.656	4.23368e-47
2	Chrm2	4.96117e-41	-0.630019	0.331	0.707	2.48058e-44
0	Kcnh8	4.09344e-05	-0.62784	0.65	0.574	2.04672e-08
2	Cntnap5c	3.41062e-18	-0.627134	0.764	0.431	1.70531e-21
0	Cdh18	7.86092e-161	-0.626746	0.441	0.804	3.93046e-164
4	B2m	5.71141e-21	-0.626407	0.55	0.753	2.8557e-24
5	Fstl5	0.214951	-0.624205	0.479	0.707	0.000107476
0	Lcorl	1.89091e-239	-0.623425	0.286	0.727	9.45453e-243
3	Srrm4	8.92385e-05	-0.623085	0.424	0.636	4.46192e-08
5	Gm20754	2.88926e-05	-0.622096	0.58	0.363	1.44463e-08
1	Agt	1.84003e-42	-0.622049	0.409	0.608	9.20013e-46
5	Rasgrp1	1	-0.620183	0.521	0.534	0.00255639
3	Meis2	9.79798e-53	-0.617788	0.239	0.675	4.89899e-56
0	9630014M24Rik	1.58652e-48	-0.61714	0.767	0.658	7.93258e-52
5	Nfia	1	-0.615665	0.651	0.688	0.00196465
1	B2m	7.34512e-85	-0.614437	0.56	0.807	3.67256e-88
4	Slc1a3	1	-0.607977	0.654	0.678	0.00224343
2	Vwc2l	2.08341e-59	-0.607753	0.369	0.771	1.0417e-62
0	4930555F03Rik	7.11403e-27	-0.6057	0.783	0.667	3.55702e-30
4	Tox	0.195355	-0.60554	0.355	0.522	9.76775e-05
2	Eda	5.09206e-15	-0.605497	0.412	0.62	2.54603e-18
0	Nxn	2.49597e-149	-0.605082	0.415	0.645	1.24799e-152
5	Meis2	7.1949e-28	-0.604822	0.278	0.659	3.59745e-31
0	Gm1992	2.23595e-88	-0.604323	0.445	0.612	1.11797e-91
4	Zeb2	1	-0.603857	0.602	0.685	0.00408315
1	Igfbp5	1.03447e-06	-0.603719	0.508	0.421	5.17237e-10
2	Ptchd4	1	-0.603714	0.715	0.629	0.00101103
0	Celf2	1.06974e-131	-0.603354	0.559	0.872	5.34871e-135
2	Dscaml1	1.65831e-27	-0.60318	0.248	0.586	8.29157e-31
0	Ralyl	5.42594e-161	-0.602857	0.805	0.947	2.71297e-164
4	Vstm2a	0.0158634	-0.602685	0.576	0.722	7.93171e-06
2	Gm20754	1.4904e-13	-0.601993	0.611	0.351	7.45202e-17
3	Epha4	1	-0.600815	0.516	0.435	0.000991681
2	Adarb1	2.33448e-28	-0.599666	0.47	0.732	1.16724e-31
2	Dkk3	7.56378e-34	-0.599138	0.646	0.693	3.78189e-37
3	Zeb2	1.53646e-07	-0.598536	0.675	0.681	7.68231e-11
4	Gab2	0.0281424	-0.597968	0.468	0.677	1.40712e-05
0	Maml3	1.00082e-145	-0.597667	0.306	0.648	5.0041e-149
0	Inpp4b	4.13433e-184	-0.596626	0.348	0.724	2.06717e-187
2	Gabra2	1	-0.596358	0.772	0.596	0.0039224
3	Mal	1	-0.596332	0.373	0.508	0.00316253
5	Vwc2	0.00046171	-0.596328	0.438	0.591	2.30855e-07
3	Trf	0.0275088	-0.595078	0.465	0.598	1.37544e-05
0	Prr16	2.85056e-95	-0.594983	0.425	0.608	1.42528e-98
0	Unc13b	2.44486e-122	-0.594547	0.445	0.654	1.22243e-125
2	Ubash3b	1.11708e-54	-0.593629	0.476	0.739	5.5854e-58
0	B3galt1	2.00515e-136	-0.593601	0.604	0.809	1.00257e-139
5	Isl1	0.0004235	-0.593486	0.473	0.536	2.1175e-07
4	Gfra1	3.54162e-39	-0.592474	0.264	0.717	1.77081e-42
0	Pard3b	5.56349e-42	-0.590719	0.315	0.504	2.78175e-45
2	Itpr1	0.61654	-0.590704	0.683	0.533	0.00030827
4	Qk	0.693838	-0.589841	0.615	0.548	0.000346919
0	Cacna2d3	1.3311e-124	-0.589832	0.723	0.787	6.65548e-128
3	Gm20754	1	-0.589419	0.395	0.37	0.00396559
4	Fign	6.12929e-22	-0.589081	0.216	0.619	3.06465e-25
0	Rps6ka2	4.96115e-22	-0.588607	0.842	0.627	2.48057e-25
0	Arl15	1.25787e-121	-0.588223	0.714	0.74	6.28934e-125
2	Pcdh10	0.000147238	-0.588077	0.455	0.639	7.3619e-08
0	Adcy2	3.96665e-95	-0.587992	0.477	0.647	1.98333e-98
2	Gm30382	1	-0.586828	0.55	0.534	0.000585457
4	Zic1	1.46613e-11	-0.586418	0.641	0.687	7.33067e-15
1	Cacna2d1	1	-0.58623	0.772	0.713	0.000572914
3	Gabrg1	2.94999e-06	-0.586118	0.634	0.78	1.475e-09
1	Ndrg2	0.000310488	-0.585643	0.595	0.575	1.55244e-07
2	Rmst	0.000463999	-0.585516	0.565	0.764	2.32e-07
5	Rps6ka5	0.00175035	-0.584492	0.479	0.707	8.75175e-07
4	Dock11	1.24462e-26	-0.58352	0.286	0.738	6.22312e-30
5	Caln1	0.469553	-0.582954	0.627	0.442	0.000234776
4	Agt	7.11406e-22	-0.582758	0.147	0.579	3.55703e-25
4	Car2	5.91665e-07	-0.580913	0.169	0.471	2.95833e-10
0	Garnl3	8.75116e-233	-0.580697	0.454	0.753	4.37558e-236
0	Pvt1	7.12462e-160	-0.58048	0.392	0.684	3.56231e-163
0	Ptprm	5.61912e-140	-0.580358	0.437	0.689	2.80956e-143
0	Ccdc148	1.8443e-156	-0.580244	0.26	0.632	9.22148e-160
5	Gfra1	1.5555e-11	-0.57984	0.663	0.695	7.77751e-15
5	Qk	2.83298e-05	-0.578319	0.769	0.543	1.41649e-08
3	Kcnk2	0.0363882	-0.577531	0.334	0.506	1.81941e-05
4	Rnf220	0.761042	-0.577519	0.403	0.6	0.000380521
0	Opcml	1.97231e-157	-0.575336	0.534	0.884	9.86156e-161	Opcml
0	Rgs7	4.19761e-205	-0.57506	0.712	0.857	2.0988e-208
5	Arhgef28	8.609e-18	-0.574321	0.503	0.723	4.3045e-21
0	Adamts17	2.53436e-120	-0.574017	0.242	0.596	1.26718e-123
2	Sparcl1	0.000109677	-0.573417	0.795	0.561	5.48384e-08
0	Gm11417	1.12588e-49	-0.572417	0.846	0.672	5.6294e-53
3	Zfp804b	0.747249	-0.57234	0.662	0.625	0.000373625
1	Adarb1	9.74907e-31	-0.572172	0.56	0.765	4.87453e-34
1	Trf	1.70702e-05	-0.571473	0.64	0.571	8.5351e-09
1	Cbln2	9.1504e-93	-0.571434	0.566	0.727	4.5752e-96
5	Gm15261	0.167383	-0.571136	0.663	0.596	8.36913e-05
0	Vip	1.78378e-43	-0.571052	0.362	0.385	8.91891e-47	Vip
5	Glra2	3.49309e-39	-0.570685	0.071	0.553	1.74654e-42
4	Meis2	4.10664e-18	-0.570211	0.416	0.657	2.05332e-21
0	Gm1604a	4.49554e-21	-0.569996	0.723	0.576	2.24777e-24
4	Atp1a2	4.8348e-12	-0.569646	0.71	0.489	2.4174e-15
5	Ppp4r4	2.17995e-18	-0.569223	0.219	0.585	1.08998e-21
5	Rph3a	0.21645	-0.568334	0.586	0.415	0.000108225
2	St6galnac5	6.79287e-26	-0.564995	0.527	0.715	3.39644e-29
1	Sv2b	6.54315e-112	-0.563554	0.458	0.778	3.27157e-115
5	Ano3	2.51068e-20	-0.563528	0.142	0.598	1.25534e-23
4	Nfib	3.97562e-07	-0.562729	0.667	0.455	1.98781e-10
0	Rps6ka5	1.69962e-66	-0.562265	0.718	0.679	8.49808e-70
1	Mobp	5.52111e-43	-0.5622	0.703	0.536	2.76055e-46
0	Ankrd55	2.11488e-123	-0.561449	0.403	0.648	1.05744e-126
5	Gm45323	8.74157e-13	-0.560066	0.426	0.744	4.37079e-16
0	Mir670hg	8.45275e-210	-0.559986	0.114	0.553	4.22637e-213
0	Kcnd3	5.41886e-125	-0.559815	0.537	0.689	2.70943e-128
0	Car10	8.05562e-120	-0.559738	0.545	0.774	4.02781e-123
0	Sorcs1	1.30373e-195	-0.559405	0.368	0.708	6.51863e-199
2	Zeb2	1	-0.559092	0.663	0.682	0.00243021
2	Kcnt2	7.65475e-05	-0.557986	0.634	0.702	3.82737e-08
0	Pip5k1b	8.7489e-190	-0.557159	0.315	0.674	4.37445e-193
2	Cdh4	2.13274e-10	-0.55571	0.343	0.607	1.06637e-13
0	Gm15261	1.50869e-11	-0.555454	0.684	0.51	7.54346e-15
0	Gm30382	7.2642e-16	-0.554437	0.524	0.546	3.6321e-19
0	Esrrg	2.33356e-201	-0.554294	0.383	0.71	1.16678e-204
2	Pvt1	6.89301e-05	-0.554255	0.746	0.518	3.4465e-08
4	Mobp	0.774731	-0.55391	0.545	0.581	0.000387366
2	Esr1	0.00420013	-0.553821	0.738	0.746	2.10007e-06
0	Adam23	9.03514e-219	-0.55353	0.413	0.795	4.51757e-222
0	Plcl1	3.90301e-143	-0.552601	0.551	0.749	1.95151e-146
5	Sh3rf3	0.00939719	-0.551448	0.414	0.569	4.6986e-06
5	Gm45321	0.000125491	-0.550718	0.284	0.556	6.27456e-08
5	Vip	0.0320802	-0.550171	0.118	0.383	1.60401e-05	Vip
5	Atp2b1	1	-0.548755	0.805	0.572	0.00380249
0	Kcnq5	1.7549e-192	-0.548561	0.403	0.784	8.77451e-196
3	Lgi1	0.000220547	-0.547734	0.497	0.633	1.10273e-07
4	Pde7b	0.422765	-0.547718	0.602	0.475	0.000211383
0	Catspere2	3.14995e-121	-0.544905	0.58	0.693	1.57497e-124
1	Nrn1	5.19508e-06	-0.543159	0.442	0.542	2.59754e-09
0	Spag16	1.82067e-51	-0.543128	0.558	0.577	9.10337e-55
0	Tac1	1.95232e-158	-0.542998	0.271	0.518	9.76159e-162	Tac1
5	Nrp1	0.0971916	-0.542921	0.716	0.531	4.85958e-05
3	Lmo4	4.88271e-50	-0.542781	0.439	0.752	2.44135e-53
4	9530026P05Rik	1.02331e-10	-0.54278	0.303	0.57	5.11655e-14
0	Clstn2	1.57058e-100	-0.542074	0.59	0.731	7.85289e-104
0	Tenm1	2.79219e-145	-0.54202	0.497	0.788	1.3961e-148
2	Zfp536	3.47825e-08	-0.541446	0.683	0.457	1.73912e-11
0	Tenm4	9.49069e-214	-0.541242	0.331	0.821	4.74535e-217
0	Pomc	1.33994e-247	-0.540565	0.251	0.639	6.69972e-251
0	Nexmif	2.26224e-247	-0.539413	0.245	0.697	1.13112e-250
1	Cldn11	1.39782e-58	-0.539251	0.46	0.663	6.9891e-62
0	Dpp6	9.24972e-156	-0.538911	0.833	0.967	4.62486e-159
0	Ebf1	5.74208e-39	-0.537386	0.505	0.656	2.87104e-42	Ebf1
3	Slc35f3	2.47276e-29	-0.5371	0.248	0.635	1.23638e-32
2	Klhl1	0.149714	-0.536996	0.484	0.54	7.4857e-05
3	Crim1	0.43666	-0.535558	0.478	0.42	0.00021833
3	Thrb	0.497412	-0.535508	0.567	0.744	0.000248706
5	Chsy3	3.3057e-07	-0.535207	0.74	0.475	1.65285e-10
2	Meis2	6.68552e-28	-0.534765	0.435	0.662	3.34276e-31
0	Gpr176	2.93403e-45	-0.534739	0.663	0.604	1.46702e-48
0	Cpq	1.06352e-83	-0.534687	0.483	0.602	5.3176e-87
0	Olfm3	4.18243e-215	-0.534605	0.314	0.698	2.09122e-218
1	Calb1	7.85795e-18	-0.534575	0.58	0.465	3.92898e-21
0	Ldb2	3.11919e-76	-0.534477	0.656	0.685	1.5596e-79
2	Lypd1	1.54502e-73	-0.534425	0.251	0.701	7.72512e-77
0	Ryr2	3.77501e-281	-0.534304	0.207	0.766	1.8875e-284
3	Mt2	0.000378677	-0.53411	0.726	0.807	1.89339e-07
2	Prox1	1.89167e-40	-0.534107	0.49	0.696	9.45837e-44
1	Pdyn	2.04291e-215	-0.533295	0.423	0.805	1.02145e-218
2	Syt7	0.000575953	-0.533257	0.568	0.595	2.87976e-07
2	Enpp2	0.00645194	-0.532574	0.51	0.404	3.22597e-06
1	Pard3b	1	-0.532178	0.453	0.392	0.000813906
0	Susd1	1.00114e-48	-0.531841	0.41	0.55	5.00571e-52
5	Sv2c	7.16661e-10	-0.531301	0.29	0.573	3.58331e-13
4	Esr1	7.28302e-20	-0.530927	0.394	0.764	3.64151e-23
0	Tmem132d	1.52589e-257	-0.529832	0.186	0.606	7.62945e-261
2	Calb1	0.0617793	-0.529743	0.378	0.505	3.08896e-05
4	Pdyn	5.52776e-48	-0.529357	0.346	0.725	2.76388e-51
2	Nefm	1	-0.528814	0.294	0.435	0.000944992
3	Pcsk1	1.48728e-17	-0.528419	0.303	0.595	7.43639e-21
4	Vip	0.0536362	-0.528362	0.532	0.365	2.68181e-05	Vip
5	Rgs6	1	-0.528128	0.574	0.43	0.00202101
3	Vip	0.00563686	-0.527098	0.427	0.37	2.81843e-06	Vip
2	Utrn	0.253603	-0.526568	0.401	0.483	0.000126801
5	Glra3	1.93218e-05	-0.52571	0.68	0.393	9.66091e-09
4	Scg2	0.262125	-0.52532	0.831	0.649	0.000131063
3	Arpp21	1	-0.52521	0.583	0.548	0.00307357
4	Pde10a	1.28708e-06	-0.524513	0.857	0.721	6.4354e-10
2	Btbd11	0.300128	-0.524453	0.331	0.43	0.000150064
2	Htr2c	0.838897	-0.524274	0.579	0.702	0.000419449	Htr2c
5	Sema6a	1	-0.523631	0.609	0.467	0.00103683
2	Cbln2	4.31869e-81	-0.523169	0.184	0.727	2.15935e-84
1	Stxbp6	3.54407e-19	-0.522532	0.682	0.601	1.77204e-22
0	Fam13a	2.85115e-160	-0.522282	0.488	0.694	1.42557e-163
2	Pigk	6.16448e-05	-0.520929	0.401	0.566	3.08224e-08
4	Lypd1	5.31534e-39	-0.519835	0.268	0.688	2.65767e-42
5	Adcyap1	0.00101113	-0.518395	0.763	0.492	5.05567e-07
3	Cnksr2	0.0173772	-0.517334	0.554	0.434	8.6886e-06
4	Isl1	1	-0.517129	0.619	0.529	0.00359774
0	Grin2a	1.5514e-183	-0.517043	0.277	0.681	7.75701e-187
5	Tcf7l2	2.74031e-15	-0.51693	0.834	0.59	1.37015e-18
0	Fhit	5.30553e-96	-0.516482	0.453	0.62	2.65277e-99
0	Clvs1	9.47086e-228	-0.515811	0.426	0.752	4.73543e-231
2	Parm1	1.7634e-16	-0.515699	0.487	0.798	8.81699e-20
0	Fmn1	2.60735e-77	-0.515663	0.43	0.612	1.30368e-80
0	Kctd8	4.71751e-118	-0.514498	0.417	0.634	2.35875e-121
4	Prr5l	1.52857e-15	-0.513731	0.411	0.626	7.64287e-19
1	Lypd1	5.02867e-66	-0.512691	0.554	0.706	2.51433e-69
1	Ptch1	1.60051e-23	-0.512037	0.42	0.659	8.00255e-27
0	Foxp2	1.11457e-20	-0.511119	0.619	0.557	5.57286e-24
0	Sox5os4	3.82547e-16	-0.511073	0.428	0.508	1.91274e-19
3	Adcyap1	0.26314	-0.510865	0.344	0.514	0.00013157
1	Bcl11a	1.32508e-06	-0.510752	0.451	0.553	6.62538e-10
3	Zic1	6.62617e-18	-0.509137	0.608	0.69	3.31308e-21
5	Crtac1	1.80345e-16	-0.508221	0.385	0.646	9.01725e-20
3	Unc13c	0.00058095	-0.508135	0.369	0.572	2.90475e-07
0	Enox2	1.7331e-37	-0.507842	0.508	0.562	8.66551e-41
5	Ndrg2	0.00415449	-0.507088	0.757	0.574	2.07724e-06
3	Prr5l	3.66541e-24	-0.506681	0.373	0.634	1.8327e-27
5	Apod	0.106163	-0.506574	0.544	0.447	5.30813e-05
5	Sdk2	1.69523e-24	-0.506562	0.249	0.68	8.47614e-28
0	Gzmk	1.22536e-274	-0.506349	0.172	0.613	6.12682e-278
1	Prr5l	2.56957e-11	-0.506213	0.713	0.581	1.28478e-14
1	Selenop	2.91534e-33	-0.505879	0.579	0.725	1.45767e-36
4	Nefm	1	-0.504841	0.247	0.434	0.00846719
0	Pcdh11x	1	-0.504692	0.741	0.608	0.000663315
2	Kcnj3	1	-0.504529	0.738	0.649	0.0068302
5	Dach1	0.0203306	-0.504295	0.391	0.579	1.01653e-05
4	Pde1c	9.34965e-12	-0.503678	0.19	0.495	4.67482e-15
0	Pld5	5.26281e-253	-0.502467	0.237	0.673	2.6314e-256
5	Trh	1.28348e-16	-0.502341	0.728	0.507	6.41741e-20
2	Pde1a	1	-0.501671	0.591	0.472	0.00539894
2	Olfm2	2.4964e-05	-0.500689	0.429	0.556	1.2482e-08
3	Kcnmb2	0.00732513	-0.50053	0.541	0.727	3.66256e-06
2	Zdbf2	0.0304206	-0.499856	0.507	0.691	1.52103e-05
4	St18	5.90845e-16	-0.498468	0.351	0.628	2.95423e-19
5	Ddc	0.00556402	-0.496443	0.29	0.511	2.78201e-06
5	Zic1	1.41744e-27	-0.496333	0.361	0.697	7.0872e-31
0	Esr1	1	-0.496082	0.849	0.638	0.00129556
3	Spock1	0.159645	-0.496019	0.637	0.796	7.98227e-05
3	Nrn1	0.334369	-0.495774	0.675	0.504	0.000167184
5	Khdrbs3	5.54875e-10	-0.495485	0.278	0.587	2.77437e-13
2	Gabrg1	4.85863e-16	-0.493504	0.559	0.788	2.42931e-19
0	Slit3	1.21567e-113	-0.493366	0.331	0.609	6.07835e-117
2	Slc35f1	0.389738	-0.492623	0.692	0.523	0.000194869
4	Chst11	0.00051116	-0.492573	0.359	0.531	2.5558e-07
5	Slc1a2	1.27332e-08	-0.492312	0.781	0.481	6.36661e-12
5	Greb1l	1	-0.492063	0.391	0.464	0.00777238
0	Gm45194	3.44017e-08	-0.491976	0.516	0.513	1.72008e-11
3	Sv2b	4.47069e-32	-0.49104	0.385	0.718	2.23534e-35
4	Prox1	2.52699e-26	-0.490822	0.472	0.691	1.2635e-29
3	Slc1a3	1	-0.490325	0.627	0.681	0.00302766
3	Cdh9	0.00649876	-0.490186	0.373	0.303	3.24938e-06
1	Nefm	2.50931e-12	-0.490185	0.485	0.403	1.25466e-15
5	Igfbp5	0.0624805	-0.490163	0.669	0.435	3.12403e-05
4	Kctd8	1	-0.488242	0.394	0.532	0.00118679
3	Cbln2	7.71151e-18	-0.487793	0.576	0.693	3.85575e-21
4	Ptch1	1	-0.487405	0.45	0.605	0.000530539
0	Kcnk2	2.16822e-81	-0.487309	0.422	0.567	1.08411e-84
4	Fgf1	0.0118139	-0.487053	0.238	0.494	5.90696e-06
1	Nfia	1.15731e-13	-0.486278	0.58	0.724	5.78656e-17
0	Mpped2	8.28195e-178	-0.486091	0.233	0.622	4.14098e-181
0	Kcnj6	1.65975e-126	-0.485956	0.4	0.653	8.29877e-130
0	Gm11508	1.40919e-24	-0.485376	0.885	0.67	7.04593e-28
3	Slc1a2	5.17127e-06	-0.485142	0.65	0.481	2.58564e-09
2	Cnr1	1	-0.484103	0.34	0.454	0.00108681
3	Agt	0.00356277	-0.483932	0.439	0.565	1.78139e-06
5	Epha3	5.63354e-12	-0.483803	0.148	0.51	2.81677e-15
4	Zfp385b	1	-0.482075	0.381	0.538	0.00365778
0	4933406I18Rik	3.49978e-109	-0.481506	0.412	0.633	1.74989e-112
3	Gda	1	-0.480934	0.417	0.378	0.000872708
0	Rasgrf2	2.93224e-292	-0.479913	0.245	0.757	1.46612e-293
3	Cldn11	2.75044e-37	-0.479614	0.268	0.636	1.37522e-40
4	Selenop	1.75558e-15	-0.478735	0.502	0.697	8.77792e-19
0	Map3k5	4.56826e-57	-0.478456	0.465	0.571	2.28413e-60
5	Hlf	8.80086e-17	-0.477262	0.71	0.304	4.40043e-20
4	Pou2f2	9.67509e-10	-0.4764	0.359	0.665	4.83754e-13
0	9330185C12Rik	2.55982e-155	-0.474459	0.361	0.682	1.27991e-158
5	Cbln2	1	-0.473935	0.728	0.683	0.00460289
0	2700054A10Rik	3.68928e-23	-0.47385	0.58	0.545	1.84464e-26
1	Ghrh	2.21891e-38	-0.472739	0.354	0.577	1.10945e-41
0	Gm11099	3.12768e-57	-0.472209	0.297	0.525	1.56384e-60
1	Nxph1	0.0680419	-0.472138	0.696	0.668	3.4021e-05
2	Glra3	6.23305e-06	-0.472128	0.524	0.394	3.11653e-09
3	Tac2	0.00756098	-0.470966	0.121	0.394	3.78049e-06
0	Dapk1	6.95303e-103	-0.470922	0.598	0.684	3.47652e-106
0	Nxph1	3.60416e-32	-0.470659	0.649	0.703	1.80208e-35
4	9630014M24Rik	0.0026285	-0.470253	0.541	0.722	1.31425e-06
5	Trpc4	8.55924e-14	-0.468862	0.207	0.621	4.27962e-17
0	Arid5b	1.07129e-99	-0.468751	0.719	0.734	5.35643e-103
3	Brinp3	0.950682	-0.468123	0.787	0.604	0.000475341
5	Man1a	7.61382e-06	-0.467989	0.722	0.438	3.80691e-09
0	Btbd11	2.40572e-242	-0.46779	0.201	0.65	1.20286e-245
2	Deptor	3.24254e-20	-0.466812	0.251	0.52	1.62127e-23
3	Igfbp5	1	-0.466677	0.487	0.44	0.00827296
0	Tmeff2	1.06836e-200	-0.466345	0.397	0.8	5.34182e-204
2	Spag16	5.77614e-36	-0.465936	0.259	0.593	2.88807e-39
5	Slc18a2	5.01449e-11	-0.464793	0.29	0.519	2.50725e-14
2	Avp	7.66461e-17	-0.464278	0.879	0.871	3.83231e-20	Avp
2	Cldn11	1.01302e-16	-0.463876	0.47	0.622	5.0651e-20
4	Gm11418	0.058953	-0.463157	0.368	0.468	2.94765e-05
0	Il1rap	7.86159e-150	-0.462521	0.234	0.572	3.9308e-153
5	Cdkl5	1	-0.462094	0.343	0.407	0.00203737
0	Trpc4	3.25535e-39	-0.461338	0.648	0.563	1.62768e-42
3	Apod	2.39545e-05	-0.460997	0.576	0.441	1.19772e-08
2	Sfta3-ps	1.64199e-52	-0.460877	0.36	0.687	8.20997e-56
0	Dlc1	2.87666e-155	-0.459724	0.371	0.649	1.43833e-158
3	Sorcs2	3.34659e-06	-0.458991	0.392	0.578	1.67329e-09
2	Crtac1	1.81723e-16	-0.458593	0.496	0.648	9.08615e-20
3	Adcy2	0.144954	-0.458576	0.631	0.556	7.24771e-05
5	Nfib	9.9593e-18	-0.458533	0.775	0.454	4.97965e-21
1	Fign	0.0128377	-0.457908	0.597	0.599	6.41887e-06
1	Sgcd	0.0580808	-0.457365	0.5	0.651	2.90404e-05
2	Aff2	6.50683e-06	-0.456722	0.723	0.531	3.25342e-09
0	Dgkh	1.60748e-177	-0.456622	0.409	0.694	8.03739e-181
4	Sdk2	8.78634e-27	-0.456395	0.286	0.684	4.39317e-30
5	Sgk1	4.04434e-06	-0.456359	0.314	0.556	2.02217e-09
5	Adarb1	1	-0.455016	0.58	0.717	0.000876118
2	Caln1	1	-0.453845	0.516	0.443	0.00079319
2	Cbln4	3.586e-35	-0.45364	0.164	0.603	1.793e-38
5	Cldn11	2.57929e-10	-0.453323	0.485	0.615	1.28965e-13
4	Bmper	3.16612e-15	-0.453034	0.303	0.56	1.58306e-18
2	Ano4	1.13712e-21	-0.452335	0.752	0.382	5.68561e-25
0	Fgf13	5.03926e-128	-0.452071	0.614	0.775	2.51963e-131
3	Pitpnc1	2.0584e-05	-0.450305	0.717	0.63	1.0292e-08
2	Luzp1	3.2231e-29	-0.450188	0.28	0.641	1.61155e-32
0	Shisa9	3.29208e-205	-0.448736	0.298	0.711	1.64604e-208
5	Htr7	7.18114e-30	-0.448401	0.089	0.611	3.59057e-33
4	Ankfn1	1	-0.448075	0.416	0.548	0.00238653
4	Unc13b	1	-0.448064	0.459	0.553	0.0095204
0	Rmst	1.05941e-99	-0.448057	0.691	0.808	5.29707e-103
5	Pard3b	1.22632e-07	-0.447773	0.657	0.399	6.13159e-11
2	Rnf128	3.17705e-08	-0.447697	0.481	0.61	1.58852e-11
4	Rasgrp1	0.000801594	-0.447275	0.316	0.545	4.00797e-07
5	Ano6	2.30571e-07	-0.446477	0.254	0.469	1.15285e-10
5	Pnoc	0.000845218	-0.446412	0.414	0.559	4.22609e-07
0	Robo2	4.6011e-120	-0.445975	0.484	0.698	2.30055e-123
1	Car2	1.41825e-13	-0.445864	0.52	0.433	7.09125e-17
2	Lepr	4.17021e-53	-0.44565	0.156	0.572	2.0851e-56
5	Efcab1	3.51277e-07	-0.445081	0.45	0.75	1.75639e-10
2	Gatm	0.00177359	-0.444537	0.3	0.449	8.86793e-07
4	Hexb	2.44267e-15	-0.443977	0.437	0.702	1.22134e-18
4	Calb1	0.00278838	-0.443176	0.589	0.49	1.39419e-06
1	Cdh20	1.17026e-62	-0.443137	0.549	0.765	5.85129e-66
5	Esr1	4.29166e-07	-0.44295	0.444	0.757	2.14583e-10
0	Mamld1	6.7202e-213	-0.442224	0.19	0.613	3.3601e-216
2	Car2	1.14545e-14	-0.442083	0.631	0.441	5.72723e-18
3	Adarb1	9.54572e-06	-0.440113	0.545	0.725	4.77286e-09
2	Nrn1	8.60896e-14	-0.439589	0.712	0.5	4.30448e-17
0	Atrnl1	4.68174e-157	-0.439298	0.378	0.688	2.34087e-160
2	Mbp	8.86188e-11	-0.438776	0.793	0.633	4.43094e-14
4	Gm11417	1.60928e-10	-0.438318	0.429	0.778	8.0464e-14
0	Mctp1	9.78551e-118	-0.438102	0.462	0.667	4.89275e-121
5	Lypd1	1.17503e-09	-0.438097	0.55	0.671	5.87514e-13
5	Sfta3-ps	2.56815e-07	-0.43704	0.781	0.657	1.28407e-10
4	Oxr1	1	-0.436771	0.81	0.749	0.00219913
0	Kcnq3	9.28971e-184	-0.436303	0.449	0.788	4.64485e-187
2	Pnoc	0.00816089	-0.436268	0.556	0.553	4.08045e-06
0	Rnf150	6.29805e-157	-0.436162	0.263	0.619	3.14903e-160
4	Epha4	0.161617	-0.436134	0.498	0.438	8.08085e-05
0	Fam189a1	5.50102e-71	-0.43577	0.566	0.64	2.75051e-74
0	Slit2	6.96765e-147	-0.435443	0.328	0.634	3.48382e-150
1	mt-Atp8	1	-0.435414	0.78	0.819	0.0054164
1	Trpm3	1	-0.435207	0.663	0.765	0.00832907
1	Gja1	1.1795e-06	-0.434985	0.723	0.543	5.89752e-10
0	Sulf1	1.17317e-125	-0.434856	0.238	0.553	5.86584e-129
0	Chsy3	1.19437e-172	-0.433701	0.328	0.645	5.97185e-176
2	Tmtc2	1	-0.432413	0.556	0.668	0.000784859
3	Bcl11b	2.00314e-27	-0.432177	0.497	0.657	1.00157e-30
3	Gpc3	1.66141e-08	-0.431652	0.42	0.692	8.30704e-12
5	Crim1	5.95392e-10	-0.431615	0.734	0.412	2.97696e-13
5	Vwc2l	0.276188	-0.431489	0.675	0.742	0.000138094
0	Ptprj	2.6642e-242	-0.431464	0.271	0.687	1.3321e-245
2	Dach1	7.09289e-07	-0.430724	0.409	0.585	3.54644e-10
2	Selenop	2.21027e-13	-0.430473	0.55	0.699	1.10514e-16
5	Zim1	0.189075	-0.430095	0.456	0.6	9.45374e-05
4	Adarb1	1	-0.429682	0.515	0.723	0.000503771
2	Tac2	6.7117e-15	-0.428761	0.669	0.351	3.35585e-18
3	Man1a	4.97493e-13	-0.428656	0.624	0.436	2.48747e-16
4	Mal	3.29209e-18	-0.428521	0.723	0.487	1.64604e-21
0	Kif26b	3.02465e-180	-0.428482	0.397	0.654	1.51232e-183
5	Rab3b	0.0261286	-0.427974	0.533	0.679	1.30643e-05
3	Kcnc2	0.397208	-0.427893	0.697	0.57	0.000198604
5	Vwa5b1	5.57465e-07	-0.42788	0.219	0.521	2.78733e-10
0	Nhs	2.27182e-124	-0.427525	0.482	0.697	1.13591e-127
1	Id4	9.4517e-22	-0.427437	0.543	0.395	4.72585e-25
1	9330185C12Rik	1.36558e-74	-0.427427	0.725	0.448	6.82788e-78
0	Dscaml1	1.07154e-35	-0.427424	0.562	0.559	5.3577e-39
0	Cntn3	1.11301e-140	-0.427418	0.353	0.627	5.56507e-144
0	Rasgef1b	1.20033e-198	-0.426928	0.314	0.659	6.00166e-202
1	Sim1	4.33757e-115	-0.426864	0.694	0.285	2.16878e-118
0	Adcy8	8.4655e-62	-0.426599	0.349	0.496	4.23275e-65
0	Sh3rf3	5.42839e-53	-0.426413	0.559	0.568	2.71419e-56
0	Efcab1	3.39342e-32	-0.426315	0.811	0.665	1.69671e-35
0	Greb1l	2.32319e-113	-0.425537	0.333	0.592	1.16159e-116
2	Garnl3	0.867909	-0.425261	0.718	0.592	0.000433954
2	Mobp	5.66711e-21	-0.424802	0.755	0.565	2.83356e-24
2	Slc9a9	1.85211e-08	-0.424333	0.406	0.561	9.26056e-12
2	Gja1	0.000344294	-0.423377	0.594	0.59	1.72147e-07
5	St18	1	-0.423003	0.757	0.608	0.00310276
0	Plekha5	4.30491e-120	-0.422607	0.7	0.757	2.15246e-123
1	Slc6a11	1.7231e-27	-0.422587	0.525	0.403	8.61548e-31
1	F3	2.03208e-77	-0.422168	0.474	0.714	1.01604e-80
5	Satb1	0.000287594	-0.422004	0.148	0.419	1.43797e-07
5	Sorcs2	1.5047e-05	-0.421911	0.272	0.576	7.52352e-09
2	Glra2	1.12977e-21	-0.421662	0.205	0.563	5.64885e-25
0	Syt10	1.82011e-47	-0.421656	0.274	0.437	9.10056e-51
2	Plppr1	1	-0.420632	0.597	0.519	0.00965142
2	Sv2c	1.90742e-09	-0.420301	0.781	0.544	9.53709e-13
1	Penk	6.13077e-61	-0.419617	0.646	0.403	3.06539e-64
2	Ghrh	0.000212379	-0.419597	0.403	0.529	1.0619e-07
3	Gm40841	9.52435e-05	-0.418568	0.427	0.356	4.76218e-08
1	Thsd7b	2.19225e-10	-0.418102	0.563	0.503	1.09613e-13
1	Ephb1	1	-0.417328	0.481	0.54	0.00746559
3	Ubash3b	1.86463e-18	-0.417306	0.516	0.734	9.32315e-22
5	Ano4	0.00199705	-0.417081	0.568	0.404	9.98524e-07
5	Plppr1	0.0722654	-0.416727	0.391	0.531	3.61327e-05
2	Ddah1	0.00114579	-0.416431	0.478	0.554	5.72894e-07
0	Reps2	7.47818e-142	-0.416044	0.483	0.694	3.73909e-145
3	Ccdc136	1	-0.41579	0.341	0.472	0.000558749
0	Tafa2	5.26766e-27	-0.41564	0.638	0.637	2.63383e-30
0	Plxna2	3.08085e-293	-0.415563	0.131	0.609	1.54043e-293
0	Utrn	1.12479e-64	-0.415124	0.406	0.549	5.62394e-68
0	Tbx3os1	8.80665e-39	-0.414604	0.366	0.548	4.40332e-42
5	Oprm1	1	-0.414296	0.598	0.487	0.00406983	Oprm1
4	Sv2c	3.88983e-11	-0.413378	0.268	0.578	1.94492e-14
1	Epha4	0.000951205	-0.412905	0.45	0.438	4.75602e-07
0	A630012P03Rik	4.05155e-70	-0.412888	0.494	0.595	2.02577e-73
4	Gm45194	0.199313	-0.412449	0.407	0.52	9.96566e-05
2	Npsr1	5.18528e-63	-0.411565	0.202	0.651	2.59264e-66
0	Gm48003	3.14037e-198	-0.410907	0.366	0.698	1.57019e-201
0	Shank2	5.13405e-76	-0.410729	0.674	0.662	2.56702e-79
3	Fign	0.0529865	-0.410182	0.688	0.592	2.64933e-05
4	Gm3764	2.96692e-22	-0.410122	0.19	0.583	1.48346e-25
0	2003-03-01	4.9479e-141	-0.409826	0.163	0.563	2.47395e-144
1	Enpp2	9.56958e-11	-0.409726	0.459	0.396	4.78479e-14
0	Gm42439	1.12193e-100	-0.408905	0.336	0.591	5.60965e-104
3	Slc6a11	2.58954e-08	-0.407438	0.567	0.425	1.29477e-11
4	Enpp2	0.0565044	-0.406596	0.45	0.411	2.82522e-05
4	Ghrh	0.000256932	-0.405562	0.316	0.53	1.28466e-07
4	Trhde	1.26528e-05	-0.405278	0.32	0.551	6.32639e-09
5	Lepr	3.51596e-22	-0.405118	0.207	0.553	1.75798e-25
2	Neat1	3.33768e-20	-0.404449	0.259	0.506	1.66884e-23
3	Rasgrp1	0.00145426	-0.40336	0.344	0.547	7.27132e-07
0	Asb4	1.32797e-56	-0.402356	0.631	0.66	6.63983e-60
5	Nts	1.96929e-06	-0.401694	0.26	0.504	9.84646e-10
3	Frmpd3	0.00372443	-0.401587	0.382	0.541	1.86221e-06
3	St8sia4	1.39664e-17	-0.401183	0.312	0.639	6.98319e-21
3	Luzp2	1.39819e-06	-0.400917	0.634	0.455	6.99097e-10
5	Dlk1	1	-0.400631	0.669	0.56	0.000969341
5	Car2	2.98015e-16	-0.399894	0.704	0.446	1.49008e-19
3	Cnr1	0.307844	-0.399514	0.29	0.456	0.000153922
0	Pbx3	7.03452e-72	-0.39938	0.376	0.552	3.51726e-75
0	Arhgap24	6.37821e-214	-0.399246	0.215	0.66	3.1891e-217
4	Kcnmb2	2.88043e-24	-0.399124	0.312	0.736	1.44021e-27
5	Reln	0.987941	-0.398506	0.32	0.482	0.00049397
0	Vwa5b1	8.52493e-45	-0.398309	0.487	0.533	4.26246e-48
3	Selenop	0.0347982	-0.398091	0.58	0.696	1.73991e-05
3	Adarb2	4.03746e-13	-0.397215	0.672	0.466	2.01873e-16
5	Syt10	3.16138e-09	-0.396794	0.74	0.34	1.58069e-12
0	Adamts6	3.28153e-123	-0.396402	0.221	0.542	1.64077e-126
3	Cdh20	0.00191482	-0.394758	0.646	0.713	9.57412e-07
0	Slc35f1	3.72627e-213	-0.394397	0.326	0.752	1.86313e-216
1	Tafa2	3.7722e-06	-0.394065	0.511	0.682	1.8861e-09
2	Tbc1d4	5.85368e-16	-0.393711	0.501	0.576	2.92684e-19
0	Fbxl7	1	-0.393402	0.774	0.497	0.00227763
2	Zfp385b	1	-0.393357	0.464	0.535	0.000566878
4	Sox5os4	0.000213882	-0.392223	0.68	0.456	1.06941e-07
2	Myrip	2.57928e-32	-0.391995	0.265	0.62	1.28964e-35
2	Pcsk5	1	-0.391986	0.432	0.331	0.00288816
1	Cdh13	4.04633e-46	-0.39181	0.688	0.42	2.02317e-49
5	Calcr	0.979111	-0.39167	0.29	0.45	0.000489555
4	Gja1	4.64587e-10	-0.391458	0.364	0.602	2.32294e-13
0	Dlk1	2.0082e-81	-0.390997	0.492	0.637	1.0041e-84
5	Gabra5	1.83889e-05	-0.39056	0.485	0.295	9.19444e-09
0	Sema6a	1.14155e-195	-0.389955	0.29	0.659	5.70777e-199
4	Tspan2	0.0105873	-0.389864	0.338	0.506	5.29366e-06
2	B230334C09Rik	1.1268e-17	-0.389189	0.259	0.521	5.63399e-21
3	Hdac9	2.31369e-08	-0.388969	0.755	0.535	1.15684e-11
0	4921534H16Rik	1.96044e-85	-0.387454	0.276	0.547	9.80219e-89
1	Apod	5.80384e-108	-0.387322	0.68	0.37	2.90192e-111
5	Plxna2	0.000234253	-0.387239	0.574	0.359	1.17126e-07
0	Gm26691	3.37157e-59	-0.386933	0.55	0.608	1.68578e-62
0	Frmpd3	1.82439e-77	-0.386492	0.467	0.595	9.12196e-81
5	Wipf3	1.23598e-37	-0.386279	0.077	0.684	6.17988e-41
2	Rnf150	3.39212e-08	-0.386202	0.32	0.449	1.69606e-11
0	Vipr2	1.08543e-72	-0.385974	0.821	0.45	5.42715e-76
5	Kcnt2	1	-0.385908	0.497	0.704	0.0016179
5	Prr5l	8.59454e-27	-0.385341	0.811	0.608	4.29727e-30
5	Kcnip3	1.28667e-20	-0.38534	0.142	0.596	6.43337e-24
5	Bmper	5.17529e-09	-0.385002	0.278	0.557	2.58765e-12
1	Ednrb	4.04136e-24	-0.383948	0.597	0.636	2.02068e-27
5	Arhgap36	2.00923e-08	-0.383667	0.059	0.425	1.00461e-11
2	Camk4	1.53199e-13	-0.383269	0.689	0.388	7.65997e-17
4	Hdac9	4.2617e-08	-0.383024	0.805	0.536	2.13085e-11
1	Slc18a2	2.63857e-16	-0.382853	0.372	0.559	1.31929e-19
3	Dkk3	2.32599e-29	-0.382634	0.379	0.712	1.163e-32
2	Snca	1.24734e-05	-0.382482	0.651	0.46	6.23669e-09
3	Lypd1	3.34934e-14	-0.382158	0.478	0.68	1.67467e-17
4	Olfm3	1	-0.382008	0.567	0.5	0.00596387
5	Sfmbt2	1.82113e-15	-0.381546	0.083	0.432	9.10565e-19
4	Armh4	0.0042268	-0.381476	0.545	0.652	2.1134e-06
3	Col11a1	1.289e-13	-0.380799	0.054	0.407	6.445e-17
2	St18	2.0486e-14	-0.380798	0.813	0.597	1.0243e-17
5	Me3	0.000413866	-0.380656	0.698	0.481	2.06933e-07
2	Sez6l	1.87685e-06	-0.380556	0.703	0.502	9.38423e-10
0	Lrfn2	1.62493e-66	-0.380349	0.592	0.62	8.12463e-70
0	Gpr137c	6.51374e-190	-0.380111	0.329	0.681	3.25687e-193
2	Il33	2.23526e-42	-0.379744	0.481	0.699	1.11763e-45
5	Zbtb16	1.38606e-27	-0.379601	0.053	0.488	6.93028e-31
3	Cdh11	1.73755e-07	-0.379581	0.637	0.483	8.68775e-11
5	Cntn5	1	-0.379204	0.763	0.616	0.00142249
3	Mgat4c	0.0123965	-0.378834	0.857	0.696	6.19825e-06
5	Chodl	3.40686e-50	-0.378717	0.207	0.758	1.70343e-53
2	Frmd4b	3.61955e-13	-0.378521	0.813	0.589	1.80977e-16
1	Dkk3	3.10122e-89	-0.378218	0.449	0.774	1.55061e-92
5	Snca	0.0191976	-0.377987	0.604	0.47	9.5988e-06
5	Zfp521	0.0238298	-0.377399	0.308	0.506	1.19149e-05
1	Gad2	9.77407e-21	-0.377269	0.655	0.524	4.88703e-24
0	Maml2	1.94972e-36	-0.377248	0.714	0.644	9.74858e-40
5	Bcan	1	-0.376953	0.308	0.474	0.00432876
0	Angpt1	1.01303e-67	-0.376552	0.441	0.574	5.06513e-71
4	Mlc1	4.50296e-29	-0.376485	0.29	0.645	2.25148e-32
3	Rnf128	6.85853e-12	-0.375543	0.347	0.619	3.42927e-15
2	Prex2	1.05371e-48	-0.375323	0.271	0.691	5.26855e-52
0	Csgalnact1	3.99389e-72	-0.375157	0.316	0.497	1.99694e-75
0	Isl1	2.95094e-99	-0.374488	0.435	0.634	1.47547e-102
5	Sorcs1	2.06892e-05	-0.374487	0.746	0.528	1.03446e-08
5	Rftn1	0.0115205	-0.373983	0.432	0.615	5.76023e-06
0	Dgkg	2.49647e-28	-0.373253	0.673	0.589	1.24824e-31
3	Car2	0.00419306	-0.373037	0.602	0.445	2.09653e-06
0	C2cd2	1.15186e-261	-0.372705	0.169	0.645	5.7593e-265
3	Epha7	9.53896e-05	-0.372312	0.554	0.436	4.76948e-08
2	Sim1	5.92065e-86	-0.37226	0.029	0.421	2.96033e-89
0	Epha5	1.1816e-125	-0.371641	0.522	0.794	5.90799e-129
4	Pdzd2	3.65491e-08	-0.371421	0.134	0.415	1.82745e-11
2	Pcsk1	2.42585e-10	-0.371024	0.395	0.59	1.21293e-13
1	Lhfp	3.48472e-25	-0.371003	0.485	0.632	1.74236e-28
2	Pard3b	2.71412e-05	-0.370933	0.343	0.414	1.35706e-08
3	Chsy3	0.963224	-0.370684	0.529	0.481	0.000481612
0	Slc35f4	1.10091e-128	-0.370322	0.357	0.612	5.50457e-132
5	Myo16	9.30006e-10	-0.370233	0.213	0.441	4.65003e-13
2	Tcerg1l	2.51675e-48	-0.369667	0.159	0.641	1.25837e-51
2	Wscd2	0.000384698	-0.369455	0.669	0.659	1.92349e-07
0	Synpr	6.97418e-118	-0.369303	0.39	0.623	3.48709e-121
5	Kcnk10	3.14726e-09	-0.36906	0.254	0.515	1.57363e-12
1	Neat1	2.07725e-10	-0.368864	0.532	0.472	1.03862e-13
0	Kcnt2	3.63722e-37	-0.368032	0.714	0.678	1.81861e-40
5	Kcnq5	0.00214135	-0.367782	0.781	0.584	1.07067e-06
0	Trpc6	4.79676e-91	-0.367665	0.455	0.599	2.39838e-94
2	Htr1f	4.45346e-12	-0.367505	0.222	0.322	2.22673e-15
4	Crtac1	4.54584e-11	-0.367405	0.342	0.653	2.27292e-14
0	Galnt14	4.01402e-197	-0.367283	0.134	0.536	2.00701e-200
0	Sec24d	7.37293e-81	-0.367036	0.262	0.526	3.68646e-84
4	Sim1	0.00593122	-0.365999	0.173	0.403	2.96561e-06
1	Gatm	0.000639146	-0.365227	0.466	0.428	3.19573e-07
4	Mt2	1	-0.365179	0.823	0.801	0.00932208
2	Sema3a	3.25977e-21	-0.364338	0.268	0.489	1.62989e-24
0	Samd5	4.00965e-140	-0.364232	0.407	0.655	2.00482e-143
0	Airn	3.17092e-86	-0.363881	0.267	0.564	1.58546e-89
5	Cdh7	2.78443e-19	-0.363674	0.249	0.632	1.39222e-22
3	Map3k5	0.342257	-0.363637	0.401	0.526	0.000171129
0	Kcnh1	6.32349e-89	-0.363585	0.335	0.551	3.16174e-92
0	Nwd2	1.36232e-60	-0.36297	0.335	0.535	6.81162e-64
0	Gm13481	2.65493e-97	-0.362768	0.41	0.621	1.32747e-100
5	Gabra1	0.00388658	-0.362352	0.751	0.604	1.94329e-06
4	Prune2	0.000460181	-0.362088	0.723	0.592	2.30091e-07
3	Ptch1	0.779111	-0.361996	0.446	0.608	0.000389556
0	Tgfbr3	3.75804e-40	-0.361739	0.801	0.671	1.87902e-43
5	6330411D24Rik	1	-0.361554	0.361	0.511	0.00157177
5	Lmo3	2.90619e-05	-0.361273	0.396	0.624	1.45309e-08
0	Dnah9	2.65749e-137	-0.360835	0.254	0.508	1.32874e-140
2	Fbxl7	1.00959e-22	-0.360363	0.256	0.669	5.04793e-26
0	4930590L20Rik	2.61297e-14	-0.360165	0.685	0.55	1.30648e-17
0	Rxfp1	1	-0.360072	0.796	0.694	0.00880263
5	Sox6	2.78113e-07	-0.359737	0.219	0.5	1.39056e-10
5	Igsf21	2.76004e-34	-0.359718	0.077	0.634	1.38002e-37
2	Sema3c	4.00576e-22	-0.359502	0.366	0.599	2.00288e-25
2	Epha10	5.59725e-08	-0.359501	0.311	0.474	2.79863e-11
2	Tox	1	-0.358833	0.427	0.521	0.00116629
5	Tmem132c	1	-0.357864	0.373	0.323	0.00380591
4	Lmo4	1.69254e-13	-0.357609	0.494	0.743	8.46268e-17
0	Sh3rf1	4.27161e-109	-0.357187	0.421	0.603	2.13581e-112
2	Mal	1.60225e-48	-0.355848	0.793	0.474	8.01125e-52
5	Camkv	1	-0.355699	0.456	0.413	0.00446704
4	Csgalnact1	1	-0.35549	0.29	0.412	0.00267186
5	Sox5os4	4.80012e-07	-0.355346	0.704	0.459	2.40006e-10
0	4930598N05Rik	2.24006e-89	-0.354859	0.241	0.517	1.12003e-92
2	Oxr1	1	-0.354708	0.816	0.747	0.00955833
2	Gm40841	1	-0.354573	0.277	0.368	0.00349948
0	Pou2f2	0.174129	-0.354049	0.748	0.549	8.70643e-05
4	Brinp1	0.255622	-0.353912	0.753	0.601	0.000127811
4	Slc44a5	1	-0.353624	0.368	0.529	0.000923925
0	Calcr	0.000142609	-0.353486	0.432	0.457	7.13043e-08
5	Gpr83	7.94188e-19	-0.353475	0.42	0.656	3.97094e-22
3	Syt10	1	-0.353364	0.207	0.365	0.00089116
5	Wls	0.0248322	-0.352829	0.515	0.635	1.24161e-05
0	Gm5149	4.97121e-19	-0.35261	0.747	0.62	2.4856e-22
5	Ptpn4	1	-0.352359	0.598	0.444	0.00330452
1	Syt7	2.45024e-15	-0.351381	0.644	0.574	1.22512e-18
1	Sphkap	0.730343	-0.351108	0.555	0.56	0.000365171
0	Srgap1	2.74549e-124	-0.351091	0.371	0.636	1.37275e-127
5	Shisal1	0.0344166	-0.350828	0.698	0.429	1.72083e-05
5	Dchs2	1	-0.350809	0.568	0.345	0.00505944
1	Rftn1	1.62775e-11	-0.350589	0.457	0.661	8.13874e-15
1	Alcam	1	-0.350581	0.636	0.612	0.00201232
3	Ndst4	6.39694e-22	-0.350206	0.65	0.419	3.19847e-25
3	9330185C12Rik	1.95815e-13	-0.349734	0.675	0.508	9.79076e-17
5	Deptor	1	-0.349253	0.355	0.505	0.00648
0	Hacd1	3.0902e-178	-0.348479	0.108	0.55	1.5451e-181
3	Mobp	1	-0.348125	0.592	0.578	0.000796799
2	Gabra4	7.06319e-10	-0.347827	0.758	0.549	3.5316e-13
2	Asb4	5.77373e-10	-0.347553	0.767	0.635	2.88686e-13
0	Chst11	1.30465e-86	-0.347403	0.441	0.606	6.52327e-90
5	F3	5.0074e-17	-0.347323	0.32	0.665	2.5037e-20
3	Fstl1	3.4889e-17	-0.34727	0.401	0.62	1.74445e-20
2	Pls3	0.0362157	-0.347167	0.536	0.654	1.81078e-05
1	Cntnap4	2.63235e-12	-0.346781	0.582	0.755	1.31617e-15
0	Ryr3	7.71642e-248	-0.346603	0.197	0.646	3.85821e-251
0	Socs2	2.91336e-18	-0.346372	0.75	0.613	1.45668e-21
4	Rxfp1	8.79379e-18	-0.345934	0.558	0.755	4.3969e-21
2	Slc18a2	4.9326e-21	-0.345666	0.282	0.529	2.4663e-24
0	Npsr1	5.82527e-06	-0.345597	0.659	0.572	2.91263e-09
1	Igf1r	0.0370532	-0.345588	0.527	0.518	1.85266e-05
5	Kazn	0.00585071	-0.345194	0.55	0.418	2.92535e-06
1	Bcan	3.04013e-16	-0.345137	0.543	0.441	1.52006e-19
2	Adcyap1	1.09615e-36	-0.344087	0.764	0.48	5.48077e-40
5	9330185C12Rik	1	-0.344037	0.793	0.509	0.000959077
2	Gm12239	3.04313e-16	-0.343813	0.807	0.534	1.52157e-19
2	Gpr83	2.76407e-41	-0.343786	0.395	0.668	1.38203e-44
0	Sidt1	1.62934e-63	-0.343353	0.389	0.558	8.14669e-67
3	Sema3c	1.50809e-17	-0.343238	0.354	0.598	7.54043e-21
0	Tmem255a	8.97395e-204	-0.342516	0.449	0.762	4.48698e-207
5	Nefm	5.57213e-05	-0.342463	0.574	0.418	2.78607e-08
2	Gm20713	5.48575e-06	-0.342291	0.291	0.419	2.74288e-09
5	Map3k5	1	-0.34182	0.391	0.522	0.000891699
2	Gm1992	4.701e-08	-0.341458	0.386	0.539	2.3505e-11
5	Synpr	0.127604	-0.341242	0.675	0.498	6.38022e-05
3	Pkib	1.63195e-15	-0.341167	0.449	0.663	8.15977e-19
3	Pde10a	3.30713e-05	-0.341097	0.787	0.723	1.65357e-08
3	Sim1	1	-0.341063	0.506	0.382	0.00390871
1	Mag	4.48873e-30	-0.34091	0.625	0.474	2.24437e-33
3	Fam110b	1.61517e-09	-0.340421	0.268	0.503	8.07583e-13
2	Epn2	0.05564	-0.340231	0.378	0.436	2.782e-05
4	Chrm2	5.55215e-08	-0.340102	0.385	0.694	2.77607e-11
3	Chodl	2.38222e-24	-0.339752	0.723	0.738	1.19111e-27
4	Cdh13	9.73283e-08	-0.338631	0.675	0.48	4.86641e-11
0	Gck	1.10821e-06	-0.338425	0.774	0.551	5.54103e-10
5	Lhfp	0.00074474	-0.338409	0.544	0.596	3.7237e-07
0	Arhgap18	4.83435e-138	-0.338247	0.5	0.694	2.41718e-141
1	Adra1b	1.7107e-53	-0.337814	0.555	0.703	8.55352e-57
0	Gm20713	8.31512e-38	-0.337607	0.329	0.492	4.15756e-41
2	Tmem178	7.68076e-91	-0.336477	0.182	0.76	3.84038e-94
4	Syndig1	0.00107656	-0.335933	0.333	0.482	5.38279e-07
1	Armh4	2.94948e-23	-0.335888	0.516	0.692	1.47474e-26
4	Kcnt2	0.0169542	-0.335785	0.688	0.697	8.47712e-06
5	S1pr1	3.14086e-12	-0.335456	0.45	0.624	1.57043e-15
2	Wls	4.67992e-09	-0.335236	0.648	0.629	2.33996e-12
3	Mir124-2hg	1.12378e-08	-0.334793	0.535	0.363	5.6189e-12
0	Gm14582	1.01991e-64	-0.334731	0.418	0.574	5.09956e-68
0	Glra3	4.07708e-265	-0.333905	0.199	0.613	2.03854e-268
1	Ccdc136	1.87909e-06	-0.333837	0.497	0.451	9.39545e-10
2	Penk	0.807273	-0.333544	0.326	0.477	0.000403636
3	Armh4	0.0165105	-0.332863	0.561	0.653	8.25523e-06
2	mt-Atp8	0.0815417	-0.332802	0.839	0.807	4.07708e-05
5	Hcrtr2	3.51815e-05	-0.332577	0.095	0.299	1.75907e-08
2	Pcdh19	1.42525e-10	-0.332576	0.383	0.648	7.12625e-14
0	9530059O14Rik	1.1458e-200	-0.332268	0.303	0.669	5.72902e-204
2	Osbpl10	1.06723e-45	-0.332188	0.268	0.699	5.33613e-49
0	Syndig1	4.66847e-159	-0.331722	0.318	0.635	2.33423e-162
0	Etl4	5.74509e-206	-0.331491	0.298	0.709	2.87255e-209
0	Pgr	9.35228e-186	-0.331343	0.169	0.545	4.67614e-189
5	Slc2a13	2.1407e-08	-0.331141	0.882	0.783	1.07035e-11
0	Gm11817	1.19473e-11	-0.331038	0.728	0.549	5.97364e-15
2	Mef2c	0.000499191	-0.330916	0.403	0.586	2.49595e-07
2	Wwc1	6.25168e-11	-0.33062	0.314	0.501	3.12584e-14
0	Thsd4	1.01677e-09	-0.330482	0.565	0.511	5.08386e-13
2	Kcnj10	5.19667e-16	-0.330367	0.176	0.462	2.59833e-19
3	Gpr37l1	3.60279e-05	-0.329353	0.561	0.415	1.8014e-08
4	Slc17a6	5.31185e-09	-0.329241	0.675	0.562	2.65593e-12
4	S1pr1	2.97204e-11	-0.32885	0.446	0.626	1.48602e-14
2	Gab2	2.65619e-10	-0.328695	0.412	0.687	1.32809e-13
1	Hes5	1.26206e-155	-0.32818	0.501	0.772	6.31032e-159
1	Mlc1	1.38082e-20	-0.328072	0.548	0.654	6.90412e-24
2	Oprk1	4.5807e-48	-0.327925	0.349	0.68	2.29035e-51
2	Mag	1.56397e-17	-0.327751	0.265	0.534	7.81986e-21
5	Tcerg1l	5.58459e-20	-0.327487	0.213	0.62	2.79229e-23
3	Nfia	5.13524e-09	-0.327435	0.42	0.706	2.56762e-12
1	Adcy8	1	-0.32727	0.398	0.43	0.00088755
4	Srrm4	1	-0.327183	0.645	0.62	0.00289603
4	Iqsec3	0.968757	-0.327171	0.398	0.572	0.000484379
3	Hexb	2.22411e-10	-0.326979	0.519	0.701	1.11206e-13
1	Paqr8	1.26898e-15	-0.326606	0.514	0.413	6.34488e-19
4	Gng12	9.982e-19	-0.326483	0.372	0.69	4.991e-22
1	Bcas1	1.41614e-16	-0.32575	0.592	0.623	7.08069e-20
2	Rarb	0.00550873	-0.32562	0.395	0.506	2.75437e-06
5	Pcsk5	0.00359315	-0.325495	0.515	0.332	1.79657e-06
4	Lhfp	1.74214e-05	-0.325419	0.472	0.6	8.71071e-09
3	Serpine2	3.58602e-12	-0.325141	0.503	0.358	1.79301e-15
1	Serpine2	1.5234e-79	-0.324668	0.569	0.298	7.61699e-83
1	Kcnj10	5.53455e-15	-0.324489	0.549	0.401	2.76728e-18
1	Vipr2	9.11364e-81	-0.324289	0.386	0.725	4.55682e-84
0	Rps6ka3	9.83996e-228	-0.324126	0.165	0.585	4.91998e-231
4	Gabra1	1.21429e-10	-0.323591	0.784	0.6	6.07145e-14
3	Nell1	1	-0.323246	0.678	0.634	0.00796343
3	S1pr1	9.87911e-25	-0.322457	0.344	0.637	4.93956e-28
1	Tril	7.37054e-23	-0.322169	0.376	0.506	3.68527e-26
0	Pou6f2	1.08003e-186	-0.321781	0.321	0.665	5.40014e-190
1	Hexb	1.48853e-25	-0.321741	0.583	0.725	7.44266e-29
5	Chn2	1	-0.321409	0.598	0.407	0.00505655
2	Prkcg	1	-0.321399	0.429	0.36	0.00425272
0	Pag1	1.73212e-136	-0.321381	0.261	0.587	8.66058e-140
3	Gm15261	1.33721e-17	-0.321326	0.242	0.625	6.68603e-21
0	Cpne7	1.03188e-147	-0.321291	0.345	0.615	5.1594e-151
2	Apod	7.78047e-10	-0.321135	0.614	0.437	3.89023e-13
0	Caprin2	7.54797e-10	-0.321133	0.845	0.555	3.77398e-13
5	Slc6a11	2.97865e-18	-0.321054	0.787	0.421	1.48933e-21
3	Mlc1	9.08054e-13	-0.320913	0.478	0.638	4.54027e-16
5	Gck	2.9342e-16	-0.320818	0.314	0.677	1.4671e-19
2	Caprin2	5.1893e-21	-0.320717	0.478	0.72	2.59465e-24
5	Gm13052	7.00188e-16	-0.320611	0.101	0.452	3.50094e-19
4	Rgs7bp	1	-0.320205	0.615	0.63	0.00365122
0	Ar	1.33102e-275	-0.319958	0.197	0.638	6.6551e-279
2	D430041D05Rik	0.000188885	-0.319826	0.66	0.46	9.44426e-08
4	Nkain3	1	-0.319647	0.545	0.472	0.00066663
5	Phactr2	0.860325	-0.319624	0.58	0.439	0.000430162
2	Neto2	0.973248	-0.318787	0.674	0.743	0.000486624
2	Hes5	4.78384e-66	-0.318636	0.314	0.734	2.39192e-69
5	Tspan2	0.000236305	-0.318528	0.266	0.507	1.18152e-07
4	Caprin2	2.89345e-12	-0.318253	0.429	0.717	1.44673e-15
1	Necab1	1	-0.318102	0.52	0.534	0.00119032
2	Angpt1	5.43036e-35	-0.318102	0.813	0.481	2.71518e-38
5	L3mbtl3	4.44048e-06	-0.317821	0.426	0.68	2.22024e-09
5	Gm14204	1	-0.317636	0.42	0.37	0.00108293
1	Ccnd2	8.58635e-27	-0.317494	0.361	0.282	4.29318e-30
0	Lrrc9	1.74676e-45	-0.317056	0.242	0.473	8.73381e-49
4	Il33	3.74628e-30	-0.316577	0.372	0.699	1.87314e-33
1	Gpr83	2.19999e-79	-0.316068	0.479	0.706	1.09999e-82
1	Aqp4	2.10927e-13	-0.316025	0.451	0.347	1.05464e-16
0	Gpc3	0.523286	-0.316002	0.799	0.545	0.000261643
4	Gm14204	0.108401	-0.315872	0.424	0.369	5.42007e-05
3	Zfpm2	5.27388e-05	-0.315684	0.564	0.454	2.63694e-08
4	Col11a1	0.0365548	-0.315673	0.212	0.392	1.82774e-05
0	Ulk4	2.67889e-112	-0.314782	0.304	0.588	1.33945e-115
0	Galnt18	7.41135e-93	-0.313708	0.349	0.558	3.70568e-96
5	Dgkk	0.00145601	-0.313248	0.278	0.524	7.28005e-07
2	Col11a1	0.0991802	-0.313206	0.501	0.373	4.95901e-05
2	Kcnip3	3.35927e-23	-0.312787	0.326	0.6	1.67963e-26
3	Tmem163	0.000219143	-0.312457	0.624	0.57	1.09572e-07
2	4930590L20Rik	1.55996e-49	-0.312339	0.19	0.654	7.79978e-53
2	Iqgap2	0.0196992	-0.312237	0.398	0.467	9.84961e-06
2	S1pr1	9.25472e-14	-0.312171	0.519	0.625	4.62736e-17
2	Tbx3os1	0.193561	-0.312058	0.412	0.459	9.67804e-05
5	Mag	0.000570139	-0.312019	0.692	0.507	2.8507e-07
5	Mlc1	8.40025e-10	-0.311616	0.467	0.633	4.20012e-13
1	Mef2c	1.14833e-17	-0.310837	0.617	0.557	5.74165e-21
0	Klhl1	1.60841e-111	-0.310384	0.434	0.639	8.04204e-115
3	Thsd7b	1.00245e-10	-0.310045	0.669	0.507	5.01227e-14
4	Cbln2	5.46674e-30	-0.309451	0.316	0.705	2.73337e-33
5	Tbx3os1	1.2106e-26	-0.309244	0.148	0.468	6.05302e-30
3	Schip1	4.44071e-15	-0.309211	0.806	0.513	2.22035e-18
0	Aff2	1.02243e-112	-0.30867	0.451	0.643	5.11216e-116
1	Il33	1.11998e-53	-0.308341	0.602	0.711	5.59988e-57
4	Vipr2	3.57088e-30	-0.308161	0.32	0.654	1.78544e-33
5	Adamts2	0.276364	-0.307762	0.692	0.489	0.000138182
4	Tanc1	1.92226e-05	-0.306636	0.221	0.509	9.61132e-09
1	H2-K1	2.76364e-75	-0.306555	0.601	0.752	1.38182e-78
1	Pantr1	1.96413e-119	-0.305882	0.657	0.758	9.82066e-123
1	Pde4b	4.03111e-34	-0.30566	0.815	0.613	2.01556e-37	Pde4b
2	Gm3764	0.00515163	-0.305289	0.723	0.55	2.57582e-06
2	Kcna1	2.20036e-08	-0.30522	0.671	0.409	1.10018e-11
2	H2-K1	3.41526e-28	-0.305206	0.674	0.716	1.70763e-31
5	Gja1	9.675e-14	-0.304975	0.793	0.582	4.8375e-17
1	Gfap	1.01029e-26	-0.304863	0.511	0.617	5.05143e-30
2	Qk	1	-0.304767	0.568	0.55	0.00629775
2	Epb41l4a	0.0146327	-0.304761	0.562	0.507	7.31635e-06
5	Gm12239	3.46057e-07	-0.304663	0.29	0.565	1.73029e-10
4	Pcsk2	2.93379e-16	-0.304651	0.965	0.869	1.46689e-19
3	Il33	0.00117527	-0.304505	0.589	0.69	5.87634e-07
2	B2m	0.129253	-0.304487	0.758	0.742	6.46265e-05
2	Ankrd55	0.991479	-0.30396	0.467	0.529	0.000495739
5	Epb41l2	2.99742e-16	-0.303919	0.29	0.608	1.49871e-19
0	Kcnj3	4.20824e-117	-0.303736	0.591	0.723	2.10412e-120
0	Gm45323	1.40029e-11	-0.303654	0.836	0.626	7.00146e-15
4	Filip1	0.000137948	-0.303245	0.268	0.435	6.8974e-08
2	Thsd7a	0.00224532	-0.302283	0.47	0.664	1.12266e-06
4	4930590L20Rik	0.985797	-0.302107	0.459	0.627	0.000492899
0	Sntb2	2.52799e-64	-0.302107	0.202	0.485	1.264e-67
2	Acvr1c	3.90427e-18	-0.301895	0.187	0.497	1.95213e-21
0	1700042O10Rik	2.32538e-118	-0.301427	0.206	0.501	1.16269e-121
2	Aqp4	1	-0.301384	0.135	0.393	0.00343596
2	Cacng4	1	-0.300224	0.38	0.466	0.00346566
4	Nxn	0.000406549	-0.299693	0.662	0.521	2.03274e-07
1	Id2	0.0209364	-0.299626	0.497	0.448	1.04682e-05
2	Nin	0.00023634	-0.29953	0.406	0.561	1.1817e-07
1	Hlf	2.84508e-34	-0.298585	0.43	0.28	1.42254e-37
2	L3mbtl3	5.84282e-23	-0.298251	0.403	0.693	2.92141e-26
1	Lhx1os	4.66021e-154	-0.298054	0.488	0.762	2.3301e-157
1	Gng11	1.17455e-42	-0.297691	0.583	0.683	5.87273e-46
0	Gm44148	6.97769e-123	-0.297666	0.243	0.569	3.48885e-126
4	Gpc4	7.23959e-46	-0.297611	0.082	0.537	3.61979e-49
2	Adra1b	1.07589e-37	-0.297036	0.372	0.689	5.37944e-41
0	Gm20754	3.09856e-223	-0.296939	0.179	0.568	1.54928e-226
0	Lrtm1	1.67298e-32	-0.296911	0.367	0.508	8.36492e-36
1	Pcsk1	0.0778869	-0.296818	0.526	0.591	3.89435e-05
0	Gm42722	2.16977e-193	-0.296598	0.153	0.59	1.08489e-196
2	Gpam	2.91675e-41	-0.296335	0.193	0.574	1.45837e-44
3	Tmem178	3.76021e-23	-0.296042	0.634	0.722	1.8801e-26
4	Ubash3b	3.8056e-14	-0.295981	0.416	0.735	1.9028e-17
4	2810403D21Rik	9.27719e-41	-0.295676	0.199	0.706	4.63859e-44
0	Gm1604b	7.64963e-10	-0.295318	0.565	0.504	3.82481e-13
5	Armh4	1	-0.295195	0.497	0.652	0.00952396
2	Adamts2	1.26202e-11	-0.294722	0.723	0.478	6.31008e-15
3	Cacna2d1	1.54175e-06	-0.294422	0.876	0.717	7.70873e-10
2	Hexb	8.28432e-11	-0.293873	0.585	0.697	4.14216e-14
3	Mag	0.0582551	-0.293392	0.586	0.508	2.91275e-05
4	Mog	8.50757e-16	-0.293253	0.281	0.55	4.25378e-19
4	Lhx1os	1.00135e-42	-0.292947	0.32	0.711	5.00673e-46
2	Zbtb7c	5.28097e-26	-0.292844	0.242	0.414	2.64048e-29
3	Slc2a13	8.66793e-09	-0.292532	0.831	0.783	4.33396e-12
2	Hcrtr2	1.91261e-06	-0.292093	0.268	0.293	9.56303e-10
2	Etv1	5.56965e-37	-0.292011	0.179	0.571	2.78482e-40
2	Chst11	3.75021e-07	-0.291992	0.683	0.509	1.8751e-10
2	Plxna2	9.61611e-22	-0.291986	0.671	0.342	4.80805e-25
0	Gpc4	1	-0.291923	0.542	0.485	0.00126092
2	Ednrb	1.19189e-12	-0.291067	0.484	0.637	5.95947e-16
5	Gpc4	1.05831e-13	-0.290945	0.148	0.528	5.29157e-17
4	Eps8	0.00343149	-0.290915	0.455	0.616	1.71575e-06
0	Nos1ap	1.8489e-155	-0.290202	0.356	0.626	9.24448e-159
4	Ednrb	7.2294e-20	-0.289954	0.325	0.642	3.6147e-23
5	Sema3c	0.055822	-0.289827	0.462	0.585	2.7911e-05
3	Tril	2.53268e-10	-0.289167	0.287	0.486	1.26634e-13
0	Sez6l	1.29302e-176	-0.289103	0.355	0.684	6.46509e-180
0	Rgs20	5.73167e-151	-0.288724	0.338	0.633	2.86584e-154
4	Msra	0.00389588	-0.288675	0.407	0.569	1.94794e-06
2	Asic2	1	-0.288342	0.839	0.632	0.00598019
0	Gm33228	9.74259e-69	-0.288332	0.3	0.54	4.87129e-72
0	Ndst3	1.13033e-99	-0.288025	0.241	0.563	5.65166e-103
5	Msra	2.63436e-05	-0.287718	0.331	0.57	1.31718e-08
2	Lrrc9	1.19643e-09	-0.287637	0.21	0.368	5.98213e-13
0	Arhgef28	1	-0.287476	0.869	0.558	0.00626837
5	Rps6ka2	1	-0.287448	0.533	0.744	0.00674236
0	Frmd3	1.83745e-203	-0.286946	0.175	0.566	9.18727e-207
3	Pdyn	4.33385e-15	-0.286839	0.545	0.718	2.16692e-18
3	Bcas1	8.8483e-08	-0.286825	0.51	0.622	4.42415e-11
4	Nwd1	9.90822e-36	-0.286775	0.108	0.609	4.95411e-39
1	Dpyd	1.85033e-12	-0.286361	0.584	0.464	9.25165e-16
2	Spink10	4.4771e-15	-0.286348	0.386	0.656	2.23855e-18
5	St3gal4	2.08372e-10	-0.285985	0.296	0.583	1.04186e-13
2	Slc39a11	9.37418e-14	-0.285823	0.45	0.654	4.68709e-17
5	Lhx1os	7.14145e-24	-0.285794	0.544	0.696	3.57073e-27
3	Ryr3	0.000110531	-0.285623	0.554	0.409	5.52655e-08
0	Gm16083	3.77356e-45	-0.28562	0.331	0.524	1.88678e-48
0	Nrp1	6.39068e-136	-0.285585	0.446	0.632	3.19534e-139
5	Vipr2	5.45663e-31	-0.285448	0.166	0.656	2.72831e-34
3	Chst8	1.28115e-12	-0.285331	0.207	0.455	6.40574e-16
5	Kcnk13	1.70545e-18	-0.285244	0.456	0.678	8.52723e-22
4	Serpine2	9.63245e-07	-0.28517	0.489	0.362	4.81623e-10
4	Luzp1	1	-0.285018	0.446	0.622	0.00625159
5	Itpr1	3.53316e-07	-0.28486	0.781	0.535	1.76658e-10
0	Tnr	1.81025e-150	-0.284311	0.504	0.739	9.05127e-154
0	Satb1	3.07793e-114	-0.284257	0.293	0.527	1.53896e-117
2	Me3	5.89869e-11	-0.283858	0.689	0.473	2.94934e-14
1	Itih3	1.56069e-41	-0.283523	0.609	0.399	7.80345e-45
5	Clmp	0.00171105	-0.283487	0.692	0.434	8.55524e-07
0	Gabra3	5.25828e-128	-0.282657	0.405	0.653	2.62914e-131
4	Bcan	1.09327e-13	-0.282594	0.641	0.458	5.46633e-17
4	Kcnk13	4.70019e-56	-0.282266	0.134	0.699	2.3501e-59
5	Kcna1	0.486779	-0.282007	0.609	0.422	0.000243389
3	Mpp6	1	-0.281741	0.443	0.43	0.004176
0	Lyn	1.2136e-77	-0.281726	0.366	0.555	6.06801e-81
2	Gng11	6.65725e-31	-0.281661	0.383	0.68	3.32863e-34
2	Ebf2	5.17903e-26	-0.281649	0.473	0.673	2.58951e-29
3	Gm13481	0.823478	-0.281337	0.634	0.505	0.000411739
3	Sfmbt2	1	-0.281235	0.462	0.416	0.00101344
3	Tcerg1l	1.59098e-29	-0.28064	0.283	0.628	7.9549e-33
4	Ndrg1	1	-0.279879	0.32	0.464	0.000908519
0	Pakap.1	2.53057e-162	-0.279591	0.435	0.689	1.26529e-165
3	Epha3	1	-0.279043	0.522	0.495	0.00361139
2	Rxfp1	0.410473	-0.278975	0.827	0.739	0.000205237
4	Galnt14	1.61302e-10	-0.278963	0.515	0.323	8.06508e-14
2	Sox6	1.59921e-06	-0.278745	0.395	0.497	7.99603e-10
5	Fhod3	0.0185137	-0.278368	0.669	0.472	9.25687e-06
0	Iqgap2	4.72943e-77	-0.277858	0.368	0.558	2.36471e-80
4	Cntnap5c	0.22971	-0.27731	0.576	0.45	0.000114855
5	Cdh18	0.000897355	-0.277286	0.876	0.611	4.48678e-07
4	H2-K1	4.04729e-29	-0.276804	0.485	0.725	2.02364e-32
5	Spag16	0.02601	-0.27651	0.349	0.576	1.3005e-05
4	Id4	3.14368e-18	-0.276224	0.662	0.421	1.57184e-21
5	Gm1604b	2.2664e-24	-0.276128	0.189	0.548	1.1332e-27
0	Grk5	1.50819e-49	-0.275748	0.59	0.6	7.54094e-53
4	Tril	2.58037e-20	-0.275701	0.117	0.492	1.29018e-23
0	Mcc	9.56301e-201	-0.275356	0.206	0.557	4.78151e-204
3	Ebf2	7.0745e-47	-0.274622	0.274	0.686	3.53725e-50
1	Dleu2	6.32861e-69	-0.274452	0.201	0.556	3.1643e-72
0	Sim1	1.4635e-61	-0.274017	0.254	0.532	7.3175e-65
4	Sema3a	1	-0.273962	0.342	0.479	0.00134218
0	Cdh12	2.54968e-168	-0.273675	0.317	0.658	1.27484e-171
2	Gpc4	1.86424e-11	-0.273591	0.412	0.522	9.32118e-15
2	Gm21798	0.0261049	-0.273162	0.196	0.314	1.30524e-05
0	Lin28b	1.24529e-155	-0.272803	0.247	0.598	6.22644e-159
2	Zfyve28	5.05649e-16	-0.272364	0.254	0.432	2.52825e-19
2	Shisa6	6.30788e-08	-0.272214	0.372	0.495	3.15394e-11
4	Ntsr2	0.0187315	-0.271809	0.277	0.468	9.36574e-06
1	Etv1	8.48429e-23	-0.271336	0.423	0.582	4.24214e-26
5	Pou6f2	1.10342e-06	-0.27108	0.722	0.482	5.51708e-10
5	Kitl	1	-0.270997	0.231	0.303	0.00200901
2	Sntb1	6.86438e-09	-0.270973	0.337	0.554	3.43219e-12
2	Ano6	1	-0.270892	0.553	0.453	0.00243842
5	Hes5	1.3262e-24	-0.270772	0.479	0.711	6.63102e-28
4	Zdbf2	0.00219562	-0.270758	0.701	0.676	1.09781e-06
2	Gm2824	5.31993e-11	-0.269913	0.231	0.488	2.65996e-14
0	Rnf144b	2.81933e-254	-0.269501	0.13	0.459	1.40966e-257
5	Kcnc2	0.00596112	-0.269266	0.805	0.57	2.98056e-06
5	Pdgfc	1.03431e-11	-0.268736	0.391	0.621	5.17155e-15
5	H2-K1	9.40508e-12	-0.26853	0.556	0.719	4.70254e-15
2	Htra1	2.00517e-20	-0.268411	0.231	0.522	1.00259e-23
1	Ildr2	0.000190946	-0.268083	0.522	0.519	9.54731e-08
5	Ebf2	2.96024e-29	-0.267383	0.254	0.673	1.48012e-32
1	Htra1	1	-0.267234	0.43	0.524	0.00481891
3	Cdh7	0.460695	-0.26722	0.589	0.62	0.000230347
1	Plxdc2	1.36017e-24	-0.267097	0.65	0.512	6.80084e-28
3	Clmp	5.25591e-11	-0.266993	0.175	0.464	2.62796e-14
3	D030068K23Rik	0.0113067	-0.26694	0.637	0.676	5.65335e-06
0	Elmo1	4.0786e-102	-0.266763	0.488	0.676	2.0393e-105
4	Pzp	2.98181e-06	-0.266464	0.312	0.508	1.4909e-09
2	Airn	0.0262206	-0.266252	0.571	0.401	1.31103e-05
0	Xylt1	3.01975e-44	-0.265978	0.506	0.572	1.50988e-47
3	Kcnip3	0.453827	-0.26597	0.389	0.593	0.000226914
0	Gm45341	1.63492e-07	-0.265754	0.532	0.502	8.1746e-11
4	Igfbp5	2.01078e-14	-0.265659	0.645	0.432	1.00539e-17
1	Tspan2	0.000278839	-0.265482	0.5	0.497	1.39419e-07
0	Syt17	1.1112e-124	-0.26521	0.178	0.537	5.55602e-128
1	Gpr37l1	1.86344e-85	-0.264998	0.6	0.364	9.31722e-89
1	Camkv	1.68205e-05	-0.264476	0.438	0.406	8.41027e-09
0	Nek10	2.3588e-18	-0.264429	0.758	0.566	1.1794e-21
4	Kcna1	0.000239824	-0.264293	0.26	0.439	1.19912e-07
1	Slc2a1	6.23483e-60	-0.264119	0.361	0.643	3.11741e-63
4	Gpr37l1	2.96478e-11	-0.264063	0.602	0.416	1.48239e-14
2	Tiparp	9.18091e-05	-0.26399	0.573	0.58	4.59045e-08
0	Rgs6	6.26668e-204	-0.263784	0.239	0.636	3.13334e-207
3	A330008L17Rik	3.44804e-28	-0.263366	0.685	0.372	1.72402e-31
4	Slco3a1	1	-0.263342	0.519	0.442	0.00139052
2	Adamts3	1.4062e-46	-0.262979	0.089	0.574	7.031e-50
0	Gm28376	3.63629e-101	-0.262663	0.21	0.522	1.81814e-104
5	Nptx1	1	-0.262615	0.467	0.371	0.00259354
1	Crhbp	7.17834e-116	-0.262561	0.635	0.766	3.58917e-119
5	Bcas1	1	-0.262044	0.68	0.612	0.00906793
2	F3	0.00048315	-0.261673	0.744	0.645	2.41575e-07
0	Lin7a	5.91681e-147	-0.261538	0.421	0.67	2.9584e-150
5	Gm30382	0.00656441	-0.261064	0.343	0.542	3.28221e-06
1	Pltp	5.43828e-06	-0.261005	0.491	0.588	2.71914e-09
5	Ednrb	3.91657e-06	-0.260452	0.385	0.635	1.95828e-09
5	Stk33	0.230371	-0.260401	0.183	0.295	0.000115186
4	Slc2a1	1.55272e-10	-0.259639	0.368	0.581	7.7636e-14
1	Pde1c	0.49733	-0.259249	0.391	0.51	0.000248665
2	Ptpn13	1.30115e-12	-0.259242	0.337	0.612	6.50574e-16
5	Aqp4	1	-0.259161	0.479	0.37	0.00707918
0	Epha3	3.61879e-68	-0.2591	0.429	0.566	1.8094e-71
4	Slc1a2	7.61177e-17	-0.259063	0.766	0.478	3.80589e-20
3	Sntg2	1.64763e-09	-0.258749	0.385	0.603	8.23813e-13
4	Dgkg	1	-0.258707	0.463	0.641	0.00975031
4	Kcnip1	6.6911e-06	-0.258566	0.727	0.605	3.34555e-09
4	Paqr8	1	-0.25786	0.485	0.437	0.00627117
0	Kif9	2.49219e-118	-0.256955	0.286	0.586	1.2461e-121
2	Trhde	2.40577e-22	-0.256892	0.231	0.564	1.20288e-25
2	4930509J09Rik	0.198278	-0.256459	0.127	0.306	9.9139e-05
2	4930598N05Rik	1	-0.256318	0.282	0.386	0.00522182
4	Cdh7	1.3e-08	-0.256243	0.338	0.633	6.49999e-12
2	Sgk1	0.202628	-0.256195	0.452	0.555	0.000101314
5	Dpf3	3.08442e-19	-0.255914	0.071	0.439	1.54221e-22
2	Prkcd	0.471741	-0.255856	0.285	0.407	0.000235871
1	Fat1	2.11706e-19	-0.255675	0.382	0.573	1.05853e-22
0	Ghrh	8.30193e-17	-0.255571	0.613	0.423	4.15096e-20
0	Bcl2	1.6738e-181	-0.255547	0.224	0.572	8.36901e-185
2	Chn2	0.0555589	-0.255488	0.458	0.41	2.77795e-05
5	Glra1	0.00278616	-0.255486	0.284	0.503	1.39308e-06
1	Pcdh17	8.90336e-17	-0.255154	0.83	0.768	4.45168e-20
1	Cdh7	1.09245e-28	-0.254924	0.466	0.671	5.46224e-32
4	Arhgap36	1.29496e-08	-0.254851	0.61	0.401	6.47479e-12
2	Ppp4r4	5.228e-05	-0.25449	0.406	0.585	2.614e-08
0	Zmat4	2.50464e-112	-0.25397	0.338	0.585	1.25232e-115
0	Pzp	0.00632882	-0.253792	0.512	0.485	3.16441e-06
3	A630012P03Rik	4.1185e-20	-0.253569	0.277	0.564	2.05925e-23
0	Tmtc1	9.28223e-142	-0.253233	0.289	0.626	4.64112e-145
2	Otof	1	-0.253173	0.605	0.551	0.00137975
3	Adamts2	1.39677e-11	-0.252637	0.707	0.481	6.98387e-15
1	Bdnf	1.86817e-38	-0.252482	0.515	0.335	9.34085e-42
5	Gfap	0.0426654	-0.252355	0.633	0.588	2.13327e-05
4	Gng11	5.37631e-11	-0.252313	0.481	0.667	2.68816e-14
2	Arhgap36	0.0194371	-0.252274	0.314	0.42	9.71857e-06
3	Myrip	3.0813e-06	-0.252116	0.366	0.61	1.54065e-09
0	Gm48727	1	-0.252109	0.266	0.395	0.00728913
0	Adamts2	2.71284e-265	-0.251797	0.278	0.72	1.35642e-268
3	Lzts1	5.94349e-12	-0.251498	0.318	0.597	2.97175e-15
1	Rab3b	6.13178e-24	-0.25141	0.531	0.724	3.06589e-27
2	Rnf152	4.89504e-11	-0.251353	0.605	0.385	2.44752e-14
5	Tac2	1.20565e-25	-0.251195	0.751	0.361	6.02826e-29
3	Rerg	0.0258578	-0.25088	0.43	0.329	1.29289e-05
4	Mir670hg	0.0187932	-0.250756	0.468	0.324	9.39659e-06
2	Rasgrp1	4.67784e-20	-0.250698	0.297	0.553	2.33892e-23
3	Hes5	5.74443e-11	-0.250553	0.666	0.705	2.87222e-14
0	Cdh11	1.55089e-46	0.250094	0.434	0.556	7.75443e-50
2	Palld	2.03368e-37	0.250354	0.657	0.401	1.01684e-40
1	Glra1	5.20684e-76	0.250451	0.628	0.449	2.60342e-79
2	Maml3	0.0171127	0.250577	0.597	0.465	8.55635e-06
3	Sez6l	5.31538e-10	0.251033	0.631	0.509	2.65769e-13
1	Pou2f2	0.00305528	0.251036	0.572	0.677	1.52764e-06
1	Plcb1	1.1834e-83	0.251056	0.798	0.427	5.91698e-87
1	9630014M24Rik	8.73267e-10	0.251253	0.645	0.737	4.36633e-13
1	Gm26691	7.76736e-19	0.251253	0.602	0.57	3.88368e-22
3	P3h2	3.24259e-11	0.251519	0.538	0.438	1.6213e-14
5	Sema5a	7.17854e-10	0.251607	0.716	0.503	3.58927e-13
0	Klhl24	0.0230502	0.251687	0.759	0.66	1.15251e-05
4	Kcnh1	5.52258e-14	0.251695	0.628	0.432	2.76129e-17
3	Sncaip	0.00190955	0.252062	0.475	0.386	9.54775e-07
3	Tenm4	3.7389e-20	0.252122	0.854	0.552	1.86945e-23
3	Gm47371	1.50026e-19	0.252148	0.583	0.384	7.50129e-23
4	Tmem132d	1.96024e-20	0.252686	0.641	0.38	9.80122e-24
1	Tbc1d4	5.15612e-23	0.252764	0.583	0.566	2.57806e-26
4	Lix1	1	0.253019	0.554	0.686	0.00272626
3	Aff2	1.46136e-06	0.253047	0.602	0.542	7.30682e-10
4	Lrrc9	4.32879e-15	0.253101	0.615	0.342	2.1644e-18
0	Neto2	0.000397531	0.253386	0.842	0.632	1.98765e-07
2	Syt17	1.31197e-09	0.253472	0.553	0.339	6.55984e-13
3	Trhde	1	0.25435	0.503	0.541	0.00329897
1	Gm32014	4.33248e-07	0.254745	0.495	0.449	2.16624e-10
1	Rab3c	1.2873e-59	0.256	0.849	0.548	6.43649e-63
1	Ptchd4	7.17191e-26	0.25601	0.635	0.636	3.58596e-29
1	Sez6l	6.49649e-82	0.256543	0.713	0.449	3.24825e-85
1	Tle4	1.77498e-83	0.256743	0.724	0.504	8.8749e-87
5	Ptpn13	9.60729e-25	0.256755	0.751	0.585	4.80365e-28
1	Trpc6	1.08312e-35	0.257146	0.599	0.501	5.41559e-39
4	Glis3	5.75827e-42	0.257529	0.727	0.464	2.87913e-45
5	Prune2	7.08595e-20	0.25783	0.882	0.588	3.54298e-23
0	Prex2	3.26246e-46	0.257902	0.794	0.52	1.63123e-49
0	Ntsr2	3.14329e-46	0.258634	0.383	0.536	1.57165e-49
2	Lyn	2.84012e-18	0.25902	0.666	0.442	1.42006e-21
4	Ptprg	1.92566e-18	0.259041	0.853	0.758	9.62831e-22
3	Htr4	4.56746e-12	0.259058	0.592	0.461	2.28373e-15
5	Kcnip1	0.000722897	0.2594	0.728	0.606	3.61448e-07
1	Auts2	8.89864e-32	0.259432	0.789	0.563	4.44932e-35
4	Frmd4b	8.95111e-22	0.2596	0.714	0.6	4.47556e-25
1	Mir670hg	1.00466e-85	0.259792	0.564	0.25	5.02332e-89
4	Ano3	1.06215e-13	0.260202	0.662	0.576	5.31076e-17
0	Rab3b	2.65963e-57	0.260659	0.813	0.532	1.32981e-60
1	Hdac9	1.36701e-86	0.260946	0.784	0.468	6.83504e-90
0	Ptk2b	2.26936e-97	0.261219	0.725	0.448	1.13468e-100
5	Rhobtb1	4.60881e-35	0.261416	0.746	0.355	2.30441e-38
3	Pip5k1b	8.64877e-19	0.261465	0.697	0.477	4.32438e-22
0	Snca	1.80967e-114	0.261476	0.352	0.601	9.04834e-118
3	Fam13a	6.45638e-17	0.261575	0.713	0.581	3.22819e-20
0	Gjc3	9.21166e-21	0.263041	0.571	0.673	4.60583e-24
1	Fhit	2.9963e-36	0.263174	0.626	0.504	1.49815e-39
0	Cfap299	0.767346	0.263513	0.503	0.358	0.000383673
0	C1qa	1.8293e-08	0.263533	0.51	0.612	9.14652e-12
1	Dpysl3	1.4815e-45	0.263648	0.633	0.506	7.40749e-49
1	5730522E02Rik	0.000475875	0.263871	0.658	0.76	2.37937e-07
4	Dnah9	2.04778e-20	0.264197	0.597	0.367	1.02389e-23
1	Rnf144b	4.763e-81	0.264756	0.439	0.241	2.3815e-84
3	Adamtsl3	4.05623e-06	0.264801	0.5	0.418	2.02811e-09
3	Dnah11	9.72034e-24	0.265048	0.656	0.476	4.86017e-27
3	Grin2b	6.67277e-10	0.265191	0.93	0.667	3.33638e-13
5	E230029C05Rik	1.16788e-11	0.265722	0.645	0.346	5.83941e-15
3	Ccnd2	0.000431233	0.266585	0.417	0.294	2.15616e-07
5	St8sia4	2.27457e-08	0.266656	0.698	0.613	1.13728e-11
0	Hes1	0	0.266732	0.863	0.624	0
4	Gm12371	1.22198e-58	0.267235	0.732	0.388	6.10992e-62
5	Rps6ka3	1.10473e-08	0.267424	0.574	0.365	5.52367e-12
4	Gm33228	1.6369e-08	0.267498	0.58	0.41	8.18452e-12
[truncated: 1,447 more rows]

[truncated: 2 more sheets: Fig6, ED6]
